# Supplementary material for: Proteins, possibly human, found in World War II concentration camp artifact
Source: Sci Rep. 2022 Jul 20;12:12369. doi: 10.1038/s41598-022-16192-5 (PMC9300652; doi:10.1038/s41598-022-16192-5)
Supplement: Supplementary file 6 — Supplementary Information 6. [file 41598_2022_16192_MOESM6_ESM.xlsx]

## Sheet: Species ID'd All Disks
Suppl Table 1 European Mammals and Common Domestic Animals Idenitified
Genus species	Order	Common Name
Alces alces	cetartiodactyla	Moose
Alouatta belzebul	primates	Red-handed howler monkey
Alouatta caraya	primates	Black howler monkey
Alouatta seniculus	primates	Red howler monkey
Ammotragus lervia	cetartiodactyla	Barbary sheep
Aotus azarai	primates	Southern night monkey
Aotus nancymaae	primates	Nacy Ma's night monkey
Ateles geoffroyi	primates	Black handed spider monkey
Ateles paniscus	primates	Red-faced spider monkey
Balaenoptera acutorostrata	cetartiodactyla	Northern minke whale
Balaenoptera omurai	cetartiodactyla	Dwarf fin whale
Bison bison	cetartiodactyla	Bison
Bos frontalis	cetartiodactyla	Gayal
Bos grunniens	cetartiodactyla	Domestic yak
Bos indicus	cetartiodactyla	Zebu
Bos javanicus	cetartiodactyla	Banteng
Bos mutus	cetartiodactyla	Wild yak
Bos taurus	cetartiodactyla	Cow
Brachyteles arachnoides	primates	Southern muriqui
Callimico goeldii	primates	Goeldi's marmoset
Callithrix jacchus	primates	Common marmoset
Canis lupus	carnivora	Gray wolf/domestic dog
Capra hircus	cetartiodactyla	Goat
Capreolus capreolus	cetartiodactyla	European roe deer
Carlito syrichta	primates	Philippine tarsier
Castor canadensis	rodent	Beaver
Cebus capucinus	primates	White-faced capuchin
Cercocebus atys	primates	Sooty mangabey
Cervus canadensis	cetartiodactyla	Elk
Cervus elaphus	cetartiodactyla	Red deer
Cervus hanglu	cetartiodactyla	Kashmir stag
Cervus nippon	cetartiodactyla	Sika deer
Cheracebus torquatus	primates	Collard managbey
Chlorocebus sabaeus	primates	Green monkey
Colobus angolensis	primates	Angola colobus
Cricetulus griseus	rodent	Chinese hamster
Dama dama	cetartiodactyla	Fallow deer
Delphinapterus leucas	cetartiodactyla	Beluga whale
Delphinus capensis	cetartiodactyla	Long-beaked common dolphin
Delphinus delphis	cetartiodactyla	Short-beaked common dolphin
Eptesicus fuscus	chiroptera	Big brown bat
Equus asinus	perissodactyla	Donkey
Equus caballus	perissodactyla	Horse
Equus przewalskii	perissodactyla	Mongolian wild horse
Eulemur macaco	primates	Black lemur
Felis catus	carnivora	Domestic cat
Gorilla gorilla	primates	Gorilla
Homo sapiens	primates	Human
Hydropotes inermis	cetartiodactyla	Water deer
Kogia sima	cetartiodactyla	Dwarf sperm whale
Lagothrix lagotricha	primates	Brown woolly monkey
Lynx lynx	carnivora	Lynx
Macaca fascicularis	primates	Crab eating macaque
Macaca fuscata	primates	Japanese macaque
Macaca hecki	primates	Heck's macaque
Macaca maura	primates	Moor macaque
Macaca mulatta	primates	Rhesus macaque
Macaca nemestrina	primates	Southern pig-tailed macaque
Macaca nigra	primates	Crested black macaque
Macaca nigrescens	primates	Gorontalo macaque
Macaca ochreata	primates	Booted macaque
Macaca tonkeana	primates	Tonkean macaque
Mandrillus leucophaeus	primates	Drill
Marmota caligata	rodent	Hoary marmot
Marmota flaviventris	rodent	Yellow-bellied marmot
Marmota marmota	rodent	Apline marmot
Meriones unguiculatus	rodent	Mongolian gerbil
Mesoplodon densirostris	cetartiodactyla	Blainville's beaked whale
Microcebus murinus	primates	Gray mouse lemur
Microtus ochrogaster	rodent	Prairie vole
Microtus oeconomus	rodent	Tundra vole
Muntiacus reevesi	cetartiodactyla	Reeve's muntjac
Mustela putorius	carnivora	European polecat/dometic ferret
Myodes glareolus	rodent	Bank vole
Myotis brandtii	chiroptera	Brandt's bat
Myotis davidii	chiroptera	David's myotis
Myotis lucifugus	chiroptera	Little brown bat
Neovison vison	carnivora	American mink
Nomascus leucogenys	primates	White-cheeked gibbon
Odobenus rosmarus	carnivora	Walrus
Odocoileus virginianus	cetartiodactyla	White-tailed deer
Orcinus orca	cetartiodactyla	Orca whale
Otolemur crassicaudatus	primates	Brown greater galago
Otolemur garnettii	primates	Northern greater galago
Ovis aries	cetartiodactyla	Sheep
Pan paniscus	primates	Bonobo
Pan troglodytes	primates	Chimpanzee
Papio anubis	primates	Olive baboon
Physeter catodon	cetartiodactyla	Sperm whale
Piliocolobus tephrosceles	primates	Ugandan red colobus
Pithecia pithecia	primates	White-faced saki
Plecturocebus moloch	primates	Red-bellied titi monkey
Pongo abelii	primates	Sumatran orangutan
Propithecus coquereli	primates	Coquerel's sifaka
Rangifer tarandus	cetartiodactyla	Caribou
Rhinolophus ferrumequinum	chiroptera	Greater horseshoe bat
Rhinolophus sinicus	chiroptera	Chinese rufous horseshoe bat
Rhinopithecus bieti	primates	Black snub-nosed monkey
Rhinopithecus roxellana	primates	Golden snub-nosed monkey
Saimiri boliviensis	primates	Black-capped squirrel monkey
Saimiri sciureus	primates	Common squirrel monkey
Sapajus apella	primates	Tufted capuchin
Sorex araneus	Eulipotyphia	Common shrew
Sousa chinensis	cetartiodactyla	Chinese white dolophin
Sus scrofa	cetartiodactyla	Wild boar/ domestic pig
Tursiops truncatus	cetartiodactyla	Common bottlenose dolophin
Ursus maritimus	carnivora	Polar bear
Vicugna pacos	cetartiodactyla	Alpaca
