# Supplementary material for: Proteins, possibly human, found in World War II concentration camp artifact
Source: Sci Rep. 2022 Jul 20;12:12369. doi: 10.1038/s41598-022-16192-5 (PMC9300652; doi:10.1038/s41598-022-16192-5)
Supplement: Supplementary file 7 — Supplementary Information 7. [file 41598_2022_16192_MOESM7_ESM.xlsx]

## Sheet: Proteins Identified
Suppl Table 2 All Proteins Identified by Disk
Accession Numbers	Protein Names	Species	Order	Number of Disks w/ this Protein	Disk Name
AAA03673.1; AAA17848.1; AAA17849.1; AAA17851.1; AAA17906.1; AAA17912.1; AAA17915.1; AAA17917.1; AAA17924.1; AAA17930.1; AAA17934.1; AAA17945.1; AAA17951.1; AAA17959.1; AAA17962.1; AAA17966.1; AAA17971.1; AAA17972.1; AAA17973.1; AAA18265.1; AAA18267.1; AAA18279.1; AAA20169.1; AAA20176.1; AAA20178.1; AAA20210.1; AAA36052.1; AAA52799.1; AAA52803.1; AAA52825.1; AAA52826.1; AAA52828.1; AAA52833.1; AAA…	AAA03673.1 Ig heavy chain variable region, partial [Homo sapiens]; AAA17848.1 immunoglobulin heavy chain variable region, partial [Homo sapiens]; AAA17849.1 immunoglobulin heavy chain variable region, partial [Homo sapiens]; AAA17851.1 immunoglobulin heavy chain variable region, partial [Homo sapiens]; AAA17906.1 immunoglobulin heavy chain variable region, partial [Homo sapiens]; AAA17912.1 immun…	Homo sapiens	primates	1	Yd 3278
AAA16331.1; AAA16332.1; AAA35953.1; AAA35955.1; AAA52637.1; AAA58492.1; AAA58493.1; AAB50159.1; AAB59428.1; AAB59429.1; AAD19655.1; AAG35523.1; AAH10913.1; AAH10914.1; AAH20719.1; AAH29387.1; AAI30458.1; AAI30460.1; AAT98611.1; ACK58626.1; ADB93136.1; ADB93137.1; ADL14496.1; ADL14497.1; BAF83181.1; CAA23771.1; CAA23772.1; CAA23773.1; CAA39189.1; CAD34771.1; CAE94054.1; EAW68804.1; NP_000175.1; NP…	AAA16331.1 AAA16331.1 G-gamma globin [Homo sapiens]; AAA16332.1 AAA16332.1 A-gamma globin [Homo sapiens]; AAA35953.1 AAA35953.1 A-gamma-hemoglobin, partial [Homo sapiens]; AAA35955.1 AAA35955.1 G-gamma-hemoglobin, partial [Homo sapiens]; AAA52637.1 AAA52637.1 A-gamma globin, partial [Homo sapiens]; AAA58492.1 AAA58492.1 G-gamma globin [Homo sapiens]; AAA58493.1 AAA58493.1 A-gamma globin [Homo sap…	Homo sapiens	primates	2	SA4757; SA8002
AAA16334.1; AAA21100.1; AAA21101.1; AAA21102.1; AAA21103.1; AAA21104.1; AAA21105.1; AAA21106.1; AAA21107.1; AAA21108.1; AAA21109.1; AAA21110.1; AAA21111.1; AAA21112.1; AAA21113.1; AAA21114.1; AAA21115.1; AAA21116.1; AAA35966.1; AAA52634.1; AAA88054.1; AAA88059.1; AAA88061.1; AAA88063.1; AAA88065.1; AAA88067.1; AAB62944.1; AAD19696.1; AAF00489.1; AAH07075.1; AAL68978.1; AAM92001.1; AAN11320.1; AAP…	AAA16334.1 AAA16334.1 beta-globin [Homo sapiens]; AAA21100.1 AAA21100.1 beta-globin [Homo sapiens]; AAA21101.1 AAA21101.1 beta-globin [Homo sapiens]; AAA21102.1 AAA21102.1 beta-globin [Homo sapiens]; AAA21103.1 AAA21103.1 beta-globin [Homo sapiens]; AAA21104.1 AAA21104.1 beta-globin [Homo sapiens]; AAA21105.1 AAA21105.1 beta-globin [Homo sapiens]; AAA21106.1 AAA21106.1 beta-globin [Homo sapiens];…	Homo sapiens	primates	1	NC
AAA19218.1; ABC86524.1; ABC86525.1; ABC86526.1; ABC86527.1; ABC96758.1; AKF02507.1; AKF02509.1; AKF02510.1; CAA32849.1; CAA32850.1; NP_001091117.1; NP_001106896.1; XP_004016289.1; XP_004016290.1; XP_012019955.1; XP_012027282.1; XP_012028403.1; XP_012028404.2; XP_012028405.1; XP_012028613.1; XP_014956340.1	AAA19218.1 AAA19218.1 fetal globin [Ovis aries]; ABC86524.1 ABC86524.1 beta globin chain [Ovis aries musimon]; ABC86525.1 ABC86525.1 beta globin chain [Ovis aries musimon]; ABC86526.1 ABC86526.1 beta-A globin chain [Ovis aries]; ABC86527.1 ABC86527.1 beta-B globin chain [Ovis aries]; ABC96758.1 ABC96758.1 beta-K globin chain [Ovis aries]; AKF02507.1 AKF02507.1 epsilon I beta-globin [Ovis aries]; …	Ovis aries	cetartiodactyla	1	NC
AAA21722.1; AAA21722.1; AAA30609.1; AAA30609.1; AAA30610.1; AAA30610.1; AAA30617.1; AAA30617.1; AAA96735.1; AAA96735.1; AAI16052.1; AAI16052.1; AAI22603.1; AAI22603.1; ACF17931.1; ACF17931.1; ACM24792.1; ACM24792.1; ACU32889.1; ACU32889.1; BAB03470.1; BAB03470.1; CAA34912.1; CAA34912.1; CAA38572.1; CAA38572.1; CAA40366.1; CAA40366.1; DAA16815.1; DAA16815.1; DAA33056.1; DAA33056.1; NP_803450.2; NP…	AAA21722.1 AAA21722.1 lactoferrin [Bos taurus]; AAA21722.1 AAA21722.1 lactoferrin [Bos taurus]; AAA30609.1 AAA30609.1 lactoferrin [Bos taurus]; AAA30609.1 AAA30609.1 lactoferrin [Bos taurus]; AAA30610.1 AAA30610.1 lactoferrin [Bos taurus]; AAA30610.1 AAA30610.1 lactoferrin [Bos taurus]; AAA30617.1 AAA30617.1 lactoferrin [Bos taurus]; AAA30617.1 AAA30617.1 lactoferrin [Bos taurus]; AAA96735.1 AAA9…	Bos taurus	cetartiodactyla	1	SA8002
AAA21722.1; AAA30609.1; AAA30610.1; AAA30617.1; AAA96735.1; AAI16052.1; AAI22603.1; ACF17931.1; ACM24792.1; ACU32889.1; BAB03470.1; CAA34912.1; CAA38572.1; CAA40366.1; DAA16815.1; DAA33056.1; NP_803450.2; NP_851341.1; XP_015315141.1	AAA21722.1 AAA21722.1 lactoferrin [Bos taurus]; AAA30609.1 AAA30609.1 lactoferrin [Bos taurus]; AAA30610.1 AAA30610.1 lactoferrin [Bos taurus]; AAA30617.1 AAA30617.1 lactoferrin [Bos taurus]; AAA96735.1 AAA96735.1 transferrin [Bos taurus]; AAI16052.1 AAI16052.1 Lactotransferrin [Bos taurus]; AAI22603.1 AAI22603.1 Transferrin [Bos taurus]; ACF17931.1 ACF17931.1 lactoferrin [Bos taurus]; ACM24792.1…	Bos taurus	cetartiodactyla	1	Yd 5910
AAA30408.1; AAA30519.1; AAI04566.2; BAJ05099.1; BAJ05100.1; CAA25101.1; CAA25111.1; DAA22075.1; DAA22076.1; DAA22080.1; DAA22105.1; NP_001014902.1; NP_001103977.1; NP_776342.1; SAI82247.1; SAI82248.1; XP_015322037.1; XP_015322038.1; XP_015330224.1; XP_015330225.1	AAA30408.1 AAA30408.1 beta-globin [Bos taurus]; AAA30519.1 AAA30519.1 gamma-globin [Bos taurus]; AAI04566.2 AAI04566.2 Hemoglobin, gamma [Bos taurus]; BAJ05099.1 BAJ05099.1 hemoglobin beta [Bos taurus]; BAJ05100.1 BAJ05100.1 hemoglobin beta [Bos taurus]; CAA25101.1 CAA25101.1 gamma globin [Bos taurus]; CAA25111.1 CAA25111.1 beta-globin [Bos taurus]; DAA22075.1 DAA22075.1 TPA: hemoglobin subunit b…	Bos taurus	cetartiodactyla	1	NC
AAA30408.1; BAJ05099.1; BAJ05100.1; CAA25111.1; DAA22075.1; NP_776342.1; SAI82247.1; XP_002707739.2; XP_005194685.1	AAA30408.1 AAA30408.1 beta-globin [Bos taurus]; BAJ05099.1 BAJ05099.1 hemoglobin beta [Bos taurus]; BAJ05100.1 BAJ05100.1 hemoglobin beta [Bos taurus]; CAA25111.1 CAA25111.1 beta-globin [Bos taurus]; DAA22075.1 DAA22075.1 TPA: hemoglobin subunit beta [Bos taurus]; NP_776342.1 NP_776342.1 hemoglobin subunit beta [Bos taurus]; SAI82247.1 SAI82247.1 TPA: globin A1 [Bos taurus]; XP_002707739.2 XP_002…	Bos taurus	cetartiodactyla	2	SA4757; SA8002
AAA30566.1; AAI03044.1; AAI09674.1; AAI09744.1; AAI18371.1; AAI26825.1; AAI34773.1; AAI42110.1; AAI51735.1; AAZ32292.1; CAA36554.1; DAA16166.1; DAA16167.1; DAA16172.1; DAA16179.1; DAA16181.1; DAA16184.1; DAA16189.1; DAA16238.1; DAA16253.1; DAA16257.1; DAA16259.1; DAA16264.1; DAA20546.1; DAA22240.1; DAA23051.1; DAA28351.1; DAA29390.1; DAA30485.1; DAA31670.1; DAA31725.1; DAA31727.1; DAA31729.1; DAA…	AAA30566.1 AAA30566.1 histone (H2A.Z) [Bos taurus]; AAI03044.1 AAI03044.1 H2A histone family, member J [Bos taurus]; AAI09674.1 AAI09674.1 H2A histone family, member V [Bos taurus]; AAI09744.1 AAI09744.1 H2A histone family, member Z [Bos taurus]; AAI18371.1 AAI18371.1 H2A histone family, member X [Bos taurus]; AAI26825.1 AAI26825.1 Histone cluster 2, H2ac [Bos taurus]; AAI34773.1 AAI34773.1 HIST3…	Bos taurus	cetartiodactyla	1	Yd 3278
AAA30609.1; AAA30610.1; AAA30617.1; AAA96735.1; AAI16052.1; AAI22603.1; ACF17931.1; ACM24792.1; ACU32889.1; BAB03470.1; CAA38572.1; CAA40366.1; DAA16815.1; DAA33056.1; NP_803450.2; NP_851341.1; XP_015315141.1	AAA30609.1 AAA30609.1 lactoferrin [Bos taurus]; AAA30610.1 AAA30610.1 lactoferrin [Bos taurus]; AAA30617.1 AAA30617.1 lactoferrin [Bos taurus]; AAA96735.1 AAA96735.1 transferrin [Bos taurus]; AAI16052.1 AAI16052.1 Lactotransferrin [Bos taurus]; AAI22603.1 AAI22603.1 Transferrin [Bos taurus]; ACF17931.1 ACF17931.1 lactoferrin [Bos taurus]; ACM24792.1 ACM24792.1 lactoferrin [Bos taurus]; ACU32889.1…	Bos taurus	cetartiodactyla	1	Yd 3278
AAA30899.1	AAA30899.1 AAA30899.1 anionic trpysinogen precursor [Canis sp.]	Canis sp.	carnivora	1	SA8002
AAA30909.1; AAA30909.1; ACH86001.1; ACH86001.1; XP_017895579.1; XP_017895579.1	AAA30909.1 AAA30909.1 alpha-i globin [Capra hircus]; AAA30909.1 AAA30909.1 alpha-i globin [Capra hircus]; ACH86001.1 ACH86001.1 I alpha globin [Capra hircus]; ACH86001.1 ACH86001.1 I alpha globin [Capra hircus]; XP_017895579.1 XP_017895579.1 PREDICTED: hemoglobin subunit alpha-1/2 [Capra hircus]; XP_017895579.1 XP_017895579.1 PREDICTED: hemoglobin subunit alpha-1/2 [Capra hircus]	Capra hircus	cetartiodactyla	1	SA8002
AAA30909.1; ACH86001.1; XP_017895579.1	AAA30909.1 AAA30909.1 alpha-i globin [Capra hircus]; ACH86001.1 ACH86001.1 I alpha globin [Capra hircus]; XP_017895579.1 XP_017895579.1 PREDICTED: hemoglobin subunit alpha-1/2 [Capra hircus]	Capra hircus	cetartiodactyla	2	SA4757; SA8002
AAA30913.1; AAA30913.1; ABC71310.1; ABC71310.1; XP_005689872.2; XP_005689872.2	AAA30913.1 AAA30913.1 beta-globin [Capra hircus]; AAA30913.1 AAA30913.1 beta-globin [Capra hircus]; ABC71310.1 ABC71310.1 beta A globin chain [Capra hircus]; ABC71310.1 ABC71310.1 beta A globin chain [Capra hircus]; XP_005689872.2 XP_005689872.2 PREDICTED: hemoglobin subunit beta-A-like [Capra hircus]; XP_005689872.2 XP_005689872.2 PREDICTED: hemoglobin subunit beta-A-like [Capra hircus]	Capra hircus	cetartiodactyla	1	SA8002
AAA30913.1; AAA30914.1; AAA30925.1; ABC71310.1; CAA23469.1; CAA25986.1; XP_005689868.1; XP_005689870.1; XP_005689872.2; XP_005689873.1; XP_005689963.1; XP_013825145.1	AAA30913.1 AAA30913.1 beta-globin [Capra hircus]; AAA30914.1 AAA30914.1 beta-globin [Capra hircus]; AAA30925.1 AAA30925.1 gamma-globin [Capra hircus]; ABC71310.1 ABC71310.1 beta A globin chain [Capra hircus]; CAA23469.1 CAA23469.1 unnamed protein product, partial [Capra hircus]; CAA25986.1 CAA25986.1 epsilon I globin [Capra hircus]; XP_005689868.1 XP_005689868.1 PREDICTED: hemoglobin subunit epsi…	Capra hircus	cetartiodactyla	1	NC
AAA30913.1; ABC71310.1; XP_005689872.2	AAA30913.1 AAA30913.1 beta-globin [Capra hircus]; ABC71310.1 ABC71310.1 beta A globin chain [Capra hircus]; XP_005689872.2 XP_005689872.2 PREDICTED: hemoglobin subunit beta-A-like [Capra hircus]	Capra hircus	cetartiodactyla	2	SA4757; SA8002
AAA30958.1; AAA30958.1; AAA63684.1; AAA63684.1; CAA09407.1; CAA09407.1; NP_001075415.2; NP_001075415.2; NP_001157446.1; NP_001157446.1	AAA30958.1 AAA30958.1 transferrin [Equus caballus]; AAA30958.1 AAA30958.1 transferrin [Equus caballus]; AAA63684.1 AAA63684.1 transferrin precursor [Equus caballus]; AAA63684.1 AAA63684.1 transferrin precursor [Equus caballus]; CAA09407.1 CAA09407.1 Lactoferrin, partial [Equus caballus]; CAA09407.1 CAA09407.1 Lactoferrin, partial [Equus caballus]; NP_001075415.2 NP_001075415.2 serotransferrin pre…	Equus caballus	perissodactyla	1	SA8002
AAA30958.1; AAA63684.1; CAA09407.1; NP_001075415.2; NP_001157446.1	AAA30958.1 AAA30958.1 transferrin [Equus caballus]; AAA63684.1 AAA63684.1 transferrin precursor [Equus caballus]; CAA09407.1 CAA09407.1 Lactoferrin, partial [Equus caballus]; NP_001075415.2 NP_001075415.2 serotransferrin precursor [Equus caballus]; NP_001157446.1 NP_001157446.1 lactotransferrin precursor [Equus caballus]	Equus caballus	perissodactyla	1	Yd 5910
AAA30988.1; AAT98610.1; ABM92961.1; CAA30970.1; NP_001005208.1	AAA30988.1 AAA30988.1 albumin, partial [Sus scrofa]; AAT98610.1 AAT98610.1 albumin [Sus scrofa]; ABM92961.1 ABM92961.1 albumin, partial [Sus scrofa domesticus]; CAA30970.1 CAA30970.1 albumin, partial [Sus scrofa]; NP_001005208.1 NP_001005208.1 serum albumin precursor [Sus scrofa]	Sus scrofa	cetartiodactyla	1	Yd 3278
AAA31059.1; AAA31059.1; AAA31102.1; AAA31102.1; AAL40161.1; AAL40161.1; AAP70487.1; AAP70487.1; ABJ98718.1; ABJ98718.1; BAD08651.1; BAD08651.1; BAD08658.1; BAD08658.1; CAA30943.1; CAA30943.1; CAQ34904.1; CAQ34904.1; NP_001231582.1; NP_001231582.1; NP_999527.2; NP_999527.2; XP_020924222.1; XP_020924222.1	AAA31059.1 AAA31059.1 lactoferrin [Sus scrofa]; AAA31059.1 AAA31059.1 lactoferrin [Sus scrofa]; AAA31102.1 AAA31102.1 lactoferrin [Sus scrofa]; AAA31102.1 AAA31102.1 lactoferrin [Sus scrofa]; AAL40161.1 AAL40161.1 lactoferrin, partial [Sus scrofa]; AAL40161.1 AAL40161.1 lactoferrin, partial [Sus scrofa]; AAP70487.1 AAP70487.1 lactoferrin [Sus scrofa]; AAP70487.1 AAP70487.1 lactoferrin [Sus scrofa…	Sus scrofa	cetartiodactyla	1	SA8002
AAA31059.1; AAA31102.1; AAL40161.1; AAP70487.1; ABJ98718.1; BAD08651.1; BAD08658.1; CAA30943.1; CAQ34904.1; NP_001231582.1; NP_999527.2; XP_020924222.1	AAA31059.1 AAA31059.1 lactoferrin [Sus scrofa]; AAA31102.1 AAA31102.1 lactoferrin [Sus scrofa]; AAL40161.1 AAL40161.1 lactoferrin, partial [Sus scrofa]; AAP70487.1 AAP70487.1 lactoferrin [Sus scrofa]; ABJ98718.1 ABJ98718.1 lactoferrin [Sus scrofa]; BAD08651.1 BAD08651.1 lactotransferrin [Sus scrofa]; BAD08658.1 BAD08658.1 lactotransferrin, partial [Sus scrofa]; CAA30943.1 CAA30943.1 transferrin, …	Sus scrofa	cetartiodactyla	1	Yd 5910
AAA31059.1; AAA31102.1; AAL40161.1; AAP70487.1; ABJ98718.1; BAD08651.1; CAA30943.1; CAQ34904.1; NP_001231582.1; NP_999527.2; XP_020924222.1	AAA31059.1 AAA31059.1 lactoferrin [Sus scrofa]; AAA31102.1 AAA31102.1 lactoferrin [Sus scrofa]; AAL40161.1 AAL40161.1 lactoferrin, partial [Sus scrofa]; AAP70487.1 AAP70487.1 lactoferrin [Sus scrofa]; ABJ98718.1 ABJ98718.1 lactoferrin [Sus scrofa]; BAD08651.1 BAD08651.1 lactotransferrin [Sus scrofa]; CAA30943.1 CAA30943.1 transferrin, partial [Sus scrofa]; CAQ34904.1 CAQ34904.1 transferrin [Sus s…	Sus scrofa	cetartiodactyla	1	Yd 3278
AAA35445.1; AAC50963.1	AAA35445.1 AAA35445.1 beta-globin [Otolemur crassicaudatus]; AAC50963.1 AAC50963.1 beta-globin [Otolemur crassicaudatus]	Otolemur crassicaudatus	primates	1	NC
AAA35525.1; AAA51724.1; AAA52279.1; AAA52280.1; AAH07060.1; AAH11179.1; AAH20861.1; AAH63129.1; AAH69347.1; AAH69463.1; AAH70302.1; AAH92444.1; AAI32986.1; AAI32988.1; AAI32996.1; AAI32998.1; AAI44453.1; BAA14130.1; BAD97183.1; BAF85030.1; BAG53093.1; BAG54429.1; CAN87444.1; EAW72902.1; EAW72903.1; EAW72904.1; NP_000690.1; NP_001008219.1; NP_001008220.1; NP_001008222.1; NP_001333709.1; NP_004029.…	AAA35525.1 AAA35525.1 alpha-amylase [Homo sapiens]; AAA51724.1 AAA51724.1 amylase [Homo sapiens]; AAA52279.1 AAA52279.1 alpha-amylase [Homo sapiens]; AAA52280.1 AAA52280.1 alpha-amylase [Homo sapiens]; AAH07060.1 AAH07060.1 Amylase, alpha 2A (pancreatic) [Homo sapiens]; AAH11179.1 AAH11179.1 Amylase, alpha 2B (pancreatic) [Homo sapiens]; AAH20861.1 AAH20861.1 Amylase, alpha 2B (pancreatic) [Homo …	Homo sapiens	primates	1	Yd 3278
AAA35753.2; AAA36382.1; AAA52302.1; AAA52303.1; AAA52304.1; AAB57722.1; AAH27917.1; AAH69423.1; AAH93791.1; AAI12189.1; AAI19707.1; AAT68875.1; AAT68878.1; AAT68879.1; AAT68880.1; AAT68881.1; AAT68883.1; AAT68884.1; AAT68885.1; CAA31952.1; CAA36280.1; CAD34825.1; CAJ42775.1; CAJ42842.1; CAM91149.1; CAM91150.1; NP_001035965.1; NP_001289194.1; NP_004075.1; NP_005208.1; XP_011533042.1; XP_011533043.1	AAA35753.2 AAA35753.2 neutrophil peptide 3 precursor, partial [Homo sapiens]; AAA36382.1 AAA36382.1 neutrophil peptide-1 [Homo sapiens]; AAA52302.1 AAA52302.1 neutrophil peptide 1 precursor [Homo sapiens]; AAA52303.1 AAA52303.1 defensin 1 [Homo sapiens]; AAA52304.1 AAA52304.1 defensin precursor [Homo sapiens]; AAB57722.1 AAB57722.1 neutrophil peptide-3 [Homo sapiens]; AAH27917.1 AAH27917.1 Defens…	Homo sapiens	primates	2	Yd 3278; Yd 5910
AAA35945.1; AAA35984.1; AAA63191.1; AAB53429.1; AAB82086.1; AAC24465.1; AAC24466.1; AAC31938.1; AAC61625.1; AAH00098.1; AAH03602.1; AAH04274.3; AAH04915.1; AAH11694.1; AAH13416.1; AAH14885.1; AAH16677.1; AAH18002.1; AAH20936.1; AAH34487.1; AAH60324.1; AAH62211.1; AAH66232.1; AAH66233.1; AAH66234.1; AAH66235.1; AAH66236.1; AAH66237.1; AAH69306.1; AAH70169.1; AAH93807.1; AAH93809.1; AAH93836.1; AAH…	AAA35945.1 AAA35945.1 histone H2A, partial [Homo sapiens]; AAA35984.1 AAA35984.1 histone (H2A.Z) [Homo sapiens]; AAA63191.1 AAA63191.1 histone H2A.1 [Homo sapiens]; AAB53429.1 AAB53429.1 histone 2A-like protein [Homo sapiens]; AAB82086.1 AAB82086.1 histone 2A-like protein [Homo sapiens]; AAC24465.1 AAC24465.1 histone H2A.2 [Homo sapiens]; AAC24466.1 AAC24466.1 histone H2A.1b [Homo sapiens]; AAC31…	Homo sapiens	primates	1	Yd 3278
AAA36116.1; AAH62679.1; AAK11570.1; EAX10133.1; NP_001313.1	AAA36116.1 AAA36116.1 cysteine-proteinase inhibitor, partial [Homo sapiens]; AAH62679.1 AAH62679.1 Cystatin SA [Homo sapiens]; AAK11570.1 AAK11570.1 cystatin SA precursor [Homo sapiens]; EAX10133.1 EAX10133.1 cystatin SA [Homo sapiens]; NP_001313.1 NP_001313.1 cystatin-SA precursor [Homo sapiens]	Homo sapiens	primates	1	Yd 3278
AAA36159.1; AAA36159.1; AAA58656.1; AAA58656.1; AAA59479.1; AAA59479.1; AAA59511.1; AAA59511.1; AAA61140.1; AAA61140.1; AAA61141.1; AAA61141.1; AAA61142.1; AAA61142.1; AAA86665.1; AAA86665.1; AAB22049.1; AAB22049.1; AAB57795.1; AAB57795.1; AAB60324.1; AAB60324.1; AAF22007.1; AAF22007.1; AAG48753.1; AAG48753.1; AAH15822.1; AAH15822.1; AAH15823.1; AAH15823.1; AAH22347.1; AAH22347.1; AAH59367.1; AAH…	AAA36159.1 AAA36159.1 lactoferrin [Homo sapiens]; AAA36159.1 AAA36159.1 lactoferrin [Homo sapiens]; AAA58656.1 AAA58656.1 HLF2, partial [Homo sapiens]; AAA58656.1 AAA58656.1 HLF2, partial [Homo sapiens]; AAA59479.1 AAA59479.1 neutrophil lactoferrin [Homo sapiens]; AAA59479.1 AAA59479.1 neutrophil lactoferrin [Homo sapiens]; AAA59511.1 AAA59511.1 lactoferrin [Homo sapiens]; AAA59511.1 AAA59511.1 l…	Homo sapiens	primates	1	SA8002
AAA36159.1; AAA58656.1; AAA59479.1; AAA59511.1; AAA61140.1; AAA61141.1; AAA61142.1; AAA86665.1; AAB22049.1; AAB57795.1; AAB60324.1; AAF22007.1; AAG48753.1; AAH15822.1; AAH15823.1; AAH22347.1; AAH59367.1; AAK77664.1; AAN11304.1; AAN63998.1; AAN75578.2; AAP45055.1; AAR12276.1; AAS72878.1; AAW71443.1; ABF47110.1; ABI97197.1; ACC95966.1; ACC95967.1; ACF19793.1; ACJ13723.1; ACV87174.1; AHL67504.1; ANC…	AAA36159.1 AAA36159.1 lactoferrin [Homo sapiens]; AAA58656.1 AAA58656.1 HLF2, partial [Homo sapiens]; AAA59479.1 AAA59479.1 neutrophil lactoferrin [Homo sapiens]; AAA59511.1 AAA59511.1 lactoferrin [Homo sapiens]; AAA61140.1 AAA61140.1 transferrin precursor [Homo sapiens]; AAA61141.1 AAA61141.1 transferrin, partial [Homo sapiens]; AAA61142.1 AAA61142.1 transferrin, partial [Homo sapiens]; AAA86665…	Homo sapiens	primates	1	Yd 5910
AAA36159.1; AAA58656.1; AAA59479.1; AAA59511.1; AAB60324.1; AAG48753.1; AAH15822.1; AAH15823.1; AAH22347.1; AAN11304.1; AAN63998.1; AAN75578.2; AAR12276.1; AAS72878.1; AAW71443.1; ACC95966.1; ACC95967.1; ACF19793.1; ACJ13723.1; AHL67504.1; ANC33015.1; BAF83548.1; BAF85502.1; BAG52774.1; BAH12708.1; BAH14701.1; CAA37116.1; CAA37914.1; CBX32695.1; EAW64767.1; NP_001186078.1; NP_001308050.1; NP_0013…	AAA36159.1 AAA36159.1 lactoferrin [Homo sapiens]; AAA58656.1 AAA58656.1 HLF2, partial [Homo sapiens]; AAA59479.1 AAA59479.1 neutrophil lactoferrin [Homo sapiens]; AAA59511.1 AAA59511.1 lactoferrin [Homo sapiens]; AAB60324.1 AAB60324.1 lactoferrin [Homo sapiens]; AAG48753.1 AAG48753.1 lactoferrin precursor [Homo sapiens]; AAH15822.1 AAH15822.1 Lactotransferrin [Homo sapiens]; AAH15823.1 AAH15823.1…	Homo sapiens	primates	1	Yd 3278
AAA36173.1; AAA36359.1; AAA52378.1; AAH74816.1; AAH74817.1; AAS89303.1; ACC78413.1; BAA00128.1; CAA29299.1; CAA29300.1; CAA68537.1; EAW69589.1; NP_001963.1; XP_011526077.1; XP_011526078.1	AAA36173.1 AAA36173.1 elastase/medullasin precursor (EC 3.4.21.37) [Homo sapiens]; AAA36359.1 AAA36359.1 neutrophil elastase, partial [Homo sapiens]; AAA52378.1 AAA52378.1 neutrophil elastase precursor, partial [Homo sapiens]; AAH74816.1 AAH74816.1 Elastase 2, neutrophil [Homo sapiens]; AAH74817.1 AAH74817.1 Elastase 2, neutrophil [Homo sapiens]; AAS89303.1 AAS89303.1 elastase 2, neutrophil [Homo…	Homo sapiens	primates	1	Yd 3278
AAA36188.1; AAA36188.1; AAA59535.1; AAA59535.1; AAA59536.1; AAA59536.1; AAC63078.1; AAC63078.1; AAH04147.1; AAH04147.1; ACO37637.1; ACO37637.1; AIL02126.1; AIL02126.1; BAG34722.1; BAG34722.1; CAA00878.1; CAA00878.1; CAA32175.1; CAA32175.1; CAD61377.1; CAD61377.1; CAD61543.1; CAD61543.1; CAD61636.1; CAD61636.1; CDM98740.1; CDM98740.1; EAW97220.1; EAW97220.1; EAW97221.1; EAW97221.1; EAW97222.1; EAW…	AAA36188.1 AAA36188.1 lysozyme precursor (EC 3.2.1.17) [Homo sapiens]; AAA36188.1 AAA36188.1 lysozyme precursor (EC 3.2.1.17) [Homo sapiens]; AAA59535.1 AAA59535.1 lysozyme precursor (EC 3.2.1.17) [Homo sapiens]; AAA59535.1 AAA59535.1 lysozyme precursor (EC 3.2.1.17) [Homo sapiens]; AAA59536.1 AAA59536.1 lysozyme precursor (EC 3.2.1.17) [Homo sapiens]; AAA59536.1 AAA59536.1 lysozyme precursor (EC…	Homo sapiens	primates	1	SA8002
AAA36188.1; AAA59535.1; AAA59536.1; AAC63078.1; AAH04147.1; ACO37637.1; AIL02126.1; BAG34722.1; CAA00878.1; CAA32175.1; CAD61377.1; CAD61543.1; CAD61636.1; CDM98740.1; EAW97220.1; EAW97221.1; EAW97222.1; NP_000230.1	AAA36188.1 AAA36188.1 lysozyme precursor (EC 3.2.1.17) [Homo sapiens]; AAA59535.1 AAA59535.1 lysozyme precursor (EC 3.2.1.17) [Homo sapiens]; AAA59536.1 AAA59536.1 lysozyme precursor (EC 3.2.1.17) [Homo sapiens]; AAC63078.1 AAC63078.1 lysozyme precursor [Homo sapiens]; AAH04147.1 AAH04147.1 Lysozyme (renal amyloidosis) [Homo sapiens]; ACO37637.1 ACO37637.1 lysozyme [Homo sapiens]; AIL02126.1 AIL0…	Homo sapiens	primates	2	Yd 3278; Yd 5910
AAA36326.1; AAA68480.1; AAF62536.1; AAF62537.1; AAH47681.1; BAG34823.1; CAA01002.1; CAA29579.1; CAC16555.1; CAG47003.1; CAG47020.1; EAW53333.1; EAW53334.1; NP_002956.1	AAA36326.1 AAA36326.1 migration inhibitory factor-related protein 14, partial [Homo sapiens]; AAA68480.1 AAA68480.1 cystic fibrosis antigen [Homo sapiens]; AAF62536.1 AAF62536.1 migration inhibitory factor-related protein 14 variant P [Homo sapiens]; AAF62537.1 AAF62537.1 migration inhibitory factor-related protein 14 variant E [Homo sapiens]; AAH47681.1 AAH47681.1 S100 calcium binding protein A9…	Homo sapiens	primates	2	Yd 3278; Yd 5910
AAA36327.1; AAH05928.1; AAP36042.1; BAF84017.1; CAA01001.1; CAA29580.1; CAA68390.1; CAC16554.1; CAG28602.1; EAW53330.1; EAW53331.1; NP_001306125.1; NP_001306126.1; NP_001306127.1; NP_001306130.1; NP_002955.2	AAA36327.1 migration inhibitory factor-related protein 8, partial [Homo sapiens]; AAH05928.1 S100 calcium binding protein A8 [Homo sapiens]; AAP36042.1 S100 calcium binding protein A8 (calgranulin A) [Homo sapiens]; BAF84017.1 unnamed protein product [Homo sapiens]; CAA01001.1 MRP-14 [Homo sapiens]; CAA29580.1 unnamed protein product [Homo sapiens]; CAA68390.1 unnamed protein product [Homo sapien…	Homo sapiens	primates	2	Yd 3278; Yd 5910
AAA36792.1; AAD26572.1; AAD26573.1; AAD26574.1; AAH69595.1; AAH69814.1; AAI11576.1; AAP03430.1; AAX39008.1; AAX39009.1; AAZ67147.1; ADP08998.1; ADX99264.1; AEA07709.1; AEO14649.1; AER42120.1; AFB74122.1; AFS31344.1; AFS31345.1; AFS31346.1; AFS31347.1; AFV30234.1; AFV30235.1; AGS56256.1; AGS56257.1; AGV40801.1; AIC75914.1; AIR08539.1; AJG36450.1; ALG64879.1; AMR71585.1; ANM86008.1; ATU31565.1; BAO…	AAA36792.1 AAA36792.1 histo-blood group A transferase (UDP-GalNAc) [Homo sapiens]; AAD26572.1 AAD26572.1 A1-specific alpha 1-_3 N-acetylgalactosaminyltransferase [Homo sapiens]; AAD26573.1 AAD26573.1 A1-specific alpha 1-_3 N-acetylgalactosaminyltransferase [Homo sapiens]; AAD26574.1 AAD26574.1 B-specific alpha 1-_3 galactosyltransferase [Homo sapiens]; AAH69595.1 AAH69595.1 ABO blood group (trans…	Homo sapiens	primates	1	SA8002
AAA36822.1	AAA36822.1 AAA36822.1 beta-globin [Eulemur macaco]	Eulemur macaco	primates	3	NC; SA4757; SA8002
AAA36845.1; AAA36846.1; ACS94046.1; AFE67078.1; AFH28562.1; AFI34352.1; CAA37498.1; EHH23169.1; EHH23170.1; NP_001040611.2; NP_001157900.1; SAI82170.1; SAI82171.1	AAA36845.1 AAA36845.1 gamma-globin [Macaca mulatta]; AAA36846.1 AAA36846.1 gamma-globin [Macaca mulatta]; ACS94046.1 ACS94046.1 beta hemoglobin [Macaca mulatta]; AFE67078.1 AFE67078.1 hemoglobin subunit beta [Macaca mulatta]; AFH28562.1 AFH28562.1 hemoglobin subunit beta [Macaca mulatta]; AFI34352.1 AFI34352.1 hemoglobin subunit beta [Macaca mulatta]; CAA37498.1 CAA37498.1 gamma-globin-2(A) [Maca…	Macaca mulatta	primates	2	SA4757; SA8002
AAA36906.1; EHH25936.1; NP_001182578.1; XP_014994010.1	AAA36906.1 AAA36906.1 serum albumin, partial [Macaca mulatta]; EHH25936.1 EHH25936.1 hypothetical protein EGK_15803 [Macaca mulatta]; NP_001182578.1 NP_001182578.1 serum albumin precursor [Macaca mulatta]; XP_014994010.1 XP_014994010.1 PREDICTED: serum albumin isoform X1 [Macaca mulatta]	Macaca mulatta	primates	2	NC; Yd 3278
AAA36956.1; XP_008050888.1; XP_008050889.1; XP_008050891.1; XP_008050892.1	AAA36956.1 AAA36956.1 beta-globin [Carlito syrichta]; XP_008050888.1 XP_008050888.1 hemoglobin subunit epsilon [Carlito syrichta]; XP_008050889.1 XP_008050889.1 hemoglobin subunit gamma [Carlito syrichta]; XP_008050891.1 XP_008050891.1 hemoglobin subunit delta [Carlito syrichta]; XP_008050892.1 XP_008050892.1 hemoglobin subunit beta [Carlito syrichta]	Carlito syrichta	primates	1	NC
AAA51411.1; AAI02743.1; AAI42273.1; AAI51547.1; AAN17824.1; CAA41735.1; CAA76847.1; CAL14738.1; CBL66720.1; DAA28523.1; NP_851335.1	AAA51411.1 AAA51411.1 albumin [Bos taurus]; AAI02743.1 AAI02743.1 ALB protein [Bos taurus]; AAI42273.1 AAI42273.1 ALB protein [Bos taurus]; AAI51547.1 AAI51547.1 ALB protein [Bos taurus]; AAN17824.1 AAN17824.1 serum albumin [Bos taurus]; CAA41735.1 CAA41735.1 serum albumin [Bos taurus]; CAA76847.1 CAA76847.1 bovine serum albumin [Bos taurus]; CAL14738.1 CAL14738.1 unnamed protein product [Bos tau…	Bos taurus	cetartiodactyla	2	NC; Yd 3278
AAA51567.1; AAA51579.1; AAA51580.1; AAH00292.1; AAH01301.1; AAH01920.1; AAH02409.1; AAH04251.1; AAH07442.1; AAH08633.1; AAH09848.1; AAH10999.1; AAH12050.1; AAH12854.1; AAH13380.1; AAH14861.1; AAH15005.1; AAH15695.1; AAH15779.1; AAH16045.1; AAH17450.1; AAH18774.1; AAH23548.1; AAH53572.1; AAP22343.1; AAS79319.1; AAV38659.1; ABF01018.1; ACF94484.1; BAD96645.1; BAD96752.1; BAD96775.1; BAF84626.1; BAG…	AAA51567.1 AAA51567.1 cytoplasmic beta actin [Homo sapiens]; AAA51579.1 AAA51579.1 gamma-actin [Homo sapiens]; AAA51580.1 AAA51580.1 gamma-actin, partial [Homo sapiens]; AAH00292.1 AAH00292.1 Actin, gamma 1 [Homo sapiens]; AAH01301.1 AAH01301.1 Actin, beta [Homo sapiens]; AAH01920.1 AAH01920.1 ACTG1 protein [Homo sapiens]; AAH02409.1 AAH02409.1 Actin, beta [Homo sapiens]; AAH04251.1 AAH04251.1 Ac…	Homo sapiens	primates	1	Yd 3278
AAA51995.1; AAA51995.1; AAB94054.3; AAB94054.3; AAH36531.1; AAH36531.1; AFD28984.1; AFD28984.1; BAD92834.1; BAD92834.1; CAA67261.1; CAA67261.1; CAA75878.1; CAA75878.1; CAA98968.1; CAA98968.1; CAL40954.1; CAL40954.1; CAX48957.1; CAX48957.1; CBX51947.1; CBX51947.1; CDL93516.1; CDL93516.1; CDM55394.1; CDM55394.1; CDM55575.1; CDM55575.1; EAW94630.1; EAW94630.1; EAW94631.1; EAW94631.1; NP_000079.2; NP…	AAA51995.1 AAA51995.1 alpha 1 (I) chain propeptide, partial [Homo sapiens]; AAA51995.1 AAA51995.1 alpha 1 (I) chain propeptide, partial [Homo sapiens]; AAB94054.3 AAB94054.3 pro alpha 1(I) collagen [Homo sapiens]; AAB94054.3 AAB94054.3 pro alpha 1(I) collagen [Homo sapiens]; AAH36531.1 AAH36531.1 Collagen, type I, alpha 1 [Homo sapiens]; AAH36531.1 AAH36531.1 Collagen, type I, alpha 1 [Homo sapie…	Homo sapiens	primates	1	SA8002
AAA52652.1; AAA63188.1; AAH17361.1; AAH66248.1; AAH66249.1; AAH66250.1; AAH67495.1; AAH67496.1; AAH67497.1; AAH69288.1; AAH69392.1; AAH69467.1; AAH69654.1; AAH93763.1; AAH93765.1; AAH93969.1; AAI11094.1; AAI11435.1; AAI12194.1; AAI20940.1; AAI20941.1; AAI28105.1; AAI28106.1; AAI30559.1; AAI30561.1; AAI43046.1; AAI48272.1; AAM83108.1; AAN01438.1; AAN01439.1; AAN01440.1; AAN01441.1; AAN01442.1; AAN…	AAA52652.1 AAA52652.1 histone H4 [Homo sapiens]; AAA63188.1 AAA63188.1 histone H4 [Homo sapiens]; AAH17361.1 AAH17361.1 HIST1H4J protein [Homo sapiens]; AAH66248.1 AAH66248.1 Histone cluster 1, H4a [Homo sapiens]; AAH66249.1 AAH66249.1 Histone cluster 1, H4a [Homo sapiens]; AAH66250.1 AAH66250.1 Histone cluster 1, H4i [Homo sapiens]; AAH67495.1 AAH67495.1 Histone cluster 1, H4a [Homo sapiens]; AA…	Homo sapiens	primates	1	Yd 3278
AAA58902.1; AAH38982.1; ABI63362.1; BAG34952.1; CAE93903.1; CAE93904.1; CBU30463.1; EAX05626.1; NP_653247.1	AAA58902.1 AAA58902.1 Ig J-chain, partial [Homo sapiens]; AAH38982.1 AAH38982.1 Immunoglobulin J polypeptide, linker protein for immunoglobulin alpha and mu polypeptides [Homo sapiens]; ABI63362.1 ABI63362.1 immunoglobulin J chain [Homo sapiens]; BAG34952.1 BAG34952.1 unnamed protein product [Homo sapiens]; CAE93903.1 CAE93903.1 unnamed protein product [Homo sapiens]; CAE93904.1 CAE93904.1 unname…	Homo sapiens	primates	1	Yd 3278
AAA62709.1; AAA62709.1; CAA40930.1; CAA40930.1; CAA41380.1; CAA41380.1; DAA15968.1; DAA15968.1; NP_776470.1; NP_776470.1	AAA62709.1 AAA62709.1 desmoglein, partial [Bos taurus]; AAA62709.1 AAA62709.1 desmoglein, partial [Bos taurus]; CAA40930.1 CAA40930.1 Desmoglein, partial [Bos taurus]; CAA40930.1 CAA40930.1 Desmoglein, partial [Bos taurus]; CAA41380.1 CAA41380.1 desmoglein [Bos taurus]; CAA41380.1 CAA41380.1 desmoglein [Bos taurus]; DAA15968.1 DAA15968.1 TPA: desmoglein-1 precursor [Bos taurus]; DAA15968.1 DAA159…	Bos taurus	cetartiodactyla	1	SA8002
AAA64871.1; EGV95774.1; EGW06240.1; ERE66829.1; ERE69041.1; NP_001231504.1; XP_003496930.2; XP_007634128.1; XP_007646855.1	AAA64871.1 AAA64871.1 beta-actin [Cricetulus griseus]; EGV95774.1 EGV95774.1 Actin, cytoplasmic 1 [Cricetulus griseus]; EGW06240.1 EGW06240.1 Actin, cytoplasmic 2 [Cricetulus griseus]; ERE66829.1 ERE66829.1 actin, cytoplasmic 1 [Cricetulus griseus]; ERE69041.1 ERE69041.1 actin, cytoplasmic 1 [Cricetulus griseus]; NP_001231504.1 NP_001231504.1 actin, cytoplasmic 1 [Cricetulus griseus]; XP_00349693…	Cricetulus griseus	rodentia	1	Yd 3278
AAA64922.1; AAA98797.1; AAA98798.1; AAF01333.1; AAF22034.1; AAF69594.1; AAF69644.1; AAF71067.1; AAG35503.1; AAH14308.1; AAH34023.1; AAH35969.1; AAH36003.1; AAH41789.1; AAN17825.1; AAT11155.1; AAT52213.1; AAU21642.1; AAX63425.1; ABJ16448.1; ABS29264.1; AEE60908.1; BAF85444.1; BAG37325.1; BAG60658.1; BAG60674.1; CAA00298.1; CAA00606.1; CAA01217.1; CAA01491.1; CAA02890.1; CAA03737.1; CAA23754.1; CAE…	AAA64922.1 AAA64922.1 albumin-like, partial [Homo sapiens]; AAA98797.1 AAA98797.1 albumin [Homo sapiens]; AAA98798.1 AAA98798.1 alloalbumin Venezia [Homo sapiens]; AAF01333.1 AAF01333.1 serum albumin precursor [Homo sapiens]; AAF22034.1 AAF22034.1 PRO2044 [Homo sapiens]; AAF69594.1 AAF69594.1 PRO0903 [Homo sapiens]; AAF69644.1 AAF69644.1 PRO2675 [Homo sapiens]; AAF71067.1 AAF71067.1 PRO1708 [Homo…	Homo sapiens	primates	1	NC
AAA64922.1; AAA98797.1; AAA98798.1; AAF01333.1; AAF69594.1; AAH34023.1; AAH36003.1; AAN17825.1; AAT52213.1; AAU21642.1; AAX63425.1; ABJ16448.1; ABS29264.1; AEE60908.1; BAG37325.1; BAG60658.1; CAA00298.1; CAA00606.1; CAA01217.1; CAA02890.1; CAA03737.1; CAE83893.1; CAE83894.1; CAH18185.1; CAL14739.1; CAO78416.1; CAP40045.1; CAV28597.1; CAV30747.1; CAV33840.1; CAY85984.1; CAZ64476.1; CBL66721.1; CBW…	AAA64922.1 AAA64922.1 albumin-like, partial [Homo sapiens]; AAA98797.1 AAA98797.1 albumin [Homo sapiens]; AAA98798.1 AAA98798.1 alloalbumin Venezia [Homo sapiens]; AAF01333.1 AAF01333.1 serum albumin precursor [Homo sapiens]; AAF69594.1 AAF69594.1 PRO0903 [Homo sapiens]; AAH34023.1 AAH34023.1 Albumin [Homo sapiens]; AAH36003.1 AAH36003.1 Albumin [Homo sapiens]; AAN17825.1 AAN17825.1 serum albumin…	Homo sapiens	primates	1	Yd 3278
AAA69559.1; NP_001075421.1	AAA69559.1 AAA69559.1 alpha-fetoprotein precursor [Equus caballus]; NP_001075421.1 NP_001075421.1 alpha-fetoprotein precursor [Equus caballus]	Equus caballus	perissodactyla	1	Yd 3278
AAA74656.1; AAA74656.1; AAA86644.1; AAA86644.1; AAB16862.1; AAB16862.1; NP_999557.2; NP_999557.2	AAA74656.1 AAA74656.1 lysozyme, partial [Sus scrofa]; AAA74656.1 AAA74656.1 lysozyme, partial [Sus scrofa]; AAA86644.1 AAA86644.1 lysozyme [Sus scrofa]; AAA86644.1 AAA86644.1 lysozyme [Sus scrofa]; AAB16862.1 AAB16862.1 lysozyme [Sus scrofa]; AAB16862.1 AAB16862.1 lysozyme [Sus scrofa]; NP_999557.2 NP_999557.2 lysozyme C-3 precursor [Sus scrofa]; NP_999557.2 NP_999557.2 lysozyme C-3 precursor [Su…	Sus scrofa	cetartiodactyla	1	SA8002
AAA74656.1; AAA86644.1; AAB16862.1; NP_999557.2	AAA74656.1 AAA74656.1 lysozyme, partial [Sus scrofa]; AAA86644.1 AAA86644.1 lysozyme [Sus scrofa]; AAB16862.1 AAB16862.1 lysozyme [Sus scrofa]; NP_999557.2 NP_999557.2 lysozyme C-3 precursor [Sus scrofa]	Sus scrofa	cetartiodactyla	2	Yd 3278; Yd 5910
AAA85135.1; AAA85135.1; AAI40803.1; AAI40803.1; ADI58529.1; ADI58529.1; BAE06074.2; BAE06074.2; CAP07480.1; CAP07480.1; CAP07499.1; CAP07499.1; CAP07554.1; CAP07554.1; CAP11448.1; CAP11448.1; CAP11467.1; CAP11467.1; CAP11523.1; CAP11523.1; CAR97062.1; CAR97062.1; CAR97081.1; CAR97081.1; CAR97138.1; CAR97138.1; CAT82278.1; CAT82278.1; CAT82313.1; CAT82313.1; CAT82437.1; CAT82437.1; EAW55215.1; EAW…	AAA85135.1 AAA85135.1 desmoplakin I [Homo sapiens]; AAA85135.1 AAA85135.1 desmoplakin I [Homo sapiens]; AAI40803.1 AAI40803.1 Desmoplakin [Homo sapiens]; AAI40803.1 AAI40803.1 Desmoplakin [Homo sapiens]; ADI58529.1 ADI58529.1 desmoplakin Ia [Homo sapiens]; ADI58529.1 ADI58529.1 desmoplakin Ia [Homo sapiens]; BAE06074.2 BAE06074.2 DSP variant protein [Homo sapiens]; BAE06074.2 BAE06074.2 DSP varia…	Homo sapiens	primates	1	SA8002
AAA85135.1; AAI40803.1; ADI58529.1; BAE06074.2; CAP07480.1; CAP07499.1; CAP07554.1; CAP11448.1; CAP11467.1; CAP11523.1; CAR97062.1; CAR97081.1; CAR97138.1; CAT82278.1; CAT82313.1; CAT82437.1; EAW55215.1; NP_001008844.1; NP_001305963.1; NP_004406.2	AAA85135.1 AAA85135.1 desmoplakin I [Homo sapiens]; AAI40803.1 AAI40803.1 Desmoplakin [Homo sapiens]; ADI58529.1 ADI58529.1 desmoplakin Ia [Homo sapiens]; BAE06074.2 BAE06074.2 DSP variant protein [Homo sapiens]; CAP07480.1 CAP07480.1 unnamed protein product [Homo sapiens]; CAP07499.1 CAP07499.1 unnamed protein product, partial [Homo sapiens]; CAP07554.1 CAP07554.1 unnamed protein product [Homo s…	Homo sapiens	primates	1	SA8002
AAA85545.1; AAA85545.1; AAI03298.1; AAI03298.1; AAT92538.1; AAT92538.1; CDM98810.1; CDM98810.1; DAA29794.1; DAA29794.1; NP_001071297.1; NP_001071297.1	AAA85545.1 AAA85545.1 lysozyme, partial [Bos taurus]; AAA85545.1 AAA85545.1 lysozyme, partial [Bos taurus]; AAI03298.1 AAI03298.1 Lysozyme 1 [Bos taurus]; AAI03298.1 AAI03298.1 Lysozyme 1 [Bos taurus]; AAT92538.1 AAT92538.1 milk lysozyme [Bos taurus]; AAT92538.1 AAT92538.1 milk lysozyme [Bos taurus]; CDM98810.1 CDM98810.1 TPA: lysozyme F1 [Bos taurus]; CDM98810.1 CDM98810.1 TPA: lysozyme F1 [Bos …	Bos taurus	cetartiodactyla	1	SA8002
AAA85545.1; AAI03298.1; AAT92538.1; CDM98810.1; DAA29794.1; NP_001071297.1	AAA85545.1 AAA85545.1 lysozyme, partial [Bos taurus]; AAI03298.1 AAI03298.1 Lysozyme 1 [Bos taurus]; AAT92538.1 AAT92538.1 milk lysozyme [Bos taurus]; CDM98810.1 CDM98810.1 TPA: lysozyme F1 [Bos taurus]; DAA29794.1 DAA29794.1 TPA: lysozyme 1 precursor [Bos taurus]; NP_001071297.1 NP_001071297.1 lysozyme C, milk isozyme precursor [Bos taurus]	Bos taurus	cetartiodactyla	2	Yd 3278; Yd 5910
AAA85548.1; AAA85548.1; AAA85549.1; AAA85549.1; AGF69233.1; AGF69233.1; NP_001293048.1; NP_001293048.1; XP_014960657.1; XP_014960657.1	AAA85548.1 AAA85548.1 lysozyme, partial [Ovis aries]; AAA85548.1 AAA85548.1 lysozyme, partial [Ovis aries]; AAA85549.1 AAA85549.1 lysozyme, partial [Ovis aries]; AAA85549.1 AAA85549.1 lysozyme, partial [Ovis aries]; AGF69233.1 AGF69233.1 lysozyme precursor [Ovis aries]; AGF69233.1 AGF69233.1 lysozyme precursor [Ovis aries]; NP_001293048.1 NP_001293048.1 lysozyme C, milk isozyme precursor [Ovis ar…	Ovis aries	cetartiodactyla	1	SA8002
AAA85548.1; AAA85549.1; AGF69233.1; NP_001293048.1; XP_014960657.1	AAA85548.1 AAA85548.1 lysozyme, partial [Ovis aries]; AAA85549.1 AAA85549.1 lysozyme, partial [Ovis aries]; AGF69233.1 AGF69233.1 lysozyme precursor [Ovis aries]; NP_001293048.1 NP_001293048.1 lysozyme C, milk isozyme precursor [Ovis aries]; XP_014960657.1 XP_014960657.1 PREDICTED: lysozyme C, milk isozyme-like isoform X1 [Ovis aries]	Ovis aries	cetartiodactyla	2	Yd 3278; Yd 5910
AAA85553.1	AAA85553.1 AAA85553.1 lysozyme, partial [Dama dama]	Dama dama	cetartiodactyla	2	Yd 3278; Yd 5910
AAA85553.1; AAA85553.1	AAA85553.1 AAA85553.1 lysozyme, partial [Dama dama]; AAA85553.1 AAA85553.1 lysozyme, partial [Dama dama]	Dama dama	cetartiodactyla	1	SA8002
AAA93189.1; AAB50158.1; DAA30407.1; NP_776992.1	AAA93189.1 visual pigment [Bos taurus]; AAB50158.1 blue cone pigment protein [Bos taurus]; DAA30407.1 TPA: blue-sensitive opsin [Bos taurus]; NP_776992.1 short-wave-sensitive opsin 1 [Bos taurus]	Bos taurus	cetartiodactyla	1	SA8002
AAA97958.1; AAA97958.1; ABD49106.1; ABD49106.1; ACT53713.1; ACT53713.1; ATN39079.1; ATN39079.1; AVX32310.1; AVX32310.1; AVX32311.1; AVX32311.1; CAA55517.1; CAA55517.1; CAS89028.1; CAS89028.1; NP_001272477.1; NP_001272477.1; XP_005675608.2; XP_005675608.2	AAA97958.1 AAA97958.1 lactoferrin [Capra hircus]; AAA97958.1 AAA97958.1 lactoferrin [Capra hircus]; ABD49106.1 ABD49106.1 lactoferrin [Capra hircus]; ABD49106.1 ABD49106.1 lactoferrin [Capra hircus]; ACT53713.1 ACT53713.1 lactoferrin [Capra hircus]; ACT53713.1 ACT53713.1 lactoferrin [Capra hircus]; ATN39079.1 ATN39079.1 lactoferrin [Capra hircus]; ATN39079.1 ATN39079.1 lactoferrin [Capra hircus];…	Capra hircus	cetartiodactyla	1	SA8002
AAA97958.1; ABD49106.1; ACT53713.1; ATN39079.1; AVX32310.1; AVX32311.1; CAA55517.1; CAS89028.1; NP_001272477.1; XP_005675608.2	AAA97958.1 AAA97958.1 lactoferrin [Capra hircus]; ABD49106.1 ABD49106.1 lactoferrin [Capra hircus]; ACT53713.1 ACT53713.1 lactoferrin [Capra hircus]; ATN39079.1 ATN39079.1 lactoferrin [Capra hircus]; AVX32310.1 AVX32310.1 lactoferrin, partial [Capra hircus]; AVX32311.1 AVX32311.1 lactoferrin, partial [Capra hircus]; CAA55517.1 CAA55517.1 lactoferrin [Capra hircus]; CAS89028.1 CAS89028.1 lactoferr…	Capra hircus	cetartiodactyla	2	Yd 3278; Yd 5910
AAB23121.1	AAB23121.1 AAB23121.1 hemoglobin beta chain, Hb-B [Lynx lynx=European lynx, blood, Peptide, 146 aa]	Lynx lynx	carnivora	1	NC
AAB24493.1; AAH65714.1; AAH74952.1; AAH74953.1; AAK11571.1; CAA38478.1; EAX10135.1; NP_001890.1	AAB24493.1 AAB24493.1 cystatin S precursor [Homo sapiens]; AAH65714.1 AAH65714.1 Cystatin S [Homo sapiens]; AAH74952.1 AAH74952.1 Cystatin S [Homo sapiens]; AAH74953.1 AAH74953.1 Cystatin S [Homo sapiens]; AAK11571.1 AAK11571.1 cystatin S precursor [Homo sapiens]; CAA38478.1 CAA38478.1 cystain S [Homo sapiens]; EAX10135.1 EAX10135.1 cystatin S [Homo sapiens]; NP_001890.1 NP_001890.1 cystatin-S pr…	Homo sapiens	primates	1	Yd 3278
AAB30803.1; AAB59396.1; AAH65733.1; AAT74071.1; BAC85740.1; BAC86044.1; BAC86532.1; CAD97996.1; CAD98001.1; CAE45898.1; CAE45921.1	AAB30803.1 AAB30803.1 immunoglobulin A heavy chain allotype 2, partial [Homo sapiens]; AAB59396.1 AAB59396.1 immunoglobulin alpha-2 heavy chain, partial [Homo sapiens]; AAH65733.1 IGH@ protein [Homo sapiens]; AAT74071.1 AAT74071.1 immunoglobulin alpha 2m(1) heavy chain constant region, partial [Homo sapiens]; BAC85740.1 BAC85740.1 unnamed protein product [Homo sapiens]; BAC86044.1 BAC86044.1 unna…	Homo sapiens	primates	1	Yd 3278
AAB32987.2; AAR88370.1; AAS01771.1; AAS01772.1; ABU90649.1; ACF34415.1; ACF34416.1; ACF34418.1; ACF34428.1; ACF34430.1; AKL91144.1; AKL91148.1; BAB18253.1; BAB18255.1; BAC01678.1; BAC01679.1; BAC01683.1; BAC01685.1; BAC01686.1; BAC01687.1; BAC01688.1; BAC01691.1; BAC01694.1; BAC01698.1; BAC01699.1; BAC01703.1; BAC01704.1; BAC01711.1; BAC01714.1; BAC01716.1; BAC01717.1; BAC01718.1; BAC01722.1; BAC…	AAB32987.2 AAB32987.2 immunoglobulin JC kappa chain [Homo sapiens]; AAR88370.1 AAR88370.1 anti-HIV-1 gp120 immunoglobulin 48d kappa light chain, partial [Homo sapiens]; AAS01771.1 AAS01771.1 monoclonal IgM antibody light chain [Homo sapiens]; AAS01772.1 AAS01772.1 monoclonal IgM antibody light chain [Homo sapiens]; ABU90649.1 ABU90649.1 immunoglobulin kappa 1 light chain, partial [Homo sapiens]; …	Homo sapiens	primates	1	Yd 3278
AAB35618.2	AAB35618.2 AAB35618.2 actin, partial [Macaca fuscata]	Macaca fuscata	primates	1	Yd 3278
AAB59353.1; AAH69495.1; AAH93931.1; AAH93933.1; CAA41601.1; EAW69592.1; NP_001691.1	AAB59353.1 azurocidin [Homo sapiens]; AAH69495.1 Azurocidin 1 [Homo sapiens]; AAH93931.1 Azurocidin 1 [Homo sapiens]; AAH93933.1 Azurocidin 1 [Homo sapiens]; CAA41601.1 azurocidin, partial [Homo sapiens]; EAW69592.1 azurocidin 1 (cationic antimicrobial protein 37) [Homo sapiens]; NP_001691.1 azurocidin preproprotein [Homo sapiens]	Homo sapiens	primates	1	Yd 3278
AAB59407.1; AAB59408.1; AAC72839.1; AAC97373.1; AAH05931.1; AAH08572.1; AAH32122.1; AAH50661.1; AAI01847.1; AAI01849.1; AAK15770.1; AAK37554.1; AAK61215.1; AAK61216.1; AAM83102.1; AAN04486.1; AAY30253.1; ABD95910.1; ABD95911.1; ABF56144.1; ABF56145.1; ACZ54507.1; ADM45275.1; ADV59921.1; ADV78002.1; AFI57164.1; AGW82425.1; AHA12099.1; AHA12104.1; AKZ66543.1; AQN67653.1; BAD97112.1; CAA00181.1; CAA…	AAB59407.1 AAB59407.1 hemoglobin alpha 2 [Homo sapiens]; AAB59408.1 AAB59408.1 hemoglobin alpha 1 [Homo sapiens]; AAC72839.1 AAC72839.1 alpha-2 globin [Homo sapiens]; AAC97373.1 AAC97373.1 alpha one globin [Homo sapiens]; AAH05931.1 AAH05931.1 HBA1 protein [Homo sapiens]; AAH08572.1 AAH08572.1 Hemoglobin, alpha 1 [Homo sapiens]; AAH32122.1 AAH32122.1 HBA1 protein [Homo sapiens]; AAH50661.1 AAH506…	Homo sapiens	primates	3	NC; Yd 3278; Yd 5910
AAB59530.1; AAB59531.1; AAF22036.1; AAH07044.1; AAH21674.1; AAK19751.2; AAK19752.2; AAP35744.1; AEE60983.1; BAF82111.1; BAF83513.1; CAA35837.1; CAD33454.1; CAD98014.1; CDL78904.1; EAX04905.1; EAX04907.1; EAX04908.1; EAX04911.1; EAX04912.1; EAX04913.1; EAX04915.1; EAX04916.1; EAX04917.1; EAX04918.1; EAX04919.1; EAX04920.1; EAX04921.1; EAX04923.1; NP_000500.2; NP_068656.2	AAB59530.1 AAB59530.1 fibrinogen gamma-prime chain [Homo sapiens]; AAB59531.1 AAB59531.1 fibrinogen gamma chain [Homo sapiens]; AAF22036.1 AAF22036.1 PRO2061 [Homo sapiens]; AAH07044.1 AAH07044.1 Fibrinogen gamma chain [Homo sapiens]; AAH21674.1 AAH21674.1 Fibrinogen gamma chain [Homo sapiens]; AAK19751.2 AAK19751.2 fibrinogen gamma chain, isoform gamma-A precursor [Homo sapiens]; AAK19752.2 AAK1…	Homo sapiens	primates	1	Yd 3278
AAB60717.1; ADH51685.1; NP_001009784.1; XP_004013127.3; XP_011964823.2	AAB60717.1 AAB60717.1 beta actin [Ovis aries]; ADH51685.1 ADH51685.1 beta-actin variant 2 [Ovis aries]; NP_001009784.1 NP_001009784.1 actin, cytoplasmic 1 [Ovis aries]; XP_004013127.3 XP_004013127.3 PREDICTED: actin, cytoplasmic 2 [Ovis aries]; XP_011964823.2 XP_011964823.2 PREDICTED: actin, cytoplasmic 2 [Ovis aries musimon]	Ovis aries	cetartiodactyla	1	Yd 3278
AAB66468.1; AAB66468.1; AAV92908.1; AAV92908.1; ACT76166.1; ACT76166.1; AGF69235.1; AGF69235.1; NP_001020033.1; NP_001020033.1; XP_011958592.1; XP_011958592.1; XP_012026079.1; XP_012026079.1	AAB66468.1 AAB66468.1 transferrin, partial [Ovis aries]; AAB66468.1 AAB66468.1 transferrin, partial [Ovis aries]; AAV92908.1 AAV92908.1 lactoferrin [Ovis aries]; AAV92908.1 AAV92908.1 lactoferrin [Ovis aries]; ACT76166.1 ACT76166.1 lactoferrin [Ovis aries]; ACT76166.1 ACT76166.1 lactoferrin [Ovis aries]; AGF69235.1 AGF69235.1 lactoferrin precursor [Ovis aries]; AGF69235.1 AGF69235.1 lactoferrin p…	Ovis aries	cetartiodactyla	1	SA8002
AAB66468.1; AAV92908.1; ACT76166.1; AGF69235.1; NP_001020033.1; XP_011958592.1; XP_012026079.1	AAB66468.1 AAB66468.1 transferrin, partial [Ovis aries]; AAV92908.1 AAV92908.1 lactoferrin [Ovis aries]; ACT76166.1 ACT76166.1 lactoferrin [Ovis aries]; AGF69235.1 AGF69235.1 lactoferrin precursor [Ovis aries]; NP_001020033.1 NP_001020033.1 lactotransferrin precursor [Ovis aries]; XP_011958592.1 XP_011958592.1 PREDICTED: LOW QUALITY PROTEIN: serotransferrin isoform X1 [Ovis aries]; XP_012026079.1…	Ovis aries	cetartiodactyla	1	Yd 5910
AAB69977.1; AAB93981.1; AAH42586.1; AAH54498.1; ALQ33446.1; CAA68709.1; CAA98969.1; CDL93517.1; CDM55395.1; CDM55576.1; EAW76795.1; EAW76796.1; NP_000080.2; NP_000080.2; NP_000080.2; NP_000080.2; NP_000080.2; NP_000080.2; NP_000080.2; NP_000080.2; NP_000080.2; NP_000080.2; NP_000080.2; NP_000080.2; NP_000080.2; NP_000080.2; NP_000080.2; NP_000080.2; NP_000080.2; NP_000080.2; NP_000080.2; NP_00008…	AAB69977.1 AAB69977.1 alpha2(I) collagen, partial [Homo sapiens]; AAB93981.1 AAB93981.1 pro-alpha 2(I) collagen [Homo sapiens]; AAH42586.1 AAH42586.1 Collagen, type I, alpha 2 [Homo sapiens]; AAH54498.1 AAH54498.1 Collagen, type I, alpha 2 [Homo sapiens]; ALQ33446.1 ALQ33446.1 collagen type I alpha 2 isoform 1, partial [Homo sapiens]; CAA68709.1 CAA68709.1 unnamed protein product, partial [Homo s…	Homo sapiens	primates	1	Yd 5910
AAB71610.2; NP_001003349.2; NP_001182774.2; XP_005621076.1	AAB71610.2 AAB71610.2 beta-actin [Canis lupus familiaris]; NP_001003349.2 NP_001003349.2 actin, cytoplasmic 2 [Canis lupus familiaris]; NP_001182774.2 NP_001182774.2 actin, cytoplasmic 1 [Canis lupus familiaris]; XP_005621076.1 XP_005621076.1 actin, cytoplasmic 1 isoform X1 [Canis lupus familiaris]	Canis lupus	carnivora	1	Yd 3278
AAB81946.1; AAC83410.1; AAH96294.1; AAH99643.1; AAH99644.1; EAW96641.1; NP_000414.2	AAB81946.1 keratin 2e [Homo sapiens]; AAC83410.1 epidermal cytokeratin 2 [Homo sapiens]; AAH96294.1 Keratin 2 [Homo sapiens]; AAH99643.1 Keratin 2 [Homo sapiens]; AAH99644.1 Keratin 2 [Homo sapiens]; EAW96641.1 keratin 2A (epidermal ichthyosis bullosa of Siemens) [Homo sapiens]; NP_000414.2 keratin, type II cytoskeletal 2 epidermal [Homo sapiens]	Homo sapiens	primates	1	SA4757
AAB88212.1; NP_001075307.1; XP_023507564.1; XP_023510770.1	AAB88212.1 AAB88212.1 beta actin [Equus caballus]; NP_001075307.1 NP_001075307.1 actin, cytoplasmic 1 [Equus caballus]; XP_023507564.1 XP_023507564.1 actin, cytoplasmic 2 [Equus caballus]; XP_023510770.1 XP_023510770.1 actin, cytoplasmic 1 isoform X1 [Equus caballus]	Equus caballus	perissodactyla	1	Yd 3278
AAB92226.1	AAB92226.1 AAB92226.1 gamma hemoglobin [Ateles geoffroyi]	Ateles geoffroyi	primates	1	NC
AAB92229.1	AAB92229.1 AAB92229.1 gamma hemoglobin [Alouatta caraya]	Alouatta caraya	primates	1	NC
AAB92231.1	AAB92231.1 AAB92231.1 gamma hemoglobin [Alouatta seniculus]	Alouatta seniculus	primates	1	NC
AAB92232.1	AAB92232.1 AAB92232.1 gamma hemoglobin [Brachyteles arachnoides]	Brachyteles arachnoides	primates	1	NC
AAB92653.1; XP_004775070.1; XP_012909756.1	AAB92653.1 AAB92653.1 beta-actin, partial [Mustela putorius furo]; XP_004775070.1 XP_004775070.1 PREDICTED: actin, cytoplasmic 1 [Mustela putorius furo]; XP_012909756.1 XP_012909756.1 PREDICTED: actin, cytoplasmic 2 [Mustela putorius furo]	Mustela putorius	carnivora	1	Yd 3278
AAB94054.3; AAH36531.1; AFD28984.1; BAD92834.1; CAA67261.1; CAA98968.1; CAL40954.1; CAX48957.1; CBX51947.1; CDL93516.1; CDM55394.1; CDM55575.1; NP_000079.2; NP_000079.2; NP_000079.2; NP_000079.2; NP_000079.2; NP_000079.2; NP_000079.2; NP_000079.2; NP_000079.2; NP_000079.2; NP_000079.2; NP_000079.2; NP_000079.2; NP_000079.2; NP_000079.2; NP_000079.2; NP_000079.2; NP_000079.2; NP_000079.2; NP_00007…	AAB94054.3 AAB94054.3 pro alpha 1(I) collagen [Homo sapiens]; AAH36531.1 AAH36531.1 Collagen, type I, alpha 1 [Homo sapiens]; AFD28984.1 AFD28984.1 collagen alpha-1(I) chain preproprotein [Homo sapiens]; BAD92834.1 BAD92834.1 Collagen alpha 1 chain precursor variant, partial [Homo sapiens]; CAA67261.1 CAA67261.1 collagen type I alpha 1, partial [Homo sapiens]; CAA98968.1 CAA98968.1 prepro-alpha1(…	Homo sapiens	primates	1	Yd 5910
AAB94054.3; AAH36531.1; BAD92834.1; CAA98968.1; CAL40954.1; CAX48957.1; CBX51947.1; CDL93516.1; CDM55394.1; CDM55575.1; NP_000079.2; NP_000079.2; NP_000079.2; NP_000079.2; NP_000079.2; NP_000079.2; NP_000079.2; NP_000079.2; NP_000079.2; NP_000079.2; NP_000079.2; NP_000079.2; NP_000079.2; NP_000079.2; NP_000079.2; NP_000079.2; NP_000079.2; NP_000079.2; NP_000079.2; NP_000079.2; NP_000079.2; NP_000…	AAB94054.3 AAB94054.3 pro alpha 1(I) collagen [Homo sapiens]; AAH36531.1 AAH36531.1 Collagen, type I, alpha 1 [Homo sapiens]; BAD92834.1 BAD92834.1 Collagen alpha 1 chain precursor variant, partial [Homo sapiens]; CAA98968.1 CAA98968.1 prepro-alpha1(I) collagen [Homo sapiens]; CAL40954.1 CAL40954.1 unnamed protein product [Homo sapiens]; CAX48957.1 CAX48957.1 unnamed protein product [Homo sapiens…	Homo sapiens	primates	1	Yd 3278
AAB94054.3; AAH36531.1; BAD92834.1; CAA98968.1; CAL40954.1; CAX48957.1; CBX51947.1; CDL93516.1; CDM55394.1; CDM55575.1; NP_000079.2; NP_000079.2; NP_000079.2; NP_000079.2; NP_000079.2; NP_000079.2; NP_000079.2; NP_000079.2; NP_000079.2; NP_000079.2; NP_000079.2; NP_000079.2; NP_000079.2; NP_000079.2; NP_000079.2; NP_000079.2; NP_000079.2; NP_000079.2; NP_000079.2; NP_000079.2; NP_000079.2; NP_000…	AAB94054.3 AAB94054.3 pro alpha 1(I) collagen [Homo sapiens]; AAH36531.1 AAH36531.1 Collagen, type I, alpha 1 [Homo sapiens]; BAD92834.1 BAD92834.1 Collagen alpha 1 chain precursor variant, partial [Homo sapiens]; CAA98968.1 CAA98968.1 prepro-alpha1(I) collagen [Homo sapiens]; CAL40954.1 CAL40954.1 unnamed protein product [Homo sapiens]; CAX48957.1 CAX48957.1 unnamed protein product [Homo sapiens…	Homo sapiens	primates	1	NC
AAB94764.1	AAB94764.1 blue opsin, partial [Alouatta palliata]	Alouatta palliata	primates	1	SA8002
AAC19365.1; AAC82528.1; AAL36987.1; AAT74070.1; BAB55072.1; BAB71633.1; BAC11114.1; BAC85190.1; BAC85198.1; BAC85349.1; BAC85355.1; BAC85359.1; BAC85361.1; BAC85363.1; BAC85371.1; BAC85432.1; BAC85641.1; BAC86094.1; BAC86210.1; BAC86513.1; BAC86585.1; BAC87192.1; BAC87456.1; BAC87503.1; BAC87558.1; CAC20453.1; CAE45778.1; CAE45780.1; CAE45917.1; CAE92042.1; CAF85887.1; EAW50508.1	AAC19365.1 AAC19365.1 SNC73 protein [Homo sapiens]; AAC82528.1 AAC82528.1 immunoglobulin alpha-1 heavy chain constant region, partial [Homo sapiens]; AAL36987.1 AAL36987.1 SNC66 protein [Homo sapiens]; AAT74070.1 AAT74070.1 immunoglobulin alpha 1 heavy chain constant region, partial [Homo sapiens]; BAB55072.1 BAB55072.1 unnamed protein product [Homo sapiens]; BAB71633.1 BAB71633.1 unnamed protein…	Homo sapiens	primates	1	Yd 3278
AAC39176.1; AAI14197.1; AAI40473.1; AAI42360.1; DAA13862.1; DAA16108.1; DAA16158.1; DAA16170.1; DAA16176.1; DAA16177.1; DAA16186.1; DAA16191.1; DAA16254.1; DAA16260.1; DAA16261.1; DAA22086.1; DAA23827.1; DAA28711.1; DAA29383.1; DAA30772.1; DAA31731.1; DAA33663.1; DAA33729.1; NP_001139343.1; NP_776305.1; XP_001249845.4; XP_002684624.1; XP_002684676.1; XP_002693243.1; XP_002697516.1; XP_005197380.3…	AAC39176.1 AAC39176.1 histone H4.1 [Bos taurus]; AAI14197.1 AAI14197.1 H4 protein [Bos taurus]; AAI40473.1 AAI40473.1 DCK protein [Bos taurus]; AAI42360.1 AAI42360.1 LOC530773 protein [Bos taurus]; DAA13862.1 DAA13862.1 TPA: histone H4 replacement-like [Bos taurus]; DAA16108.1 DAA16108.1 TPA: histone H4 [Bos taurus]; DAA16158.1 DAA16158.1 TPA: histone H4-like [Bos taurus]; DAA16170.1 DAA16170.1 T…	Bos taurus	cetartiodactyla	1	Yd 3278
AAC51335.1; XP_003921059.1	AAC51335.1 blue cone pigment [Saimiri boliviensis]; XP_003921059.1 PREDICTED: short-wave-sensitive opsin 1 [Saimiri boliviensis boliviensis]	Saimiri boliviensis	primates	1	SA8002
AAC64485.1; NP_001003187.1	AAC64485.1 type I procollagen pro-alpha 2 chain [Canis lupus familiaris]; NP_001003187.1 collagen alpha-2(I) chain precursor [Canis lupus familiaris]	Canis lupus	carnivora	3	NC; Yd 3278; Yd 5910
AAC79696.1; AAD51293.1; AAI31733.1; CAA65019.1; CAD10594.1; CAO81806.1; EAW53950.1; EAW53951.1; NP_001162.4; NP_001338729.1; XP_011520781.1; XP_011520782.1; XP_011520783.1; XP_016878701.1; XP_024306029.1	AAC79696.1 MRP6 [Homo sapiens]; AAD51293.1 multi-specific organic anion tranporter-E, partial [Homo sapiens]; AAI31733.1 ATP-binding cassette, sub-family C (CFTR/MRP), member 6 [Homo sapiens]; CAA65019.1 anthracycline resistance associated protein [Homo sapiens]; CAD10594.1 unnamed protein product [Homo sapiens]; CAO81806.1 ATP-binding cassette (sub-family C, member 6) [Homo sapiens]; EAW53950.1 …	Homo sapiens	primates	1	SA8002
AAC83817.1; AAC83817.1; CAA39976.1; CAA39976.1; EAX01254.1; EAX01254.1; NP_001933.2; NP_001933.2	AAC83817.1 AAC83817.1 desmoglein 1 [Homo sapiens]; AAC83817.1 AAC83817.1 desmoglein 1 [Homo sapiens]; CAA39976.1 CAA39976.1 desmoglein type 1 [Homo sapiens]; CAA39976.1 CAA39976.1 desmoglein type 1 [Homo sapiens]; EAX01254.1 EAX01254.1 desmoglein 1 [Homo sapiens]; EAX01254.1 EAX01254.1 desmoglein 1 [Homo sapiens]; NP_001933.2 NP_001933.2 desmoglein-1 preproprotein [Homo sapiens]; NP_001933.2 NP_0…	Homo sapiens	primates	1	SA8002
AAD01241.1; AAD01241.1; NP_001002939.1; NP_001002939.1; XP_005622273.1; XP_005622273.1; XP_005622274.1; XP_005622274.1	AAD01241.1 AAD01241.1 desmoglein-1 precursor [Canis lupus familiaris]; AAD01241.1 AAD01241.1 desmoglein-1 precursor [Canis lupus familiaris]; NP_001002939.1 NP_001002939.1 desmoglein-1 precursor [Canis lupus familiaris]; NP_001002939.1 NP_001002939.1 desmoglein-1 precursor [Canis lupus familiaris]; XP_005622273.1 XP_005622273.1 desmoglein-1 isoform X1 [Canis lupus familiaris]; XP_005622273.1 XP_0…	Canis lupus	carnivora	1	SA8002
AAD34619.1; AAD34619.1; NP_001003090.1; NP_001003090.1	AAD34619.1 AAD34619.1 type I collagen pre-pro-alpha1(I) chain [Canis lupus familiaris]; AAD34619.1 AAD34619.1 type I collagen pre-pro-alpha1(I) chain [Canis lupus familiaris]; NP_001003090.1 NP_001003090.1 collagen alpha-1(I) chain precursor [Canis lupus familiaris]; NP_001003090.1 NP_001003090.1 collagen alpha-1(I) chain precursor [Canis lupus familiaris]	Canis lupus	carnivora	1	SA8002
AAD34619.1; NP_001003090.1	AAD34619.1 AAD34619.1 type I collagen pre-pro-alpha1(I) chain [Canis lupus familiaris]; NP_001003090.1 NP_001003090.1 collagen alpha-1(I) chain precursor [Canis lupus familiaris]	Canis lupus	carnivora	3	NC; Yd 3278; Yd 5910
AAD40690.1; AAD41128.1; EHH52491.1; NP_001270133.1	AAD40690.1 SW opsin [Macaca fascicularis]; AAD41128.1 SW opsin [Macaca fascicularis]; EHH52491.1 hypothetical protein EGM_12942 [Macaca fascicularis]; NP_001270133.1 short-wave-sensitive opsin 1 [Macaca fascicularis]	Macaca fascicularis	primates	1	SA8002
AAD49696.1; AAI53300.1; BAA78577.1; BAD92928.1; BAG65024.1; BAH14118.1; CAA04019.1; CAB56155.1; CAB63941.1; CAB63942.1; CAC44122.1; CAE45995.1; EAW49308.1; EAW49309.1; EAW49310.1; EAW49311.1; NP_001307573.1; NP_004397.2; NP_015568.2; NP_060049.2; XP_006717723.1; XP_006717728.1; XP_011537690.1; XP_011537691.1; XP_011537692.1; XP_011537693.1; XP_011537694.1; XP_011537695.1; XP_011537696.1; XP_01153…	AAD49696.1 AAD49696.1 gp-340 variant protein [Homo sapiens]; AAI53300.1 AAI53300.1 DMBT1 protein [Homo sapiens]; BAA78577.1 BAA78577.1 DMBT1 [Homo sapiens]; BAD92928.1 BAD92928.1 deleted in malignant brain tumors 1 isoform b precursor variant, partial [Homo sapiens]; BAG65024.1 BAG65024.1 unnamed protein product [Homo sapiens]; BAH14118.1 BAH14118.1 unnamed protein product [Homo sapiens]; CAA0401…	Homo sapiens	primates	1	Yd 3278
AAD56306.1; EHH23712.1	AAD56306.1 AAD56306.1 histo-blood group ABO glycosyltransferase, partial [Macaca mulatta]; EHH23712.1 EHH23712.1 hypothetical protein EGK_07244, partial [Macaca mulatta]	Macaca mulatta	primates	1	SA8002
AAF02828.1; NP_999360.1; XP_003125929.2; XP_005663678.2; XP_005663680.2; XP_005663682.2; XP_005663685.2; XP_020936675.1; XP_020936676.1; XP_020936677.1; XP_020936678.1; XP_020944367.1; XP_020944368.1; XP_020944369.1; XP_020944370.1; XP_020945781.1; XP_020945782.1; XP_020945783.1	AAF02828.1 AAF02828.1 alpha-amylase [Sus scrofa]; NP_999360.1 NP_999360.1 pancreatic alpha-amylase precursor [Sus scrofa]; XP_003125929.2 XP_003125929.2 pancreatic alpha-amylase [Sus scrofa]; XP_005663678.2 XP_005663678.2 pancreatic alpha-amylase isoform X1 [Sus scrofa]; XP_005663680.2 XP_005663680.2 pancreatic alpha-amylase isoform X1 [Sus scrofa]; XP_005663682.2 XP_005663682.2 pancreatic alpha-…	Sus scrofa	cetartiodactyla	1	Yd 3278
AAF04732.1; XP_005580588.2; XP_015291739.1; XP_015291740.1; XP_015291741.1; XP_015291746.1	AAF04732.1 AAF04732.1 ABO histo-blood group A transferase, partial [Macaca fascicularis]; XP_005580588.2 XP_005580588.2 PREDICTED: histo-blood group ABO system transferase isoform X3 [Macaca fascicularis]; XP_015291739.1 XP_015291739.1 PREDICTED: histo-blood group ABO system transferase isoform X1 [Macaca fascicularis]; XP_015291740.1 XP_015291740.1 PREDICTED: histo-blood group ABO system transfe…	Macaca fascicularis	primates	1	SA8002
AAF20152.1	AAF20152.1 AAF20152.1 beta-actin, partial [Macaca fuscata]	Macaca fuscata	primates	1	Yd 3278
AAF68962.2	AAF68962.2 AAF68962.2 beta-actin, partial [Marmota monax]	Marmota monax	rodentia	1	Yd 3278
AAG23424.1; AAG23424.1; AAG23425.1; AAG23425.1; CAA51428.1; CAA51428.1; CAA51429.1; CAA51429.1; CAA84278.1; CAA84278.1; CAA84279.1; CAA84279.1; EAX01252.1; EAX01252.1; EAX01253.1; EAX01253.1; NP_004939.1; NP_004939.1; NP_077739.1; NP_077739.1	AAG23424.1 AAG23424.1 desmocollin 1a [Homo sapiens]; AAG23424.1 AAG23424.1 desmocollin 1a [Homo sapiens]; AAG23425.1 AAG23425.1 desmocollin 1b [Homo sapiens]; AAG23425.1 AAG23425.1 desmocollin 1b [Homo sapiens]; CAA51428.1 CAA51428.1 Dsc1b precursor [Homo sapiens]; CAA51428.1 CAA51428.1 Dsc1b precursor [Homo sapiens]; CAA51429.1 CAA51429.1 Dsc1a precursor, partial [Homo sapiens]; CAA51429.1 CAA51…	Homo sapiens	primates	1	SA8002
AAG32042.1	AAG32042.1 AAG32042.1 transferrin, partial [Phocoena phocoena]	Phocoena phocoena	cetartiodactyla	1	Yd 3278
AAG32046.1	AAG32046.1 AAG32046.1 transferrin, partial [Ziphius cavirostris]	Ziphius cavirostris	cetartiodactyla	1	Yd 3278
AAG32047.1	AAG32047.1 AAG32047.1 transferrin, partial [Balaena mysticetus]	Balaena mysticetus	cetartiodactyla	1	Yd 3278
AAH16279.2; BAF85705.1; EAX04332.1; EAX04333.1; NP_060602.2; XP_005249262.1; XP_011513025.2	AAH16279.2 Centromere protein Q [Homo sapiens]; BAF85705.1 unnamed protein product [Homo sapiens]; EAX04332.1 chromosome 6 open reading frame 139, isoform CRA_a [Homo sapiens]; EAX04333.1 chromosome 6 open reading frame 139, isoform CRA_a [Homo sapiens]; NP_060602.2 centromere protein Q [Homo sapiens]; XP_005249262.1 centromere protein Q isoform X2 [Homo sapiens]; XP_011513025.2 centromere protei…	Homo sapiens	primates	1	SA4757
AAH42586.1; AAH54498.1; ALQ33446.1; CAA98969.1; CDL93517.1; CDM55395.1; CDM55576.1; EAW76795.1; EAW76796.1; NP_000080.2; NP_000080.2; NP_000080.2; NP_000080.2; NP_000080.2; NP_000080.2; NP_000080.2; NP_000080.2; NP_000080.2; NP_000080.2; NP_000080.2; NP_000080.2; NP_000080.2; NP_000080.2; NP_000080.2; NP_000080.2; NP_000080.2; NP_000080.2; NP_000080.2; NP_000080.2; NP_000080.2; NP_000080.2; NP_00…	AAH42586.1 AAH42586.1 Collagen, type I, alpha 2 [Homo sapiens]; AAH54498.1 AAH54498.1 Collagen, type I, alpha 2 [Homo sapiens]; ALQ33446.1 ALQ33446.1 collagen type I alpha 2 isoform 1, partial [Homo sapiens]; CAA98969.1 CAA98969.1 prepro-alpha2(I) collagen [Homo sapiens]; CDL93517.1 CDL93517.1 unnamed protein product [Homo sapiens]; CDM55395.1 CDM55395.1 unnamed protein product [Homo sapiens]; CD…	Homo sapiens	primates	1	Yd 3278
AAI02949.1; AAI02952.1; AAI42414.1; AAI47869.1; ABQ12920.1; DAA15014.1; DAA18232.1; NP_001028790.1; NP_776404.2	AAI02949.1 AAI02949.1 Actin, beta [Bos taurus]; AAI02952.1 AAI02952.1 Actin, gamma 1 [Bos taurus]; AAI42414.1 AAI42414.1 Actin, beta [Bos taurus]; AAI47869.1 AAI47869.1 Actin, gamma 1 [Bos taurus]; ABQ12920.1 ABQ12920.1 beta actin [Bos taurus]; DAA15014.1 DAA15014.1 TPA: actin, cytoplasmic 1 [Bos taurus]; DAA18232.1 DAA18232.1 TPA: actin, cytoplasmic 2 [Bos taurus]; NP_001028790.1 NP_001028790.1 …	Bos taurus	cetartiodactyla	1	Yd 3278
AAI05185.1; AAI05185.1; DAA18573.1; DAA18573.1; NP_001029211.1; NP_001029211.1	AAI05185.1 AAI05185.1 Collagen, type I, alpha 1 [Bos taurus]; AAI05185.1 AAI05185.1 Collagen, type I, alpha 1 [Bos taurus]; DAA18573.1 DAA18573.1 TPA: collagen alpha-1(I) chain precursor [Bos taurus]; DAA18573.1 DAA18573.1 TPA: collagen alpha-1(I) chain precursor [Bos taurus]; NP_001029211.1 NP_001029211.1 collagen alpha-1(I) chain precursor [Bos taurus]; NP_001029211.1 NP_001029211.1 collagen al…	Bos taurus	cetartiodactyla	1	SA8002
AAI05185.1; DAA18573.1; NP_001029211.1	AAI05185.1 AAI05185.1 Collagen, type I, alpha 1 [Bos taurus]; DAA18573.1 DAA18573.1 TPA: collagen alpha-1(I) chain precursor [Bos taurus]; NP_001029211.1 NP_001029211.1 collagen alpha-1(I) chain precursor [Bos taurus]	Bos taurus	cetartiodactyla	3	NC; Yd 3278; Yd 5910
AAI05234.1; DAA31448.1; DAA31532.1; NP_001030188.1; XP_002686210.1; XP_015318135.1; XP_015319730.1; XP_869980.2	AAI05234.1 AAI05234.1 Amylase, alpha 2A (pancreatic) [Bos taurus]; DAA31448.1 DAA31448.1 TPA: pancreatic amylase alpha 2A [Bos taurus]; DAA31532.1 DAA31532.1 TPA: amylase, alpha 2A (pancreatic) [Bos taurus]; NP_001030188.1 NP_001030188.1 alpha-amylase 2B precursor [Bos taurus]; XP_002686210.1 XP_002686210.1 PREDICTED: alpha-amylase 2B isoform X1 [Bos taurus]; XP_015318135.1 XP_015318135.1 PREDICT…	Bos taurus	cetartiodactyla	1	Yd 3278
AAI49096.1; BAA25171.1; DAA30781.1; NP_776945.1	AAI49096.1 Collagen, type I, alpha 2 [Bos taurus]; BAA25171.1 alpha2(I) collagen [Bos taurus]; DAA30781.1 TPA: collagen alpha-2(I) chain precursor [Bos taurus]; NP_776945.1 collagen alpha-2(I) chain precursor [Bos taurus]	Bos taurus	cetartiodactyla	3	NC; Yd 3278; Yd 5910
AAL71863.1; NP_001009270.1; XP_004002476.1; XP_004002479.1; XP_004002481.1; XP_004006885.1; XP_004016142.1; XP_004019081.1; XP_004019082.1; XP_004019083.1; XP_004019093.1; XP_004019095.1; XP_004019107.1; XP_004019109.1; XP_004019127.1; XP_004019133.1; XP_011956520.1; XP_011956521.1; XP_011968542.1; XP_011973197.1; XP_012006296.1; XP_012014265.1; XP_012014267.1; XP_012014271.1; XP_012014274.1; XP_…	AAL71863.1 AAL71863.1 histone H2A.Z [Ovis aries]; NP_001009270.1 NP_001009270.1 histone H2A.Z [Ovis aries]; XP_004002476.1 XP_004002476.1 PREDICTED: histone H2A type 2-A [Ovis aries]; XP_004002479.1 XP_004002479.1 PREDICTED: histone H2A type 2-A [Ovis aries]; XP_004002481.1 XP_004002481.1 PREDICTED: histone H2A type 2-C [Ovis aries]; XP_004006885.1 XP_004006885.1 PREDICTED: histone H2A.J [Ovis ar…	Ovis aries	cetartiodactyla	1	Yd 3278
AAL96410.1; AAL96411.1; AAL96435.1	AAL96410.1 immunoglobulin heavy chain variable region, partial [Papio anubis]; AAL96411.1 immunoglobulin heavy chain variable region, partial [Papio anubis]; AAL96435.1 immunoglobulin heavy chain variable region, partial [Papio anubis]	Papio anubis	primates	1	Yd 3278
AAM22527.1; AAM22530.1; AAM22535.1; AAM54057.1; AAM54059.1; AAM54061.1; AAM89681.1; AAM89683.1; AAM89684.1; AAM89689.1; AAM89703.1; AAM89706.1; AAM89708.1; AAM89711.1; AAM89713.1; AAM89720.1; AAM89722.1; AAM89726.1; AAM89729.1; AAM89730.1; AAM89732.1; AAM89733.1; AAM89734.1; AAM89736.1; AAM89738.1; AAM89744.1; AAM89746.1; AAM89749.1; AAM89752.1; AAY15113.1	AAM22527.1 immunoglobulin heavy chain variable region, partial [Callithrix jacchus]; AAM22530.1 immunoglobulin heavy chain variable region, partial [Callithrix jacchus]; AAM22535.1 immunoglobulin heavy chain variable region, partial [Callithrix jacchus]; AAM54057.1 MOG-specific immunoglobulin heavy chain Fab fragment, partial [Callithrix jacchus]; AAM54059.1 MOG-specific immunoglobulin heavy chai…	Callithrix jacchus	primates	1	Yd 3278
AAO39434.1	AAO39434.1 AAO39434.1 beta-actin, partial [Marmota monax]	Marmota monax	rodentia	1	Yd 3278
AAO43416.1; AAO43417.1; AAO43418.1; AAO43419.1; AAO43424.1; ABD98405.1; ABD98406.1; ABD98407.1; ABD98441.1; AER46676.1; AER46679.1; AER46689.1; AER46690.1; AER46691.1; AER46692.1; AER46693.1; AER46696.1; AER46698.1; AER46699.1; AER46703.1; AER46705.1; AER46706.1; AER46707.1; AER46755.1; AER46759.1; AER46760.1; AER46761.1; AER46763.1; AER46766.1; AER46767.1; AER46768.1; AER46770.1; AER46771.1; AER…	AAO43416.1 immunoglobulin heavy chain variable region, partial [Macaca mulatta]; AAO43417.1 immunoglobulin heavy chain variable region, partial [Macaca mulatta]; AAO43418.1 immunoglobulin heavy chain variable region, partial [Macaca mulatta]; AAO43419.1 immunoglobulin heavy chain variable region, partial [Macaca mulatta]; AAO43424.1 immunoglobulin heavy chain variable region, partial [Macaca mula…	Macaca mulatta	primates	1	Yd 3278
AAO67370.1; EAW95122.1; NP_067003.2	AAO67370.1 sister-of-mammalian grainyhead isoform 1 [Homo sapiens]; EAW95122.1 grainyhead-like 3 (Drosophila), isoform CRA_c [Homo sapiens]; NP_067003.2 grainyhead-like protein 3 homolog isoform 1 [Homo sapiens]	Homo sapiens	primates	1	NC
AAP37129.1	AAP37129.1 AAP37129.1 transferrin [Marmota monax]	Marmota monax	rodentia	2	Yd 3278; Yd 5910
AAP37129.1; AAP37129.1	AAP37129.1 AAP37129.1 transferrin [Marmota monax]; AAP37129.1 AAP37129.1 transferrin [Marmota monax]	Marmota monax	rodentia	1	SA8002
AAQ18218.1	AAQ18218.1 AAQ18218.1 beta globin [Alouatta belzebul]	Alouatta belzebul	primates	3	NC; SA4757; SA8002
AAQ18219.1; ABZ80298.1; JAB44955.1; XP_002754937.1; XP_002754938.1	AAQ18219.1 AAQ18219.1 beta globin [Callithrix jacchus]; ABZ80298.1 ABZ80298.1 beta globin (predicted) [Callithrix jacchus]; JAB44955.1 JAB44955.1 hemoglobin subunit beta [Callithrix jacchus]; XP_002754937.1 XP_002754937.1 PREDICTED: hemoglobin subunit beta [Callithrix jacchus]; XP_002754938.1 XP_002754938.1 PREDICTED: hemoglobin subunit delta isoform X1 [Callithrix jacchus]	Callithrix jacchus	primates	1	NC
AAQ18220.1	AAQ18220.1 AAQ18220.1 beta globin [Pithecia pithecia]	Pithecia pithecia	primates	3	NC; SA4757; SA8002
AAQ18221.1	AAQ18221.1 AAQ18221.1 beta globin [Aotus azarai]	Aotus azarai	primates	3	NC; SA4757; SA8002
AAQ18222.1	AAQ18222.1 AAQ18222.1 beta globin [Lagothrix lagotricha]	Lagothrix lagotricha	primates	3	NC; SA4757; SA8002
AAQ18223.1	AAQ18223.1 AAQ18223.1 beta globin [Sapajus apella]	Sapajus apella	primates	3	NC; SA4757; SA8002
AAQ18224.1	AAQ18224.1 AAQ18224.1 beta globin [Saimiri sciureus]	Saimiri sciureus	primates	3	NC; SA4757; SA8002
AAQ18225.1	AAQ18225.1 AAQ18225.1 beta globin [Ateles paniscus]	Ateles paniscus	primates	3	NC; SA4757; SA8002
AAQ18226.1	AAQ18226.1 AAQ18226.1 beta globin [Callimico goeldii]	Callimico goeldii	primates	3	NC; SA4757; SA8002
AAQ18227.1	AAQ18227.1 AAQ18227.1 beta globin [Cheracebus torquatus]	Cheracebus torquatus	primates	1	NC
AAQ62620.1	AAQ62620.1 AAQ62620.1 immunoglobulin alpha heavy chain, partial [Macaca mulatta]	Macaca mulatta	primates	1	Yd 3278
AAR91619.1; AAR91619.1; FAA00004.1; FAA00004.1; NP_001009931.1; NP_001009931.1	AAR91619.1 AAR91619.1 hornerin precursor [Homo sapiens]; AAR91619.1 AAR91619.1 hornerin precursor [Homo sapiens]; FAA00004.1 FAA00004.1 TPA: Hornerin [Homo sapiens]; FAA00004.1 FAA00004.1 TPA: Hornerin [Homo sapiens]; NP_001009931.1 NP_001009931.1 hornerin [Homo sapiens]; NP_001009931.1 NP_001009931.1 hornerin [Homo sapiens]	Homo sapiens	primates	1	SA8002
AAR91619.1; BAC57496.1; FAA00004.1; NP_001009931.1	AAR91619.1 AAR91619.1 hornerin precursor [Homo sapiens]; BAC57496.1 BAC57496.1 hornerin, partial [Homo sapiens]; FAA00004.1 FAA00004.1 TPA: Hornerin [Homo sapiens]; NP_001009931.1 NP_001009931.1 hornerin [Homo sapiens]	Homo sapiens	primates	1	Yd 5910
AAR91619.1; FAA00004.1; NP_001009931.1	AAR91619.1 AAR91619.1 hornerin precursor [Homo sapiens]; FAA00004.1 FAA00004.1 TPA: Hornerin [Homo sapiens]; NP_001009931.1 NP_001009931.1 hornerin [Homo sapiens]	Homo sapiens	primates	1	SA8002
AAS17527.1	AAS17527.1 AAS17527.1 histone H4.1, partial [Bos grunniens]	Bos grunniens	cetartiodactyla	1	Yd 3278
AAS55927.1; ABI29185.1; AMN88563.1; JAG69749.1; JAG69750.1; XP_003124328.1; XP_003357976.1; XP_020941706.1	AAS55927.1 AAS55927.1 cytoskeletal beta actin, partial [Sus scrofa]; ABI29185.1 ABI29185.1 beta-actin, partial [Sus scrofa]; AMN88563.1 AMN88563.1 actin, partial [Sus scrofa]; JAG69749.1 JAG69749.1 actin, gamma 1 [Sus scrofa domesticus]; JAG69750.1 JAG69750.1 actin, beta [Sus scrofa domesticus]; XP_003124328.1 XP_003124328.1 actin, cytoplasmic 1 [Sus scrofa]; XP_003357976.1 XP_003357976.1 actin, …	Sus scrofa	cetartiodactyla	1	Yd 3278
AAS91646.1; CAC17701.1; CAC48162.1; NP_001003081.1; XP_022275748.1; XP_022275749.1; XP_547113.4	AAS91646.1 multidrug resistance protein 2 [Canis lupus familiaris]; CAC17701.1 multidrug resistance protein 2 [Canis lupus familiaris]; CAC48162.1 multidrug resistance protein 2 [Canis lupus familiaris]; NP_001003081.1 canalicular multispecific organic anion transporter 1 [Canis lupus familiaris]; XP_022275748.1 multidrug resistance-associated protein 6 isoform X2 [Canis lupus familiaris]; XP_022…	Canis lupus	carnivora	1	SA8002
AAT78441.1	AAT78441.1 AAT78441.1 histone H4, partial [Vulpes zerda]	Vulpes zerda	carnivora	1	Yd 3278
AAT78446.1	AAT78446.1 AAT78446.1 histone H4, partial [Marmota monax]	Marmota monax	rodentia	1	Yd 3278
AAU47385.1	AAU47385.1 AAU47385.1 beta-actin, partial [Balaena mysticetus]	Balaena mysticetus	cetartiodactyla	1	Yd 3278
AAV28861.1; NP_001310707.1	AAV28861.1 AAV28861.1 serum albumin precursor [Equus asinus]; NP_001310707.1 NP_001310707.1 serum albumin precursor [Equus asinus]	Equus asinus	perissodactyla	1	Yd 3278
AAV64181.1	AAV64181.1 AAV64181.1 beta-actin [Spermophilus citellus]	Spermophilus citellus	rodentia	1	Yd 3278
AAV84914.1; AAV84914.1; ABI30220.1; ABI30220.1; ABI30221.1; ABI30221.1; NP_001030612.1; NP_001030612.1	AAV84914.1 AAV84914.1 desmoglein 1 precursor [Sus scrofa]; AAV84914.1 AAV84914.1 desmoglein 1 precursor [Sus scrofa]; ABI30220.1 ABI30220.1 desmoglein 1, partial [Sus scrofa]; ABI30220.1 ABI30220.1 desmoglein 1, partial [Sus scrofa]; ABI30221.1 ABI30221.1 desmoglein 1, partial [Sus scrofa]; ABI30221.1 ABI30221.1 desmoglein 1, partial [Sus scrofa]; NP_001030612.1 NP_001030612.1 desmoglein-1 precur…	Sus scrofa	cetartiodactyla	1	SA8002
AAV92908.1; ACT76166.1; AGF69235.1; NP_001020033.1; XP_011958592.1; XP_012026079.1	AAV92908.1 AAV92908.1 lactoferrin [Ovis aries]; ACT76166.1 ACT76166.1 lactoferrin [Ovis aries]; AGF69235.1 AGF69235.1 lactoferrin precursor [Ovis aries]; NP_001020033.1 NP_001020033.1 lactotransferrin precursor [Ovis aries]; XP_011958592.1 XP_011958592.1 PREDICTED: LOW QUALITY PROTEIN: serotransferrin isoform X1 [Ovis aries]; XP_012026079.1 XP_012026079.1 PREDICTED: serotransferrin isoform X2 [Ov…	Ovis aries	cetartiodactyla	1	Yd 3278
AAW79112.1; AAW79113.1	AAW79112.1 AAW79112.1 albumin [Microtus fortis fortis]; AAW79113.1 AAW79113.1 albumin [Microtus fortis calamorum]	Microtus fortis	rodentia	1	Yd 3278
AAX12417.1; AAX12417.1; AAZ99029.1; AAZ99029.1; NP_001014364.1; NP_001014364.1; XP_011507833.1; XP_011507833.1	AAX12417.1 AAX12417.1 ifapsoriasin [Homo sapiens]; AAX12417.1 AAX12417.1 ifapsoriasin [Homo sapiens]; AAZ99029.1 AAZ99029.1 filaggrin 2 [Homo sapiens]; AAZ99029.1 AAZ99029.1 filaggrin 2 [Homo sapiens]; NP_001014364.1 NP_001014364.1 filaggrin-2 [Homo sapiens]; NP_001014364.1 NP_001014364.1 filaggrin-2 [Homo sapiens]; XP_011507833.1 XP_011507833.1 filaggrin-2 isoform X1 [Homo sapiens]; XP_011507833…	Homo sapiens	primates	1	SA8002
AAX12417.1; AAZ99029.1; NP_001014364.1; XP_011507833.1	AAX12417.1 AAX12417.1 ifapsoriasin [Homo sapiens]; AAZ99029.1 AAZ99029.1 filaggrin 2 [Homo sapiens]; NP_001014364.1 NP_001014364.1 filaggrin-2 [Homo sapiens]; XP_011507833.1 XP_011507833.1 filaggrin-2 isoform X1 [Homo sapiens]	Homo sapiens	primates	1	SA8002
AAX12840.1	AAX12840.1 AAX12840.1 H2A histone family member X, partial [Muntiacus muntjak vaginalis]	Muntiacus muntjak	cetartiodactyla	1	Yd 3278
AAY43332.1	AAY43332.1 AAY43332.1 beta-actin, partial [Ovibos moschatus]	Ovibos moschatus	cetartiodactyla	1	Yd 3278
AAY46186.1; AAY46187.1; ANE10550.1; DAA65011.1; DAA65023.1; DAA65031.1; DAA65032.1; EHH62188.1; EHH62189.1; XP_015300030.1	AAY46186.1 immunoglobulin gamma heavy chain variable region, partial [Macaca fascicularis]; AAY46187.1 immunoglobulin gamma heavy chain variable region, partial [Macaca fascicularis]; ANE10550.1 rearranged Ig variable region VDJ, partial [Macaca fascicularis]; DAA65011.1 TPA_inf: immunoglobulin heavy chain variable region precursor, partial [Macaca fascicularis]; DAA65023.1 TPA_inf: immunoglobuli…	Macaca fascicularis	primates	1	Yd 3278
AAY46748.1	AAY46748.1 AAY46748.1 epsilon-globin, partial [Macaca fuscata]	Macaca fuscata	primates	1	NC
AAY57619.1	AAY57619.1 AAY57619.1 alpha hemoglobin chain [Cervus canadensis canadensis]	Cervus canadensis	cetartiodactyla	1	Yd 3278
ABA42866.1; XP_019818466.1	ABA42866.1 ABA42866.1 serum albumin, partial [Bos indicus]; XP_019818466.1 XP_019818466.1 PREDICTED: serum albumin [Bos indicus]	Bos indicus	cetartiodactyla	1	NC
ABB29834.1	ABB29834.1 ABB29834.1 cytoplasmic beta actin, partial [Phoca vitulina]	Phoca vitulina	carnivora	1	Yd 3278
ABB71106.1; OWK11005.1	ABB71106.1 ABB71106.1 beta-actin, partial [Cervus elaphus]; OWK11005.1 OWK11005.1 ACTB [Cervus elaphus hippelaphus]	Cervus elaphus	cetartiodactyla	1	Yd 3278
ABB91431.1; BAJ05139.1; BAJ05140.1; BAJ05141.1; BAJ05142.1	ABB91431.1 ABB91431.1 hemoglobin beta subunit [Bos grunniens]; BAJ05139.1 BAJ05139.1 hemoglobin beta [Bos grunniens]; BAJ05140.1 BAJ05140.1 hemoglobin beta [Bos grunniens]; BAJ05141.1 BAJ05141.1 hemoglobin beta [Bos grunniens]; BAJ05142.1 BAJ05142.1 hemoglobin beta [Bos grunniens]	Bos grunniens	cetartiodactyla	1	NC
ABB96226.1	ABB96226.1 ABB96226.1 salivary alpha-amylase [Myodes glareolus]	Myodes glareolus	rodentia	1	Yd 3278
ABC86524.1; ABC86524.1; ABC86525.1; ABC86525.1; ABC86526.1; ABC86526.1; ABC96758.1; ABC96758.1; NP_001091117.1; NP_001091117.1	ABC86524.1 ABC86524.1 beta globin chain [Ovis aries musimon]; ABC86524.1 ABC86524.1 beta globin chain [Ovis aries musimon]; ABC86525.1 ABC86525.1 beta globin chain [Ovis aries musimon]; ABC86525.1 ABC86525.1 beta globin chain [Ovis aries musimon]; ABC86526.1 ABC86526.1 beta-A globin chain [Ovis aries]; ABC86526.1 ABC86526.1 beta-A globin chain [Ovis aries]; ABC96758.1 ABC96758.1 beta-K globin cha…	Ovis aries	cetartiodactyla	1	SA8002
ABC86524.1; ABC86525.1; ABC86526.1; ABC96758.1; NP_001091117.1	ABC86524.1 ABC86524.1 beta globin chain [Ovis aries musimon]; ABC86525.1 ABC86525.1 beta globin chain [Ovis aries musimon]; ABC86526.1 ABC86526.1 beta-A globin chain [Ovis aries]; ABC96758.1 ABC96758.1 beta-K globin chain [Ovis aries]; NP_001091117.1 NP_001091117.1 hemoglobin subunit beta [Ovis aries]	Ovis aries	cetartiodactyla	2	SA4757; SA8002
ABC86528.1	ABC86528.1 ABC86528.1 beta globin chain [Ammotragus lervia]	Ammotragus lervia	cetartiodactyla	1	NC
ABD65243.1	ABD65243.1 ABD65243.1 beta-actin, partial [Stenella coeruleoalba]	Stenella coeruleoalba	cetartiodactyla	1	Yd 3278
ABF06464.1; NP_001075232.1; XP_001500757.2; XP_023510803.1; XP_023510804.1	ABF06464.1 ATP-binding cassette superfamily member C1 [Equus caballus]; NP_001075232.1 multidrug resistance-associated protein 1 [Equus caballus]; XP_001500757.2 canalicular multispecific organic anion transporter 1 [Equus caballus]; XP_023510803.1 multidrug resistance-associated protein 1 isoform X1 [Equus caballus]; XP_023510804.1 multidrug resistance-associated protein 1 isoform X2 [Equus caba…	Equus caballus	perissodactyla	1	SA8002
ABF13211.1	ABF13211.1 ABF13211.1 beta-actin, partial [Rhinolophus ferrumequinum]	Rhinolophus ferrumequinum	chiroptera	1	Yd 3278
ABF13211.1; ADP21930.1	ABF13211.1 ABF13211.1 beta-actin, partial [Rhinolophus ferrumequinum]; ADP21930.1 ADP21930.1 beta actin, partial [Rhinolophus ferrumequinum]	Rhinolophus ferrumequinum	chiroptera	1	Yd 3278
ABF81825.1; XP_020929369.1; XP_020942218.1	ABF81825.1 multi-drug resistance associated protein 2, partial [Sus scrofa]; XP_020929369.1 LOW QUALITY PROTEIN: canalicular multispecific organic anion transporter 1 [Sus scrofa]; XP_020942218.1 LOW QUALITY PROTEIN: multidrug resistance-associated protein 6 [Sus scrofa]	Sus scrofa	cetartiodactyla	1	SA8002
ABG48508.1; ABG48508.1; AEG67302.1; AEG67302.1; XP_005957645.1; XP_005957645.1	ABG48508.1 ABG48508.1 hemoglobin alpha chain [Pantholops hodgsonii]; ABG48508.1 ABG48508.1 hemoglobin alpha chain [Pantholops hodgsonii]; AEG67302.1 AEG67302.1 hemoglobin alpha chain [Pantholops hodgsonii]; AEG67302.1 AEG67302.1 hemoglobin alpha chain [Pantholops hodgsonii]; XP_005957645.1 XP_005957645.1 PREDICTED: LOW QUALITY PROTEIN: hemoglobin subunit alpha-like [Pantholops hodgsonii]; XP_0059…	Pantholops hodgsonii	cetartiodactyla	1	SA8002
ABG48508.1; AEG67302.1; XP_005957645.1	ABG48508.1 ABG48508.1 hemoglobin alpha chain [Pantholops hodgsonii]; AEG67302.1 AEG67302.1 hemoglobin alpha chain [Pantholops hodgsonii]; XP_005957645.1 XP_005957645.1 PREDICTED: LOW QUALITY PROTEIN: hemoglobin subunit alpha-like [Pantholops hodgsonii]	Pantholops hodgsonii	cetartiodactyla	2	SA4757; SA8002
ABH06561.1	ABH06561.1 ABH06561.1 beta-actin [Bos grunniens]	Bos grunniens	cetartiodactyla	1	Yd 3278
ABH10624.1; ABH10624.1; XP_023112994.1; XP_023112994.1	ABH10624.1 ABH10624.1 lysozyme, partial [Felis catus]; ABH10624.1 ABH10624.1 lysozyme, partial [Felis catus]; XP_023112994.1 XP_023112994.1 lysozyme C [Felis catus]; XP_023112994.1 XP_023112994.1 lysozyme C [Felis catus]	Felis catus	carnivora	1	SA8002
ABH10624.1; XP_023112994.1	ABH10624.1 ABH10624.1 lysozyme, partial [Felis catus]; XP_023112994.1 XP_023112994.1 lysozyme C [Felis catus]	Felis catus	carnivora	2	Yd 3278; Yd 5910
ABH88059.1; ABH88059.1; XP_019816391.1; XP_019816391.1	ABH88059.1 ABH88059.1 milk lysozyme [Bos indicus x Bos taurus]; ABH88059.1 ABH88059.1 milk lysozyme [Bos indicus x Bos taurus]; XP_019816391.1 XP_019816391.1 PREDICTED: lysozyme C, milk isozyme [Bos indicus]; XP_019816391.1 XP_019816391.1 PREDICTED: lysozyme C, milk isozyme [Bos indicus]	Bos indicus	cetartiodactyla	1	SA8002
ABH88059.1; XP_019816391.1	ABH88059.1 ABH88059.1 milk lysozyme [Bos indicus x Bos taurus]; XP_019816391.1 XP_019816391.1 PREDICTED: lysozyme C, milk isozyme [Bos indicus]	Bos indicus	cetartiodactyla	2	Yd 3278; Yd 5910
ABI97146.1	ABI97146.1 ABI97146.1 immunoglobulin alpha heavy chain constant region, partial [Macaca nemestrina]	Macaca nemestrina	primates	1	Yd 3278
ABK00151.1; XP_003432104.1	ABK00151.1 ABK00151.1 anionic trypsinogen, partial [Canis lupus familiaris]; XP_003432104.1 XP_003432104.1 anionic trypsin [Canis lupus familiaris]	Canis lupus	carnivora	1	SA8002
ABK88256.1	ABK88256.1 ABK88256.1 beta-actin, partial [Lagenorhynchus acutus]	Lagenorhynchus acutus	cetartiodactyla	1	Yd 3278
ABK88257.1	ABK88257.1 ABK88257.1 beta-actin, partial [Megaptera novaeangliae]	Megaptera novaeangliae	cetartiodactyla	1	Yd 3278
ABK88258.1	ABK88258.1 ABK88258.1 beta-actin, partial [Eubalaena glacialis]	Eubalaena glacialis	cetartiodactyla	1	Yd 3278
ABM30153.1; CAA60490.1; NP_001138313.1	ABM30153.1 ABM30153.1 beta-globin, partial [Sus scrofa]; CAA60490.1 CAA60490.1 beta-globin [Sus scrofa]; NP_001138313.1 NP_001138313.1 hemoglobin subunit beta [Sus scrofa]	Sus scrofa	cetartiodactyla	1	NC
ABQ08182.1; ABQ08182.1; ACY01187.1; ACY01187.1; AEK29437.1; AEK29437.1; AEK29438.1; AEK29438.1; AFQ60001.1; AFQ60001.1	ABQ08182.1 ABQ08182.1 lactoferrin [Bos indicus x Bos taurus]; ABQ08182.1 ABQ08182.1 lactoferrin [Bos indicus x Bos taurus]; ACY01187.1 ACY01187.1 lactoferrin [Bos indicus]; ACY01187.1 ACY01187.1 lactoferrin [Bos indicus]; AEK29437.1 AEK29437.1 lactoferrin [Bos indicus]; AEK29437.1 AEK29437.1 lactoferrin [Bos indicus]; AEK29438.1 AEK29438.1 lactoferrin [Bos indicus]; AEK29438.1 AEK29438.1 lactofer…	Bos indicus	cetartiodactyla	1	SA8002
ABQ08182.1; ACY01187.1; AEK29437.1; AEK29438.1; AFQ60001.1	ABQ08182.1 ABQ08182.1 lactoferrin [Bos indicus x Bos taurus]; ACY01187.1 ACY01187.1 lactoferrin [Bos indicus]; AEK29437.1 AEK29437.1 lactoferrin [Bos indicus]; AEK29438.1 AEK29438.1 lactoferrin [Bos indicus]; AFQ60001.1 AFQ60001.1 lactoferrin [Bos indicus x Bos taurus]	Bos indicus	cetartiodactyla	2	Yd 3278; Yd 5910
ABS87658.1	ABS87658.1 ABS87658.1 beta-actin [Neovison vison]	Neovison vison	carnivora	1	Yd 3278
ABV02582.1; NP_002449.2	ABV02582.1 ABV02582.1 mucin 5AC, oligomeric mucus/gel-forming [Homo sapiens]; NP_002449.2 NP_002449.2 mucin-5B precursor [Homo sapiens]	Homo sapiens	primates	1	Yd 3278
ABX52138.1; ABX52140.1; ABX52141.1; NP_001162318.1; NP_001162320.1; NP_001162321.1; XP_021781889.1	ABX52138.1 ABX52138.1 hemoglobin, beta (predicted) [Papio anubis]; ABX52140.1 ABX52140.1 hemoglobin subunit gamma-1 (predicted) [Papio anubis]; ABX52141.1 ABX52141.1 hemoglobin subunit gamma (predicted) [Papio anubis]; NP_001162318.1 NP_001162318.1 hemoglobin subunit beta [Papio anubis]; NP_001162320.1 NP_001162320.1 hemoglobin subunit gamma-2 [Papio anubis]; NP_001162321.1 NP_001162321.1 hemoglo…	Papio anubis	primates	2	SA4757; SA8002
ABX52138.1; NP_001162318.1	ABX52138.1 ABX52138.1 hemoglobin, beta (predicted) [Papio anubis]; NP_001162318.1 NP_001162318.1 hemoglobin subunit beta [Papio anubis]	Papio anubis	primates	1	NC
ABY87518.1; NP_001116594.1; XP_001925399.1; XP_001927727.1; XP_001928592.1; XP_003129998.3; XP_003355263.3; XP_003356618.1; XP_005663563.1; XP_013832957.1; XP_013832958.1; XP_013852658.1; XP_013853268.2; XP_020934317.1; XP_020939041.1; XP_020945584.1; XP_020954090.1; XP_020954091.1; XP_020954092.1; XP_020955497.1; XP_020955498.1; XP_020955499.1	ABY87518.1 ABY87518.1 H2A histone family member Z [Sus scrofa]; NP_001116594.1 NP_001116594.1 histone H2A.Z [Sus scrofa]; XP_001925399.1 XP_001925399.1 histone H2A type 1-A [Sus scrofa]; XP_001927727.1 XP_001927727.1 histone H2A type 1 [Sus scrofa]; XP_001928592.1 XP_001928592.1 histone H2A type 1-H [Sus scrofa]; XP_003129998.3 XP_003129998.3 histone H2AX [Sus scrofa]; XP_003355263.3 XP_003355263…	Sus scrofa	cetartiodactyla	1	Yd 3278
ACA53486.1; ACA53487.1	ACA53486.1 ACA53486.1 beta globin (predicted) [Plecturocebus moloch]; ACA53487.1 ACA53487.1 hemoglobin subunit delta (predicted) [Plecturocebus moloch]	Plecturocebus moloch	primates	3	NC; SA4757; SA8002
ACB11584.1	ACB11584.1 ACB11584.1 lactoferrin [Macaca cyclopis]	Macaca cyclopis	primates	2	Yd 3278; Yd 5910
ACB11584.1; ACB11584.1	ACB11584.1 ACB11584.1 lactoferrin [Macaca cyclopis]; ACB11584.1 ACB11584.1 lactoferrin [Macaca cyclopis]	Macaca cyclopis	primates	1	SA8002
ACC62069.1; ACC62070.1	ACC62069.1 ACC62069.1 hemoglobin subunit beta (predicted) [Rhinolophus ferrumequinum]; ACC62070.1 ACC62070.1 delta globin (predicted) [Rhinolophus ferrumequinum]	Rhinolophus ferrumequinum	chiroptera	1	NC
ACC68868.1	ACC68868.1 ACC68868.1 H2A histone family, member Z (predicted) [Rhinolophus ferrumequinum]	Rhinolophus ferrumequinum	chiroptera	1	Yd 3278
ACE79125.1; SAI82285.1; XP_004618299.1; XP_004618300.1	ACE79125.1 ACE79125.1 hypothetical protein [Sorex araneus]; SAI82285.1 SAI82285.1 TPA: globin A1 [Sorex araneus]; XP_004618299.1 XP_004618299.1 PREDICTED: hemoglobin subunit beta isoform X1 [Sorex araneus]; XP_004618300.1 XP_004618300.1 PREDICTED: hemoglobin subunit beta isoform X2 [Sorex araneus]	Sorex araneus	soricomorpha	1	NC
ACG63609.1; ACG63610.1; XP_003781034.1; XP_003781035.1; XP_003781036.1	ACG63609.1 ACG63609.1 hemoglobin, beta adult major chain (predicted) [Otolemur garnettii]; ACG63610.1 ACG63610.1 hemoglobin subunit gamma (predicted) [Otolemur garnettii]; XP_003781034.1 XP_003781034.1 hemoglobin subunit delta [Otolemur garnettii]; XP_003781035.1 XP_003781035.1 hemoglobin subunit gamma [Otolemur garnettii]; XP_003781036.1 XP_003781036.1 hemoglobin subunit epsilon [Otolemur garnet…	Otolemur garnettii	primates	1	NC
ACH86002.1; ACH86002.1; ACH86003.1; ACH86003.1	ACH86002.1 ACH86002.1 I alpha globin [Ovis orientalis ophion]; ACH86002.1 ACH86002.1 I alpha globin [Ovis orientalis ophion]; ACH86003.1 ACH86003.1 II alpha globin [Ovis orientalis ophion]; ACH86003.1 ACH86003.1 II alpha globin [Ovis orientalis ophion]	Ovis orientalis	cetartiodactyla	1	SA8002
ACH86002.1; ACH86003.1	ACH86002.1 ACH86002.1 I alpha globin [Ovis orientalis ophion]; ACH86003.1 ACH86003.1 II alpha globin [Ovis orientalis ophion]	Ovis orientalis	cetartiodactyla	2	SA4757; SA8002
ACH86004.1	ACH86004.1 ACH86004.1 I alpha globin [Ammotragus lervia]	Ammotragus lervia	cetartiodactyla	2	SA4757; SA8002
ACH86004.1; ACH86004.1	ACH86004.1 ACH86004.1 I alpha globin [Ammotragus lervia]; ACH86004.1 ACH86004.1 I alpha globin [Ammotragus lervia]	Ammotragus lervia	cetartiodactyla	1	SA8002
ACH86005.1; ACH86005.1; ACH86009.1; ACH86009.1; CAA49750.1; CAA49750.1; CAA49751.1; CAA49751.1; CAA49752.1; CAA49752.1; XP_011999574.1; XP_011999574.1; XP_011999575.1; XP_011999575.1	ACH86005.1 ACH86005.1 I alpha globin [Ovis aries musimon]; ACH86005.1 ACH86005.1 I alpha globin [Ovis aries musimon]; ACH86009.1 ACH86009.1 II alpha globin [Ovis aries musimon]; ACH86009.1 ACH86009.1 II alpha globin [Ovis aries musimon]; CAA49750.1 CAA49750.1 alpha globin chain [Ovis aries]; CAA49750.1 CAA49750.1 alpha globin chain [Ovis aries]; CAA49751.1 CAA49751.1 alpha globin chain [Ovis arie…	Ovis aries	cetartiodactyla	1	SA8002
ACH86005.1; ACH86009.1; CAA49750.1; CAA49751.1; CAA49752.1; XP_011999574.1; XP_011999575.1	ACH86005.1 ACH86005.1 I alpha globin [Ovis aries musimon]; ACH86009.1 ACH86009.1 II alpha globin [Ovis aries musimon]; CAA49750.1 CAA49750.1 alpha globin chain [Ovis aries]; CAA49751.1 CAA49751.1 alpha globin chain [Ovis aries]; CAA49752.1 CAA49752.1 alpha globin chain [Ovis aries]; XP_011999574.1 XP_011999574.1 PREDICTED: hemoglobin subunit alpha-1/2 [Ovis aries musimon]; XP_011999575.1 XP_01199…	Ovis aries	cetartiodactyla	2	SA4757; SA8002
ACJ03828.1; ACJ03828.1; ALE66318.1; ALE66318.1	ACJ03828.1 ACJ03828.1 transferrin [Bos grunniens]; ACJ03828.1 ACJ03828.1 transferrin [Bos grunniens]; ALE66318.1 ALE66318.1 lactoferrin [Bos grunniens]; ALE66318.1 ALE66318.1 lactoferrin [Bos grunniens]	Bos grunniens	cetartiodactyla	1	SA8002
ACJ03828.1; ALE66318.1	ACJ03828.1 ACJ03828.1 transferrin [Bos grunniens]; ALE66318.1 ALE66318.1 lactoferrin [Bos grunniens]	Bos grunniens	cetartiodactyla	2	Yd 3278; Yd 5910
ACJ03829.1	ACJ03829.1 ACJ03829.1 stomach lysozyme [Bos grunniens]	Bos grunniens	cetartiodactyla	2	Yd 3278; Yd 5910
ACJ03829.1; ACJ03829.1	ACJ03829.1 ACJ03829.1 stomach lysozyme [Bos grunniens]; ACJ03829.1 ACJ03829.1 stomach lysozyme [Bos grunniens]	Bos grunniens	cetartiodactyla	1	SA8002
ACM24774.1; ACM24774.1; NP_001310708.1; NP_001310708.1; XP_014689063.1; XP_014689063.1; XP_014689064.1; XP_014689064.1; XP_014689065.1; XP_014689065.1	ACM24774.1 ACM24774.1 collagen alpha-1 type I chain [Equus asinus]; ACM24774.1 ACM24774.1 collagen alpha-1 type I chain [Equus asinus]; NP_001310708.1 NP_001310708.1 collagen alpha-1(I) chain precursor [Equus asinus]; NP_001310708.1 NP_001310708.1 collagen alpha-1(I) chain precursor [Equus asinus]; XP_014689063.1 XP_014689063.1 PREDICTED: collagen alpha-1(I) chain isoform X2 [Equus asinus]; XP_01…	Equus asinus	perissodactyla	1	SA8002
ACM24774.1; NP_001310708.1; XP_014689063.1; XP_014689065.1	ACM24774.1 ACM24774.1 collagen alpha-1 type I chain [Equus asinus]; NP_001310708.1 NP_001310708.1 collagen alpha-1(I) chain precursor [Equus asinus]; XP_014689063.1 XP_014689063.1 PREDICTED: collagen alpha-1(I) chain isoform X2 [Equus asinus]; XP_014689065.1 XP_014689065.1 PREDICTED: collagen alpha-1(I) chain isoform X4 [Equus asinus]	Equus asinus	perissodactyla	1	NC
ACM24774.1; NP_001310708.1; XP_014689065.1	ACM24774.1 ACM24774.1 collagen alpha-1 type I chain [Equus asinus]; NP_001310708.1 NP_001310708.1 collagen alpha-1(I) chain precursor [Equus asinus]; XP_014689065.1 XP_014689065.1 PREDICTED: collagen alpha-1(I) chain isoform X4 [Equus asinus]	Equus asinus	perissodactyla	2	Yd 3278; Yd 5910
ACM24775.1; NP_001310709.1	ACM24775.1 ACM24775.1 collagen alpha-2 type I chain [Equus asinus]; NP_001310709.1 NP_001310709.1 collagen alpha-2(I) chain precursor [Equus asinus]	Equus asinus	perissodactyla	1	Yd 3278
ACO24947.1; XP_003990428.1	ACO24947.1 ACO24947.1 pancreatic amylase, partial [Felis catus]; XP_003990428.1 XP_003990428.1 alpha-amylase 2B [Felis catus]	Felis catus	carnivora	1	Yd 3278
ACR10446.1; ACR10447.1; ACR10448.1; ACR10449.1	ACR10446.1 ACR10446.1 hemoglobin beta1 chain [Delphinus delphis]; ACR10447.1 ACR10447.1 hemoglobin beta2 chain [Delphinus delphis]; ACR10448.1 ACR10448.1 hemoglobin beta4 chain [Delphinus delphis]; ACR10449.1 ACR10449.1 hemoglobin beta5 chain [Delphinus delphis]	Delphinus delphis	cetartiodactyla	1	NC
ACS94046.1; AFE67078.1; AFH28562.1; AFI34352.1; EHH23170.1; NP_001157900.1; SAI82170.1	ACS94046.1 ACS94046.1 beta hemoglobin [Macaca mulatta]; AFE67078.1 AFE67078.1 hemoglobin subunit beta [Macaca mulatta]; AFH28562.1 AFH28562.1 hemoglobin subunit beta [Macaca mulatta]; AFI34352.1 AFI34352.1 hemoglobin subunit beta [Macaca mulatta]; EHH23170.1 EHH23170.1 Hemoglobin beta chain [Macaca mulatta]; NP_001157900.1 NP_001157900.1 hemoglobin subunit beta [Macaca mulatta]; SAI82170.1 SAI821…	Macaca mulatta	primates	1	NC
ACS94047.1; NP_001292888.1	ACS94047.1 ACS94047.1 beta hemoglobin [Cercocebus atys]; NP_001292888.1 NP_001292888.1 hemoglobin subunit beta [Cercocebus atys]	Cercocebus atys	primates	1	NC
ACS94047.1; NP_001292888.1; XP_011900538.1; XP_011900539.1; XP_011913572.1	ACS94047.1 ACS94047.1 beta hemoglobin [Cercocebus atys]; NP_001292888.1 NP_001292888.1 hemoglobin subunit beta [Cercocebus atys]; XP_011900538.1 XP_011900538.1 PREDICTED: hemoglobin subunit gamma [Cercocebus atys]; XP_011900539.1 XP_011900539.1 PREDICTED: hemoglobin subunit gamma-like [Cercocebus atys]; XP_011913572.1 XP_011913572.1 PREDICTED: hemoglobin subunit gamma-like [Cercocebus atys]	Cercocebus atys	primates	2	SA4757; SA8002
ADI55987.1	ADI55987.1 ADI55987.1 beta-globin, partial [Macaca maura]	Macaca maura	primates	3	NC; SA4757; SA8002
ADI55988.1; ADI55992.1	ADI55988.1 ADI55988.1 beta-globin, partial [Macaca hecki]; ADI55992.1 ADI55992.1 beta-globin, partial [Macaca hecki]	Macaca hecki	primates	3	NC; SA4757; SA8002
ADI55989.1; ADI55990.1; ADI55991.1	ADI55989.1 ADI55989.1 beta-globin, partial [Macaca tonkeana]; ADI55990.1 ADI55990.1 beta-globin, partial [Macaca tonkeana]; ADI55991.1 ADI55991.1 beta-globin, partial [Macaca tonkeana]	Macaca tonkeana	primates	3	NC; SA4757; SA8002
ADI55993.1	ADI55993.1 ADI55993.1 beta-globin, partial [Macaca nigrescens]	Macaca nigrescens	primates	3	NC; SA4757; SA8002
ADI55994.1	ADI55994.1 ADI55994.1 beta-globin, partial [Macaca nigra]	Macaca nigra	primates	3	NC; SA4757; SA8002
ADI55995.1	ADI55995.1 ADI55995.1 beta-globin, partial [Macaca ochreata]	Macaca ochreata	primates	3	NC; SA4757; SA8002
ADI55996.1; ADI55997.1; ADI55998.1; ADI55999.1; ADI56000.1; ADI56001.1; ADI56002.1; ADI56003.1; ADI56004.1; ADI56005.1; ADI56006.1; ADI56007.1; ADI56008.1; XP_011717121.1; XP_011717123.1; XP_011739392.1	ADI55996.1 ADI55996.1 beta-globin, partial [Macaca nemestrina]; ADI55997.1 ADI55997.1 beta-globin, partial [Macaca nemestrina]; ADI55998.1 ADI55998.1 beta-globin, partial [Macaca nemestrina]; ADI55999.1 ADI55999.1 beta-globin, partial [Macaca nemestrina]; ADI56000.1 ADI56000.1 beta-globin, partial [Macaca nemestrina]; ADI56001.1 ADI56001.1 beta-globin, partial [Macaca nemestrina]; ADI56002.1 ADI5…	Macaca nemestrina	primates	2	SA4757; SA8002
ADI55996.1; ADI55997.1; ADI55998.1; ADI55999.1; ADI56000.1; ADI56001.1; ADI56002.1; ADI56003.1; ADI56004.1; ADI56005.1; ADI56006.1; ADI56007.1; ADI56008.1; XP_011717123.1	ADI55996.1 ADI55996.1 beta-globin, partial [Macaca nemestrina]; ADI55997.1 ADI55997.1 beta-globin, partial [Macaca nemestrina]; ADI55998.1 ADI55998.1 beta-globin, partial [Macaca nemestrina]; ADI55999.1 ADI55999.1 beta-globin, partial [Macaca nemestrina]; ADI56000.1 ADI56000.1 beta-globin, partial [Macaca nemestrina]; ADI56001.1 ADI56001.1 beta-globin, partial [Macaca nemestrina]; ADI56002.1 ADI5…	Macaca nemestrina	primates	1	NC
ADI56009.1; BAE88663.1; CAA29153.1; EHH56522.1; EHH56523.1; NP_001270296.1; XP_005578969.1	ADI56009.1 ADI56009.1 beta-globin, partial [Macaca fascicularis]; BAE88663.1 BAE88663.1 unnamed protein product [Macaca fascicularis]; CAA29153.1 CAA29153.1 beta-globin, partial [Macaca fascicularis]; EHH56522.1 EHH56522.1 hypothetical protein EGM_05959 [Macaca fascicularis]; EHH56523.1 EHH56523.1 Hemoglobin beta chain [Macaca fascicularis]; NP_001270296.1 NP_001270296.1 hemoglobin subunit beta […	Macaca fascicularis	primates	2	SA4757; SA8002
ADI56009.1; BAE88663.1; CAA29153.1; EHH56523.1; NP_001270296.1	ADI56009.1 ADI56009.1 beta-globin, partial [Macaca fascicularis]; BAE88663.1 BAE88663.1 unnamed protein product [Macaca fascicularis]; CAA29153.1 CAA29153.1 beta-globin, partial [Macaca fascicularis]; EHH56523.1 EHH56523.1 Hemoglobin beta chain [Macaca fascicularis]; NP_001270296.1 NP_001270296.1 hemoglobin subunit beta [Macaca fascicularis]	Macaca fascicularis	primates	1	NC
ADK36641.1	ADK36641.1 ADK36641.1 beta-actin, partial [Phoca largha]	Phoca largha	carnivora	1	Yd 3278
ADP21926.1	ADP21926.1 ADP21926.1 beta actin, partial [Rhinolophus rex]	Rhinolophus rex	chiroptera	1	Yd 3278
ADP21927.1	ADP21927.1 ADP21927.1 beta actin, partial [Rhinolophus pearsonii]	Rhinolophus pearsonii	chiroptera	1	Yd 3278
ADP21929.1; AFJ05203.1	ADP21929.1 ADP21929.1 beta actin, partial [Rhinolophus pusillus]; AFJ05203.1 AFJ05203.1 actin beta, partial [Rhinolophus pusillus]	Rhinolophus pusillus	chiroptera	1	Yd 3278
ADP21930.1	ADP21930.1 ADP21930.1 beta actin, partial [Rhinolophus ferrumequinum]	Rhinolophus ferrumequinum	chiroptera	1	Yd 3278
ADP21936.1	ADP21936.1 ADP21936.1 beta actin, partial [Myotis chinensis]	Myotis chinensis	chiroptera	1	Yd 3278
ADP76556.1	ADP76556.1 ADP76556.1 beta-actin, partial [Myodes glareolus]	Myodes glareolus	rodentia	1	Yd 3278
ADX77900.1	ADX77900.1 ADX77900.1 beta-actin, partial [Muntiacus muntjak]	Muntiacus muntjak	cetartiodactyla	1	Yd 3278
ADX77903.1	ADX77903.1 ADX77903.1 beta-actin, partial [Bos gaurus]	Bos gaurus	cetartiodactyla	1	Yd 3278
ADY69179.1; ADY69179.1; NP_001273522.1; NP_001273522.1	ADY69179.1 ADY69179.1 hemoglobin subunit beta-C [Pantholops hodgsonii]; ADY69179.1 ADY69179.1 hemoglobin subunit beta-C [Pantholops hodgsonii]; NP_001273522.1 NP_001273522.1 hemoglobin subunit beta-C-like [Pantholops hodgsonii]; NP_001273522.1 NP_001273522.1 hemoglobin subunit beta-C-like [Pantholops hodgsonii]	Pantholops hodgsonii	cetartiodactyla	1	SA8002
ADY69179.1; NP_001273522.1	ADY69179.1 ADY69179.1 hemoglobin subunit beta-C [Pantholops hodgsonii]; NP_001273522.1 NP_001273522.1 hemoglobin subunit beta-C-like [Pantholops hodgsonii]	Pantholops hodgsonii	cetartiodactyla	1	SA8002
ADZ47890.1; XP_005678993.1	ADZ47890.1 ADZ47890.1 collagen type I alpha 2, partial [Capra hircus]; XP_005678993.1 PREDICTED: collagen alpha-2(I) chain [Capra hircus]	Capra hircus	cetartiodactyla	1	NC
AEH58209.1; AEH58209.1; CDM98819.1; CDM98819.1; XP_001494180.1; XP_001494180.1	AEH58209.1 AEH58209.1 milk isozyme-like protein lysozyme C [Equus caballus]; AEH58209.1 AEH58209.1 milk isozyme-like protein lysozyme C [Equus caballus]; CDM98819.1 CDM98819.1 TPA: lysozyme F2 [Equus caballus]; CDM98819.1 CDM98819.1 TPA: lysozyme F2 [Equus caballus]; XP_001494180.1 XP_001494180.1 lysozyme C, milk isozyme [Equus caballus]; XP_001494180.1 XP_001494180.1 lysozyme C, milk isozyme [Eq…	Equus caballus	perissodactyla	1	SA8002
AEH58209.1; CDM98819.1; XP_001494180.1	AEH58209.1 AEH58209.1 milk isozyme-like protein lysozyme C [Equus caballus]; CDM98819.1 CDM98819.1 TPA: lysozyme F2 [Equus caballus]; XP_001494180.1 XP_001494180.1 lysozyme C, milk isozyme [Equus caballus]	Equus caballus	perissodactyla	2	Yd 3278; Yd 5910
AER98395.1; XP_012907346.1; XP_012907347.1; XP_012907348.1; XP_012907349.1	AER98395.1 FERM, RhoGEF and pleckstrin domain protein 2, partial [Mustela putorius furo]; XP_012907346.1 PREDICTED: FERM, RhoGEF and pleckstrin domain-containing protein 2 isoform X1 [Mustela putorius furo]; XP_012907347.1 PREDICTED: FERM, RhoGEF and pleckstrin domain-containing protein 2 isoform X2 [Mustela putorius furo]; XP_012907348.1 PREDICTED: FERM, RhoGEF and pleckstrin domain-containing p…	Mustela putorius	carnivora	1	SA4757
AER99542.1; AES10744.1; AES10752.1; XP_004739510.2; XP_004750077.1; XP_004776887.1; XP_004776889.1; XP_004778838.1; XP_004782630.1; XP_012903432.1; XP_012903433.1; XP_012905527.1; XP_012909507.1; XP_012913328.1	AER99542.1 AER99542.1 H2A histone family, member J isoform 2, partial [Mustela putorius furo]; AES10744.1 AES10744.1 histone 2, H2ac, partial [Mustela putorius furo]; AES10752.1 AES10752.1 histone H2A, partial [Mustela putorius furo]; XP_004739510.2 XP_004739510.2 PREDICTED: uncharacterized protein LOC101681550 [Mustela putorius furo]; XP_004750077.1 XP_004750077.1 PREDICTED: histone H2AX [Mustel…	Mustela putorius	carnivora	1	Yd 3278
AER99584.1; AER99586.1; XP_004779079.1; XP_004779080.1; XP_004779082.1; XP_004779083.1	AER99584.1 AER99584.1 hemoglobin, delta, partial [Mustela putorius furo]; AER99586.1 AER99586.1 hemoglobin, gamma A, partial [Mustela putorius furo]; XP_004779079.1 XP_004779079.1 PREDICTED: hemoglobin subunit epsilon [Mustela putorius furo]; XP_004779080.1 XP_004779080.1 PREDICTED: hemoglobin subunit epsilon-2 [Mustela putorius furo]; XP_004779082.1 XP_004779082.1 PREDICTED: hemoglobin subunit b…	Mustela putorius	carnivora	1	NC
AES00939.1; XP_012913588.1	AES00939.1 AES00939.1 ladinin 1, partial [Mustela putorius furo]; XP_012913588.1 XP_012913588.1 PREDICTED: ladinin-1 [Mustela putorius furo]	Mustela putorius	carnivora	1	SA8002
AES01414.1; AES01414.1; XP_004752511.2; XP_004752511.2	AES01414.1 AES01414.1 lysozyme, partial [Mustela putorius furo]; AES01414.1 AES01414.1 lysozyme, partial [Mustela putorius furo]; XP_004752511.2 XP_004752511.2 PREDICTED: lysozyme C [Mustela putorius furo]; XP_004752511.2 XP_004752511.2 PREDICTED: lysozyme C [Mustela putorius furo]	Mustela putorius	carnivora	1	SA8002
AES01414.1; XP_004752511.2	AES01414.1 AES01414.1 lysozyme, partial [Mustela putorius furo]; XP_004752511.2 XP_004752511.2 PREDICTED: lysozyme C [Mustela putorius furo]	Mustela putorius	carnivora	2	Yd 3278; Yd 5910
AES10718.1; XP_004755846.1; XP_004778831.2; XP_004778836.1; XP_004781578.1; XP_012904569.1	AES10718.1 AES10718.1 germinal histone H4 protein, partial [Mustela putorius furo]; XP_004755846.1 XP_004755846.1 PREDICTED: histone H4 [Mustela putorius furo]; XP_004778831.2 XP_004778831.2 PREDICTED: histone H4 [Mustela putorius furo]; XP_004778836.1 XP_004778836.1 PREDICTED: histone H4 [Mustela putorius furo]; XP_004781578.1 XP_004781578.1 PREDICTED: histone H4-like [Mustela putorius furo]; XP…	Mustela putorius	carnivora	1	Yd 3278
AES10950.1; XP_004780186.1	AES10950.1 AES10950.1 Pancreatic alpha-amylase precursor, partial [Mustela putorius furo]; XP_004780186.1 XP_004780186.1 PREDICTED: pancreatic alpha-amylase [Mustela putorius furo]	Mustela putorius	carnivora	1	Yd 3278
AEZ67298.1	AEZ67298.1 AEZ67298.1 ACTB, partial [Myotis daubentonii]	Myotis daubentonii	chiroptera	1	Yd 3278
AEZ67299.1	AEZ67299.1 AEZ67299.1 ACTB, partial [Pipistrellus sp. DR-2011]	Pipistrellus sp.	chiroptera	1	Yd 3278
AFE63467.1; AFE63658.1; AFE63659.1; AFE63660.1; AFE63661.1; AFE63662.1; AFE65632.1; AFE67893.1; AFE68434.1; AFE72261.1; AFE80350.1; AFH28238.1; AFH28982.1; AFH29539.1; AFH32157.1; AFH32158.1; AFH32159.1; AFI33325.1; AFI33531.1; AFI33532.1; AFI34099.1; AFI37691.1; AFJ70308.1; EHH15156.1; EHH15157.1; EHH15472.1; EHH17999.1; EHH18012.1; EHH18020.1; EHH18026.1; EHH18030.1; EHH18049.1; EHH18052.1; EHH…	AFE63467.1 AFE63467.1 histone H2A.Z [Macaca mulatta]; AFE63658.1 AFE63658.1 histone H2A.V isoform 1 [Macaca mulatta]; AFE63659.1 AFE63659.1 histone H2A.V isoform 1 [Macaca mulatta]; AFE63660.1 AFE63660.1 histone H2A.V isoform 1 [Macaca mulatta]; AFE63661.1 AFE63661.1 histone H2A.V isoform 1 [Macaca mulatta]; AFE63662.1 AFE63662.1 histone H2A.V isoform 1 [Macaca mulatta]; AFE65632.1 AFE65632.1 his…	Macaca mulatta	primates	1	Yd 3278
AFE64596.1; AFE72267.1; AFE80371.1; AFH34202.1; AFH34203.1; AFH34232.1; AFI33399.1; AFI38461.1; AFI38462.1; EHH18009.1; EHH18010.1; EHH18017.1; EHH18024.1; EHH18028.1; EHH18033.1; EHH18040.1; EHH18050.1; EHH18063.1; EHH18064.1; EHH18069.1; EHH20540.1; EHH25684.1; XP_001086761.1; XP_001088506.1; XP_001095996.1; XP_001096897.2; XP_002803695.2; XP_014985056.1; XP_014985152.1; XP_014991215.1; XP_0149…	AFE64596.1 AFE64596.1 histone H4 [Macaca mulatta]; AFE72267.1 AFE72267.1 histone H4, partial [Macaca mulatta]; AFE80371.1 AFE80371.1 histone H4 [Macaca mulatta]; AFH34202.1 AFH34202.1 histone H4 [Macaca mulatta]; AFH34203.1 AFH34203.1 histone H4 [Macaca mulatta]; AFH34232.1 AFH34232.1 histone H4 [Macaca mulatta]; AFI33399.1 AFI33399.1 histone H4 [Macaca mulatta]; AFI38461.1 AFI38461.1 histone H4 …	Macaca mulatta	primates	1	Yd 3278
AFE66952.1; AFH29027.1; AFI35759.1; AFJ70125.1; AFJ70167.1; EHH14999.1; NP_001253115.1; XP_015001195.1; XP_015001203.1; XP_015001208.1; XP_015001211.1; XP_015001214.1; XP_015001538.1	AFE66952.1 AFE66952.1 pancreatic alpha-amylase precursor [Macaca mulatta]; AFH29027.1 AFH29027.1 pancreatic alpha-amylase precursor [Macaca mulatta]; AFI35759.1 AFI35759.1 pancreatic alpha-amylase precursor [Macaca mulatta]; AFJ70125.1 AFJ70125.1 pancreatic alpha-amylase precursor [Macaca mulatta]; AFJ70167.1 AFJ70167.1 pancreatic alpha-amylase precursor [Macaca mulatta]; EHH14999.1 EHH14999.1 hy…	Macaca mulatta	primates	1	Yd 3278
AFE69928.1; AFH32259.1; EHH25947.1; NP_001247815.1; XP_014994028.1; XP_014994029.1	AFE69928.1 AFE69928.1 immunoglobulin J chain precursor, partial [Macaca mulatta]; AFH32259.1 AFH32259.1 immunoglobulin J chain [Macaca mulatta]; EHH25947.1 EHH25947.1 Immunoglobulin J chain [Macaca mulatta]; NP_001247815.1 NP_001247815.1 immunoglobulin J chain precursor [Macaca mulatta]; XP_014994028.1 XP_014994028.1 PREDICTED: immunoglobulin J chain isoform X1 [Macaca mulatta]; XP_014994029.1 XP…	Macaca mulatta	primates	1	Yd 3278
AFH27457.1; AFH27458.1; AFI33543.1; AFI33544.1; AFJ71341.1; AFJ71342.1; EHH17935.1; XP_001084900.1; XP_001085012.1	AFH27457.1 AFH27457.1 desmoplakin isoform I [Macaca mulatta]; AFH27458.1 AFH27458.1 desmoplakin isoform II [Macaca mulatta]; AFI33543.1 AFI33543.1 desmoplakin isoform I [Macaca mulatta]; AFI33544.1 AFI33544.1 desmoplakin isoform II [Macaca mulatta]; AFJ71341.1 AFJ71341.1 desmoplakin isoform I [Macaca mulatta]; AFJ71342.1 AFJ71342.1 desmoplakin isoform II [Macaca mulatta]; EHH17935.1 EHH17935.1 De…	Macaca mulatta	primates	1	SA8002
AFH30097.1; EHH17509.1; NP_001253266.1	AFH30097.1 AFH30097.1 collagen alpha-2(I) chain precursor [Macaca mulatta]; EHH17509.1 EHH17509.1 hypothetical protein EGK_13930 [Macaca mulatta]; NP_001253266.1 NP_001253266.1 collagen alpha-2(I) chain precursor [Macaca mulatta]	Macaca mulatta	primates	2	Yd 3278; Yd 5910
AFH31111.1; AFH31111.1; XP_014974803.1; XP_014974803.1; XP_014974804.1; XP_014974804.1; XP_014974805.1; XP_014974805.1	AFH31111.1 AFH31111.1 collagen alpha-1(I) chain preproprotein [Macaca mulatta]; AFH31111.1 AFH31111.1 collagen alpha-1(I) chain preproprotein [Macaca mulatta]; XP_014974803.1 XP_014974803.1 PREDICTED: collagen alpha-1(I) chain isoform X1 [Macaca mulatta]; XP_014974803.1 XP_014974803.1 PREDICTED: collagen alpha-1(I) chain isoform X1 [Macaca mulatta]; XP_014974804.1 XP_014974804.1 PREDICTED: collag…	Macaca mulatta	primates	1	SA8002
AFH31111.1; XP_014974803.1; XP_014974804.1	AFH31111.1 AFH31111.1 collagen alpha-1(I) chain preproprotein [Macaca mulatta]; XP_014974803.1 XP_014974803.1 PREDICTED: collagen alpha-1(I) chain isoform X1 [Macaca mulatta]; XP_014974804.1 XP_014974804.1 PREDICTED: collagen alpha-1(I) chain isoform X2 [Macaca mulatta]	Macaca mulatta	primates	3	NC; Yd 3278; Yd 5910
AFH32398.1; AFH32398.1; AJA37257.1; AJA37257.1; EHH16428.1; EHH16428.1; EHH16756.1; EHH16756.1; NP_001305111.1; NP_001305111.1; XP_014986625.1; XP_014986625.1	AFH32398.1 AFH32398.1 lactotransferrin isoform 1 precursor [Macaca mulatta]; AFH32398.1 AFH32398.1 lactotransferrin isoform 1 precursor [Macaca mulatta]; AJA37257.1 AJA37257.1 transferrin [Macaca mulatta]; AJA37257.1 AJA37257.1 transferrin [Macaca mulatta]; EHH16428.1 EHH16428.1 hypothetical protein EGK_11709 [Macaca mulatta]; EHH16428.1 EHH16428.1 hypothetical protein EGK_11709 [Macaca mulatta];…	Macaca mulatta	primates	1	SA8002
AFH32398.1; AJA37257.1; EHH16428.1; EHH16756.1; NP_001305111.1; XP_014986625.1	AFH32398.1 AFH32398.1 lactotransferrin isoform 1 precursor [Macaca mulatta]; AJA37257.1 AJA37257.1 transferrin [Macaca mulatta]; EHH16428.1 EHH16428.1 hypothetical protein EGK_11709 [Macaca mulatta]; EHH16756.1 EHH16756.1 hypothetical protein EGK_12095 [Macaca mulatta]; NP_001305111.1 NP_001305111.1 serotransferrin precursor [Macaca mulatta]; XP_014986625.1 XP_014986625.1 PREDICTED: lactotransfer…	Macaca mulatta	primates	1	Yd 5910
AFH32398.1; EHH16428.1; XP_014986625.1	AFH32398.1 AFH32398.1 lactotransferrin isoform 1 precursor [Macaca mulatta]; EHH16428.1 EHH16428.1 hypothetical protein EGK_11709 [Macaca mulatta]; XP_014986625.1 XP_014986625.1 PREDICTED: lactotransferrin [Macaca mulatta]	Macaca mulatta	primates	1	Yd 3278
AFJ05196.1	AFJ05196.1 AFJ05196.1 actin beta, partial [Rhinolophus macrotis]	Rhinolophus macrotis	chiroptera	1	Yd 3278
AFJ05198.1	AFJ05198.1 AFJ05198.1 actin beta, partial [Myotis ricketti]	Myotis ricketti	chiroptera	1	Yd 3278
AFJ05199.1	AFJ05199.1 AFJ05199.1 actin beta, partial [Rhinolophus marshalli]	Rhinolophus marshalli	chiroptera	1	Yd 3278
AFJ05202.1	AFJ05202.1 AFJ05202.1 actin beta, partial [Myotis laniger]	Myotis laniger	chiroptera	1	Yd 3278
AFJ05207.1	AFJ05207.1 AFJ05207.1 actin beta, partial [Rhinolophus affinis]	Rhinolophus affinis	chiroptera	1	Yd 3278
AFJ72130.1; EHH25291.1; NP_001028256.1; XP_014976066.1; XP_014976068.1; XP_014976069.1	AFJ72130.1 AFJ72130.1 actin, cytoplasmic 2 [Macaca mulatta]; EHH25291.1 EHH25291.1 hypothetical protein EGK_09087 [Macaca mulatta]; NP_001028256.1 NP_001028256.1 actin, cytoplasmic 1 [Macaca mulatta]; XP_014976066.1 XP_014976066.1 PREDICTED: actin, cytoplasmic 2 [Macaca mulatta]; XP_014976068.1 XP_014976068.1 PREDICTED: actin, cytoplasmic 2 [Macaca mulatta]; XP_014976069.1 XP_014976069.1 PREDICTE…	Macaca mulatta	primates	1	Yd 3278
AFN25402.1; NP_001301271.1; XP_017895320.1; XP_017919092.1	AFN25402.1 AFN25402.1 beta-actin [Capra hircus]; NP_001301271.1 NP_001301271.1 actin, cytoplasmic 1 [Capra hircus]; XP_017895320.1 XP_017895320.1 PREDICTED: actin, cytoplasmic 1 isoform X1 [Capra hircus]; XP_017919092.1 XP_017919092.1 PREDICTED: actin, cytoplasmic 2 [Capra hircus]	Capra hircus	cetartiodactyla	1	Yd 3278
AFR23352.1; NP_001273523.1	AFR23352.1 AFR23352.1 hemoglobin gamma [Pantholops hodgsonii]; NP_001273523.1 NP_001273523.1 hemoglobin fetal subunit beta-like [Pantholops hodgsonii]	Pantholops hodgsonii	cetartiodactyla	1	NC
AFU52814.1; AFU52814.1; AFU52815.1; AFU52815.1; AFU52817.1; AFU52817.1	AFU52814.1 AFU52814.1 lysozyme C [Myotis adversus]; AFU52814.1 AFU52814.1 lysozyme C [Myotis adversus]; AFU52815.1 AFU52815.1 lysozyme C [Myotis adversus]; AFU52815.1 AFU52815.1 lysozyme C [Myotis adversus]; AFU52817.1 AFU52817.1 lysozyme C [Myotis adversus]; AFU52817.1 AFU52817.1 lysozyme C [Myotis adversus]	Myotis adversus	chiroptera	1	SA8002
AFU52814.1; AFU52815.1; AFU52817.1	AFU52814.1 AFU52814.1 lysozyme C [Myotis adversus]; AFU52815.1 AFU52815.1 lysozyme C [Myotis adversus]; AFU52817.1 AFU52817.1 lysozyme C [Myotis adversus]	Myotis adversus	chiroptera	2	Yd 3278; Yd 5910
AFU52823.1; AFU52823.1; AFU52824.1; AFU52824.1; AFU52826.1; AFU52826.1	AFU52823.1 AFU52823.1 lysozyme C [Myotis ricketti]; AFU52823.1 AFU52823.1 lysozyme C [Myotis ricketti]; AFU52824.1 AFU52824.1 lysozyme C [Myotis ricketti]; AFU52824.1 AFU52824.1 lysozyme C [Myotis ricketti]; AFU52826.1 AFU52826.1 lysozyme C [Myotis ricketti]; AFU52826.1 AFU52826.1 lysozyme C [Myotis ricketti]	Myotis ricketti	chiroptera	1	SA8002
AFU52823.1; AFU52824.1; AFU52826.1	AFU52823.1 AFU52823.1 lysozyme C [Myotis ricketti]; AFU52824.1 AFU52824.1 lysozyme C [Myotis ricketti]; AFU52826.1 AFU52826.1 lysozyme C [Myotis ricketti]	Myotis ricketti	chiroptera	2	Yd 3278; Yd 5910
AFU52827.1; AFU52827.1; AFU52828.1; AFU52828.1	AFU52827.1 AFU52827.1 lysozyme C [Myotis siligorensis]; AFU52827.1 AFU52827.1 lysozyme C [Myotis siligorensis]; AFU52828.1 AFU52828.1 lysozyme C [Myotis siligorensis]; AFU52828.1 AFU52828.1 lysozyme C [Myotis siligorensis]	Myotis siligorensis	chiroptera	1	SA8002
AFU52827.1; AFU52828.1	AFU52827.1 AFU52827.1 lysozyme C [Myotis siligorensis]; AFU52828.1 AFU52828.1 lysozyme C [Myotis siligorensis]	Myotis siligorensis	chiroptera	2	Yd 3278; Yd 5910
AFU52832.1; AFU52832.1; AFU52833.1; AFU52833.1	AFU52832.1 AFU52832.1 lysozyme C [Pipistrellus abramus]; AFU52832.1 AFU52832.1 lysozyme C [Pipistrellus abramus]; AFU52833.1 AFU52833.1 lysozyme C [Pipistrellus abramus]; AFU52833.1 AFU52833.1 lysozyme C [Pipistrellus abramus]	Pipistrellus abramus	chiroptera	1	SA8002
AFU52832.1; AFU52833.1	AFU52832.1 AFU52832.1 lysozyme C [Pipistrellus abramus]; AFU52833.1 AFU52833.1 lysozyme C [Pipistrellus abramus]	Pipistrellus abramus	chiroptera	2	Yd 3278; Yd 5910
AFU52834.1	AFU52834.1 AFU52834.1 lysozyme C [Rhinolophus ferrumequinum]	Rhinolophus ferrumequinum	chiroptera	2	Yd 3278; Yd 5910
AFU52834.1; AFU52834.1	AFU52834.1 AFU52834.1 lysozyme C [Rhinolophus ferrumequinum]; AFU52834.1 AFU52834.1 lysozyme C [Rhinolophus ferrumequinum]	Rhinolophus ferrumequinum	chiroptera	1	SA8002
AFX00017.1	AFX00017.1 AFX00017.1 hemoglobin beta chain [Microtus oeconomus]	Microtus oeconomus	rodentia	1	NC
AGH58109.1	AGH58109.1 AGH58109.1 beta actin, partial [Microtus levis]	Microtus levis	rodentia	1	Yd 3278
AGL52552.1; AGL52553.1; XP_001487909.1; XP_014595728.1; XP_023497300.1	AGL52552.1 AGL52552.1 salivary alpha-amylase [Equus caballus]; AGL52553.1 AGL52553.1 pancreatic alpha-amylase [Equus caballus]; XP_001487909.1 XP_001487909.1 pancreatic alpha-amylase [Equus caballus]; XP_014595728.1 XP_014595728.1 pancreatic alpha-amylase [Equus caballus]; XP_023497300.1 XP_023497300.1 pancreatic alpha-amylase [Equus caballus]	Equus caballus	perissodactyla	1	Yd 3278
AGU26647.1; AGU26648.1	AGU26647.1 AGU26647.1 hemoglobin beta, partial [Marmota caligata]; AGU26648.1 AGU26648.1 hemoglobin beta, partial [Marmota caligata]	Marmota caligata	rodentia	1	NC
AGU26649.1; AGU26650.1; AGU26651.1; AGU26652.1; AGU26653.1; AGU26654.1; AGU26655.1	AGU26649.1 AGU26649.1 hemoglobin beta, partial [Marmota flaviventris]; AGU26650.1 AGU26650.1 hemoglobin beta, partial [Marmota flaviventris]; AGU26651.1 AGU26651.1 hemoglobin beta, partial [Marmota flaviventris]; AGU26652.1 AGU26652.1 hemoglobin beta, partial [Marmota flaviventris]; AGU26653.1 AGU26653.1 hemoglobin beta, partial [Marmota flaviventris]; AGU26654.1 AGU26654.1 hemoglobin beta, parti…	Marmota flaviventris	rodentia	1	NC
AID57491.1; AID57492.1; AID57493.1; AID57494.1; AID57495.1; AID57496.1; AID57497.1; AID57498.1; AID57499.1; AID57500.1; AID57501.1; AID57502.1; AID57503.1; AID57504.1; AID57505.1; AID57506.1; AID57507.1; AID57508.1; AID57509.1; AID57510.1; AID57511.1; AID57512.1; AID57513.1; AID57514.1; AID57515.1; AID57516.1; AID57517.1; AID57518.1; AID57519.1; AID57520.1; AID57521.1; AID57522.1; AID57523.1; AID…	AID57491.1 AID57491.1 beta-globin [Myodes glareolus]; AID57492.1 AID57492.1 beta-globin [Myodes glareolus]; AID57493.1 AID57493.1 beta-globin [Myodes glareolus]; AID57494.1 AID57494.1 beta-globin [Myodes glareolus]; AID57495.1 AID57495.1 beta-globin [Myodes glareolus]; AID57496.1 AID57496.1 beta-globin [Myodes glareolus]; AID57497.1 AID57497.1 beta-globin [Myodes glareolus]; AID57498.1 AID57498.1…	Myodes glareolus	rodentia	1	NC
AIE13825.1; AIE13825.1; CDM98824.1; CDM98824.1; NP_001287805.1; NP_001287805.1	AIE13825.1 AIE13825.1 lysozyme [Canis lupus familiaris]; AIE13825.1 AIE13825.1 lysozyme [Canis lupus familiaris]; CDM98824.1 CDM98824.1 TPA: lysozyme F1 [Canis lupus familiaris]; CDM98824.1 CDM98824.1 TPA: lysozyme F1 [Canis lupus familiaris]; NP_001287805.1 NP_001287805.1 lysozyme C precursor [Canis lupus familiaris]; NP_001287805.1 NP_001287805.1 lysozyme C precursor [Canis lupus familiaris]	Canis lupus	carnivora	1	SA8002
AIE13825.1; CDM98824.1; NP_001287805.1	AIE13825.1 AIE13825.1 lysozyme [Canis lupus familiaris]; CDM98824.1 CDM98824.1 TPA: lysozyme F1 [Canis lupus familiaris]; NP_001287805.1 NP_001287805.1 lysozyme C precursor [Canis lupus familiaris]	Canis lupus	carnivora	2	Yd 3278; Yd 5910
AIZ50366.1; BAE01764.1; BAE01999.1; BAE87454.1; EHH58415.1; EHH61794.1; NP_001271653.1; NP_001271954.1; XP_005547704.1	AIZ50366.1 AIZ50366.1 beta-actin, partial [Macaca fascicularis]; BAE01764.1 BAE01764.1 unnamed protein product [Macaca fascicularis]; BAE01999.1 BAE01999.1 unnamed protein product [Macaca fascicularis]; BAE87454.1 BAE87454.1 unnamed protein product [Macaca fascicularis]; EHH58415.1 EHH58415.1 hypothetical protein EGM_08265 [Macaca fascicularis]; EHH61794.1 EHH61794.1 hypothetical protein EGM_1989…	Macaca fascicularis	primates	1	Yd 3278
AJA39980.1	AJA39980.1 AJA39980.1 beta-like 2 actin, partial [Pusa hispida]	Pusa hispida	carnivora	1	Yd 3278
AKH40243.1	AKH40243.1 AKH40243.1 beta-actin, partial [Lynx pardinus]	Lynx pardinus	carnivora	1	Yd 3278
AKQ51595.1; AKQ51595.1; ELR47527.1; ELR47527.1; NP_001298280.1; NP_001298280.1; XP_005907899.1; XP_005907899.1	AKQ51595.1 AKQ51595.1 transferrin isoform X1 [Bos mutus]; AKQ51595.1 AKQ51595.1 transferrin isoform X1 [Bos mutus]; ELR47527.1 ELR47527.1 Serotransferrin [Bos mutus]; ELR47527.1 ELR47527.1 Serotransferrin [Bos mutus]; NP_001298280.1 NP_001298280.1 serotransferrin precursor [Bos mutus]; NP_001298280.1 NP_001298280.1 serotransferrin precursor [Bos mutus]; XP_005907899.1 XP_005907899.1 PREDICTED: se…	Bos mutus	cetartiodactyla	1	SA8002
AKQ51595.1; ELR47527.1; NP_001298280.1; XP_005907899.1	AKQ51595.1 AKQ51595.1 transferrin isoform X1 [Bos mutus]; ELR47527.1 ELR47527.1 Serotransferrin [Bos mutus]; NP_001298280.1 NP_001298280.1 serotransferrin precursor [Bos mutus]; XP_005907899.1 XP_005907899.1 PREDICTED: serotransferrin isoform X1 [Bos mutus]	Bos mutus	cetartiodactyla	2	Yd 3278; Yd 5910
AKV93660.1	AKV93660.1 AKV93660.1 beta globin [Panthera uncia]	Panthera uncia	carnivora	1	NC
AKV93661.1; XP_007092291.1; XP_007092292.1	AKV93661.1 AKV93661.1 beta globin [Panthera tigris]; XP_007092291.1 XP_007092291.1 PREDICTED: hemoglobin subunit beta-2 [Panthera tigris altaica]; XP_007092292.1 XP_007092292.1 PREDICTED: hemoglobin subunit beta-1 [Panthera tigris altaica]	Panthera tigris	carnivora	1	NC
AKV93662.1	AKV93662.1 AKV93662.1 beta globin [Panthera leo]	Panthera leo	carnivora	1	NC
AMN15053.1; SAI82242.1; SAI82244.1; XP_004329429.1	AMN15053.1 AMN15053.1 hemoglobin subunit beta, partial [Tursiops truncatus]; SAI82242.1 SAI82242.1 TPA: globin A1 [Tursiops truncatus]; SAI82244.1 SAI82244.1 TPA: globin B1 [Tursiops truncatus]; XP_004329429.1 XP_004329429.1 PREDICTED: hemoglobin subunit epsilon-1 [Tursiops truncatus]	Tursiops truncatus	cetartiodactyla	1	NC
AMN15054.1	AMN15054.1 AMN15054.1 hemoglobin subunit beta, partial [Delphinus capensis]	Delphinus capensis	cetartiodactyla	1	NC
AMN15055.1; XP_022418956.1; XP_022418957.1; XP_022418958.1; XP_022418959.1; XP_022418960.1; XP_022418961.1; XP_022418962.1; XP_022422425.1	AMN15055.1 AMN15055.1 hemoglobin subunit beta, partial [Delphinapterus leucas]; XP_022418956.1 XP_022418956.1 hemoglobin subunit beta-Z isoform X1 [Delphinapterus leucas]; XP_022418957.1 XP_022418957.1 hemoglobin subunit beta-Z isoform X1 [Delphinapterus leucas]; XP_022418958.1 XP_022418958.1 hemoglobin subunit beta-Z isoform X1 [Delphinapterus leucas]; XP_022418959.1 XP_022418959.1 hemoglobin su…	Delphinapterus leucas	cetartiodactyla	1	NC
AMN15057.1; XP_007172929.1; XP_007172930.1; XP_007172931.1; XP_007172932.1	AMN15057.1 AMN15057.1 hemoglobin subunit beta, partial [Balaenoptera acutorostrata]; XP_007172929.1 XP_007172929.1 PREDICTED: hemoglobin subunit epsilon-like [Balaenoptera acutorostrata scammoni]; XP_007172930.1 XP_007172930.1 PREDICTED: hemoglobin subunit beta-like [Balaenoptera acutorostrata scammoni]; XP_007172931.1 XP_007172931.1 PREDICTED: hemoglobin subunit beta-like isoform X1 [Balaenopter…	Balaenoptera acutorostrata	cetartiodactyla	1	NC
AMN15058.1	AMN15058.1 AMN15058.1 hemoglobin subunit beta, partial [Balaenoptera omurai]	Balaenoptera omurai	cetartiodactyla	1	NC
AMN15059.1; XP_007103053.1; XP_007103054.1; XP_023973981.1; XP_023974394.1; XP_023974395.1	AMN15059.1 AMN15059.1 hemoglobin subunit beta, partial [Physeter catodon]; XP_007103053.1 XP_007103053.1 hemoglobin subunit epsilon-1 [Physeter catodon]; XP_007103054.1 XP_007103054.1 hemoglobin subunit beta-1/2 isoform X2 [Physeter catodon]; XP_023973981.1 XP_023973981.1 hemoglobin subunit beta-1/2-like, partial [Physeter catodon]; XP_023974394.1 XP_023974394.1 hemoglobin subunit beta-1/2 isofor…	Physeter catodon	cetartiodactyla	1	NC
AMN15060.1	AMN15060.1 AMN15060.1 hemoglobin subunit beta, partial [Mesoplodon densirostris]	Mesoplodon densirostris	cetartiodactyla	1	NC
AMN15061.1	AMN15061.1 AMN15061.1 hemoglobin subunit beta, partial [Kogia sima]	Kogia sima	cetartiodactyla	3	NC; SA4757; SA8002
AMN15062.1	AMN15062.1 AMN15062.1 hemoglobin subunit beta, partial [Sousa chinensis]	Sousa chinensis	cetartiodactyla	1	NC
ANG60442.1	ANG60442.1 ANG60442.1 histone H4 [Castor fiber]	Castor fiber	rodentia	1	Yd 3278
AOY33876.1	AOY33876.1 AOY33876.1 actin cytoplasmic 1 [Castor fiber]	Castor fiber	rodentia	1	Yd 3278
ASH97654.1	ASH97654.1 ASH97654.1 adult beta-globin [Alces alces]	Alces alces	cetartiodactyla	1	NC
ASH97656.1	ASH97656.1 ASH97656.1 adult beta-globin [Odocoileus virginianus]	Odocoileus virginianus	cetartiodactyla	1	Yd 3278
ASH97656.1; ASH97676.1; XP_020760936.1; XP_020760937.1; XP_020760940.1; XP_020760941.1; XP_020760945.1	ASH97656.1 ASH97656.1 adult beta-globin [Odocoileus virginianus]; ASH97676.1 ASH97676.1 fetal beta-globin [Odocoileus virginianus]; XP_020760936.1 XP_020760936.1 hemoglobin subunit epsilon-1 [Odocoileus virginianus texanus]; XP_020760937.1 XP_020760937.1 hemoglobin subunit epsilon-1 [Odocoileus virginianus texanus]; XP_020760940.1 XP_020760940.1 hemoglobin subunit beta [Odocoileus virginianus tex…	Odocoileus virginianus	cetartiodactyla	1	NC
ASH97656.1; XP_020760942.1; XP_020760943.1	ASH97656.1 ASH97656.1 adult beta-globin [Odocoileus virginianus]; XP_020760942.1 XP_020760942.1 hemoglobin subunit beta-C(NA)-like isoform X1 [Odocoileus virginianus texanus]; XP_020760943.1 XP_020760943.1 hemoglobin subunit beta-C(NA)-like isoform X2 [Odocoileus virginianus texanus]	Odocoileus virginianus	cetartiodactyla	2	SA4757; SA8002
ASH97657.1	ASH97657.1 ASH97657.1 adult beta-globin [Muntiacus reevesi]	Muntiacus reevesi	cetartiodactyla	2	NC; Yd 3278
ASH97658.1	ASH97658.1 ASH97658.1 adult beta-globin [Dama dama]	Dama dama	cetartiodactyla	2	NC; Yd 3278
ASH97661.1	ASH97661.1 ASH97661.1 adult beta-globin [Cervus hanglu bactrianus]	Cervus hanglu	cetartiodactyla	1	Yd 3278
ASH97661.1; ASH97672.1	ASH97661.1 ASH97661.1 adult beta-globin [Cervus hanglu bactrianus]; ASH97672.1 ASH97672.1 fetal beta-globin [Cervus hanglu bactrianus]	Cervus hanglu	cetartiodactyla	1	NC
ASH97662.1	ASH97662.1 ASH97662.1 adult beta-globin [Cervus nippon]	Cervus nippon	cetartiodactyla	2	NC; Yd 3278
ASH97663.1	ASH97663.1 ASH97663.1 adult beta-globin [Cervus elaphus]	Cervus elaphus	cetartiodactyla	1	Yd 3278
ASH97663.1; ASH97673.1; OWK17709.1; OWK18042.1; OWK18180.1	ASH97663.1 ASH97663.1 adult beta-globin [Cervus elaphus]; ASH97673.1 ASH97673.1 fetal beta-globin [Cervus elaphus]; OWK17709.1 OWK17709.1 HBB [Cervus elaphus hippelaphus]; OWK18042.1 OWK18042.1 HBE1 [Cervus elaphus hippelaphus]; OWK18180.1 OWK18180.1 hypothetical protein Celaphus_00009169, partial [Cervus elaphus hippelaphus]	Cervus elaphus	cetartiodactyla	1	NC
ASH97665.1; ASH97671.1	ASH97665.1 ASH97665.1 adult beta-globin [Cervus canadensis]; ASH97671.1 ASH97671.1 fetal beta-globin [Cervus canadensis]	Cervus canadensis	cetartiodactyla	1	NC
ASH97666.1	ASH97666.1 ASH97666.1 adult beta-globin [Rangifer tarandus]	Rangifer tarandus	cetartiodactyla	1	SA8002
ASH97666.1; ASH97666.1	ASH97666.1 ASH97666.1 adult beta-globin [Rangifer tarandus]; ASH97666.1 ASH97666.1 adult beta-globin [Rangifer tarandus]	Rangifer tarandus	cetartiodactyla	1	SA8002
ASH97666.1; ASH97675.1	ASH97666.1 ASH97666.1 adult beta-globin [Rangifer tarandus]; ASH97675.1 ASH97675.1 fetal beta-globin [Rangifer tarandus]	Rangifer tarandus	cetartiodactyla	1	NC
ASH97667.1; ASH97677.1	ASH97667.1 ASH97667.1 adult beta-globin [Hydropotes inermis]; ASH97677.1 ASH97677.1 fetal beta-globin [Hydropotes inermis]	Hydropotes inermis	cetartiodactyla	1	NC
ASH97668.1; ASH97669.1	ASH97668.1 ASH97668.1 adult beta-globin [Capreolus capreolus]; ASH97669.1 ASH97669.1 fetal beta-globin [Capreolus capreolus]	Capreolus capreolus	cetartiodactyla	1	NC
AUW37955.1; AUW37955.1; AUW37956.1; AUW37956.1; XP_014714073.1; XP_014714073.1	AUW37955.1 AUW37955.1 lysozyme C precursor [Equus asinus]; AUW37955.1 AUW37955.1 lysozyme C precursor [Equus asinus]; AUW37956.1 AUW37956.1 lysozyme C precursor [Equus asinus]; AUW37956.1 AUW37956.1 lysozyme C precursor [Equus asinus]; XP_014714073.1 XP_014714073.1 PREDICTED: lysozyme C [Equus asinus]; XP_014714073.1 XP_014714073.1 PREDICTED: lysozyme C [Equus asinus]	Equus asinus	perissodactyla	1	SA8002
AUW37955.1; AUW37956.1; XP_014714073.1	AUW37955.1 AUW37955.1 lysozyme C precursor [Equus asinus]; AUW37956.1 AUW37956.1 lysozyme C precursor [Equus asinus]; XP_014714073.1 XP_014714073.1 PREDICTED: lysozyme C [Equus asinus]	Equus asinus	perissodactyla	2	Yd 3278; Yd 5910
BAC10663.1; CAA76841.1; CAB64867.1; NP_001003026.1; XP_005628024.1	BAC10663.1 BAC10663.1 serum albumin [Canis lupus familiaris]; CAA76841.1 CAA76841.1 albumin [Canis lupus familiaris]; CAB64867.1 CAB64867.1 albumin [Canis lupus familiaris]; NP_001003026.1 NP_001003026.1 serum albumin precursor [Canis lupus familiaris]; XP_005628024.1 XP_005628024.1 serum albumin isoform X1 [Canis lupus familiaris]	Canis lupus	carnivora	1	Yd 3278
BAC75392.1	BAC75392.1 BAC75392.1 beta actin, partial [Lama glama]	Lama glama	cetartiodactyla	1	Yd 3278
BAD67166.1; XP_021493060.1; XP_021508648.1	BAD67166.1 BAD67166.1 beta-actin [Meriones unguiculatus]; XP_021493060.1 XP_021493060.1 actin, cytoplasmic 2 [Meriones unguiculatus]; XP_021508648.1 XP_021508648.1 actin, cytoplasmic 1 [Meriones unguiculatus]	Meriones unguiculatus	rodentia	1	Yd 3278
BAD86629.1; BAF47379.1; BAF47381.1; EHH53735.1; NP_001306284.1	BAD86629.1 BAD86629.1 albumin, partial [Macaca fascicularis]; BAF47379.1 BAF47379.1 hypothetical protein [Macaca fascicularis]; BAF47381.1 BAF47381.1 hypothetical protein [Macaca fascicularis]; EHH53735.1 EHH53735.1 hypothetical protein EGM_14426 [Macaca fascicularis]; NP_001306284.1 NP_001306284.1 serum albumin precursor [Macaca fascicularis]	Macaca fascicularis	primates	1	NC
BAE00789.1; BAE02191.1; BAE88420.1; EHH50256.1; EHH50257.1; EHH52147.1; EHH52771.1; EHH52783.1; EHH52791.1; EHH52797.1; EHH52801.1; EHH52825.1; EHH52827.1; EHH52832.1; EHH53865.1; EHH56820.1; EHH61654.1; EHH61964.1; EHH61966.1; EHH62656.1; EHH66112.1; NP_001273073.1; XP_005541140.1; XP_005542099.1; XP_005542100.1; XP_005549717.1; XP_005553797.1; XP_005553799.1; XP_005553843.1; XP_005553866.1; XP_…	BAE00789.1 BAE00789.1 unnamed protein product [Macaca fascicularis]; BAE02191.1 BAE02191.1 unnamed protein product [Macaca fascicularis]; BAE88420.1 BAE88420.1 unnamed protein product [Macaca fascicularis]; EHH50256.1 EHH50256.1 hypothetical protein EGM_01060 [Macaca fascicularis]; EHH50257.1 EHH50257.1 hypothetical protein EGM_01061 [Macaca fascicularis]; EHH52147.1 EHH52147.1 H2A.F/Z, partial […	Macaca fascicularis	primates	1	Yd 3278
BAE01604.1; BAE01604.1; BAE90635.1; BAE90635.1; EHH51351.1; EHH51351.1; EHH51664.1; EHH51664.1; XP_005545850.1; XP_005545850.1; XP_005546965.1; XP_005546965.1	BAE01604.1 BAE01604.1 unnamed protein product [Macaca fascicularis]; BAE01604.1 BAE01604.1 unnamed protein product [Macaca fascicularis]; BAE90635.1 BAE90635.1 unnamed protein product [Macaca fascicularis]; BAE90635.1 BAE90635.1 unnamed protein product [Macaca fascicularis]; EHH51351.1 EHH51351.1 hypothetical protein EGM_10710 [Macaca fascicularis]; EHH51351.1 EHH51351.1 hypothetical protein EGM_…	Macaca fascicularis	primates	1	SA8002
BAE01604.1; BAE90635.1; EHH51351.1; EHH51664.1; XP_005545850.1; XP_005546965.1	BAE01604.1 BAE01604.1 unnamed protein product [Macaca fascicularis]; BAE90635.1 BAE90635.1 unnamed protein product [Macaca fascicularis]; EHH51351.1 EHH51351.1 hypothetical protein EGM_10710 [Macaca fascicularis]; EHH51664.1 EHH51664.1 hypothetical protein EGM_11087 [Macaca fascicularis]; XP_005545850.1 XP_005545850.1 PREDICTED: serotransferrin [Macaca fascicularis]; XP_005546965.1 XP_005546965.1…	Macaca fascicularis	primates	1	Yd 5910
BAE02457.1; EHH50939.1; EHH52781.1; EHH52788.1; EHH52795.1; EHH52799.1; EHH52804.1; EHH52811.1; EHH52830.1; EHH61965.1; EHH62658.1; EHH66111.1; XP_005553865.1; XP_005553874.1; XP_005553915.1; XP_005553930.2; XP_005595820.1; XP_015285901.1; XP_015300301.1; XP_015304390.1; XP_015305257.1; XP_015305258.1; XP_015305274.1; XP_015305275.1; XP_015305282.1	BAE02457.1 BAE02457.1 unnamed protein product [Macaca fascicularis]; EHH50939.1 EHH50939.1 Histone H4 [Macaca fascicularis]; EHH52781.1 EHH52781.1 Histone H4 [Macaca fascicularis]; EHH52788.1 EHH52788.1 Histone H4 [Macaca fascicularis]; EHH52795.1 EHH52795.1 Histone H4 [Macaca fascicularis]; EHH52799.1 EHH52799.1 hypothetical protein EGM_13314 [Macaca fascicularis]; EHH52804.1 EHH52804.1 Histone …	Macaca fascicularis	primates	1	Yd 3278
BAF47272.1	BAF47272.1 BAF47272.1 beta actin, partial [Balaenoptera borealis]	Balaenoptera borealis	cetartiodactyla	1	Yd 3278
BAF47273.1	BAF47273.1 BAF47273.1 beta actin, partial [Balaenoptera brydei]	Balaenoptera brydei	cetartiodactyla	1	Yd 3278
BAF47379.1; BAF47381.1; EHH53735.1; NP_001306284.1	BAF47379.1 BAF47379.1 hypothetical protein [Macaca fascicularis]; BAF47381.1 BAF47381.1 hypothetical protein [Macaca fascicularis]; EHH53735.1 EHH53735.1 hypothetical protein EGM_14426 [Macaca fascicularis]; NP_001306284.1 NP_001306284.1 serum albumin precursor [Macaca fascicularis]	Macaca fascicularis	primates	1	Yd 3278
BAF62419.1; NP_001092039.1; PNI33042.1	BAF62419.1 keratin 2A [Pan troglodytes verus]; NP_001092039.1 keratin, type II cytoskeletal 2 epidermal [Pan troglodytes]; PNI33042.1 KRT2 isoform 1 [Pan troglodytes]	Pan troglodytes	primates	1	SA4757
BAH96574.1	BAH96574.1 BAH96574.1 beta actin, partial [Suncus murinus]	Suncus murinus	soricomorpha	1	Yd 3278
BAJ05101.1; BAJ05102.1; BAJ05103.1; BAJ05104.1; BAJ05105.1; BAJ05106.1; BAJ05107.1; BAJ05108.1; BAJ05109.1; BAJ05110.1; BAJ05111.1; BAJ05112.1; BAJ05113.1; BAJ05114.1; BAJ05115.1; BAJ05116.1; BAJ05117.1; BAJ05118.1; BAJ05119.1; BAJ05120.1; XP_019830074.1; XP_019830075.1	BAJ05101.1 BAJ05101.1 hemoglobin beta [Bos indicus]; BAJ05102.1 BAJ05102.1 hemoglobin beta [Bos indicus]; BAJ05103.1 BAJ05103.1 hemoglobin beta [Bos indicus]; BAJ05104.1 BAJ05104.1 hemoglobin beta [Bos indicus]; BAJ05105.1 BAJ05105.1 hemoglobin beta [Bos indicus]; BAJ05106.1 BAJ05106.1 hemoglobin beta [Bos indicus]; BAJ05107.1 BAJ05107.1 hemoglobin beta [Bos indicus]; BAJ05108.1 BAJ05108.1 hemogl…	Bos indicus	cetartiodactyla	1	NC
BAJ05101.1; BAJ05102.1; BAJ05103.1; BAJ05104.1; BAJ05105.1; BAJ05106.1; BAJ05107.1; BAJ05108.1; BAJ05109.1; BAJ05110.1; BAJ05111.1; BAJ05112.1; BAJ05113.1; BAJ05114.1; BAJ05115.1; BAJ05116.1; BAJ05117.1; BAJ05118.1; BAJ05119.1; BAJ05120.1; XP_019830079.1	BAJ05101.1 BAJ05101.1 hemoglobin beta [Bos indicus]; BAJ05102.1 BAJ05102.1 hemoglobin beta [Bos indicus]; BAJ05103.1 BAJ05103.1 hemoglobin beta [Bos indicus]; BAJ05104.1 BAJ05104.1 hemoglobin beta [Bos indicus]; BAJ05105.1 BAJ05105.1 hemoglobin beta [Bos indicus]; BAJ05106.1 BAJ05106.1 hemoglobin beta [Bos indicus]; BAJ05107.1 BAJ05107.1 hemoglobin beta [Bos indicus]; BAJ05108.1 BAJ05108.1 hemogl…	Bos indicus	cetartiodactyla	2	SA4757; SA8002
BAJ05121.1; BAJ05122.1; BAJ05123.1; BAJ05124.1; BAJ05125.1; BAJ05126.1; BAJ05127.1; BAJ05128.1; BAJ05129.1; BAJ05130.1; BAJ05131.1; BAJ05132.1; BAJ05133.1; BAJ05134.1; BAJ05135.1	BAJ05121.1 BAJ05121.1 hemoglobin beta [Bos javanicus]; BAJ05122.1 BAJ05122.1 hemoglobin beta [Bos javanicus]; BAJ05123.1 BAJ05123.1 hemoglobin beta [Bos javanicus javanicus]; BAJ05124.1 BAJ05124.1 hemoglobin beta [Bos javanicus javanicus]; BAJ05125.1 BAJ05125.1 hemoglobin beta [Bos javanicus javanicus]; BAJ05126.1 BAJ05126.1 hemoglobin beta [Bos javanicus javanicus]; BAJ05127.1 BAJ05127.1 hemoglo…	Bos javanicus	cetartiodactyla	3	NC; SA4757; SA8002
BAJ05136.1; BAJ05137.1; BAJ05138.1	BAJ05136.1 BAJ05136.1 hemoglobin beta [Bos frontalis frontalis]; BAJ05137.1 BAJ05137.1 hemoglobin beta [Bos frontalis frontalis]; BAJ05138.1 BAJ05138.1 hemoglobin beta [Bos frontalis frontalis]	Bos frontalis	cetartiodactyla	3	NC; SA4757; SA8002
BAJ05139.1	BAJ05139.1 BAJ05139.1 hemoglobin beta [Bos grunniens]	Bos grunniens	cetartiodactyla	2	SA4757; SA8002
BAJ05143.1; XP_010830570.1; XP_010830651.1; XP_010830652.1; XP_010831654.1	BAJ05143.1 BAJ05143.1 hemoglobin beta [Bison bison]; XP_010830570.1 XP_010830570.1 PREDICTED: hemoglobin subunit beta [Bison bison bison]; XP_010830651.1 XP_010830651.1 PREDICTED: hemoglobin subunit epsilon-1 [Bison bison bison]; XP_010830652.1 XP_010830652.1 PREDICTED: hemoglobin subunit beta-C(NA)-like [Bison bison bison]; XP_010831654.1 XP_010831654.1 PREDICTED: hemoglobin fetal subunit beta […	Bison bison	cetartiodactyla	1	NC
BAJ24836.1	BAJ24836.1 BAJ24836.1 beta-actin, partial [Apodemus speciosus]	Apodemus speciosus	rodentia	1	Yd 3278
BAL46042.1	BAL46042.1 BAL46042.1 beta actin, partial [Ursus thibetanus japonicus]	Ursus thibetanus	carnivora	1	Yd 3278
BAX02568.1; BAX02568.1; XP_020922812.1; XP_020922812.1; XP_020922813.1; XP_020922813.1; XP_020922814.1; XP_020922814.1	BAX02568.1 BAX02568.1 alpha1 chain of type I collagen [Sus scrofa domesticus]; BAX02568.1 BAX02568.1 alpha1 chain of type I collagen [Sus scrofa domesticus]; XP_020922812.1 XP_020922812.1 collagen alpha-1(I) chain isoform X1 [Sus scrofa]; XP_020922812.1 XP_020922812.1 collagen alpha-1(I) chain isoform X1 [Sus scrofa]; XP_020922813.1 XP_020922813.1 collagen alpha-1(I) chain isoform X2 [Sus scrofa]…	Sus scrofa	cetartiodactyla	1	SA8002
BAX02568.1; XP_020922812.1	BAX02568.1 BAX02568.1 alpha1 chain of type I collagen [Sus scrofa domesticus]; XP_020922812.1 XP_020922812.1 collagen alpha-1(I) chain isoform X1 [Sus scrofa]	Sus scrofa	cetartiodactyla	1	Yd 3278
BAX02568.1; XP_020922812.1; XP_020922813.1	BAX02568.1 BAX02568.1 alpha1 chain of type I collagen [Sus scrofa domesticus]; XP_020922812.1 XP_020922812.1 collagen alpha-1(I) chain isoform X1 [Sus scrofa]; XP_020922813.1 XP_020922813.1 collagen alpha-1(I) chain isoform X2 [Sus scrofa]	Sus scrofa	cetartiodactyla	2	NC; Yd 5910
BAX02569.1; NP_001230584.1	BAX02569.1 alpha2 chain of type I collagen [Sus scrofa domesticus]; NP_001230584.1 collagen alpha-2(I) chain precursor [Sus scrofa]	Sus scrofa	cetartiodactyla	3	NC; Yd 3278; Yd 5910
CAA09407.1; NP_001157446.1	CAA09407.1 CAA09407.1 Lactoferrin, partial [Equus caballus]; NP_001157446.1 NP_001157446.1 lactotransferrin precursor [Equus caballus]	Equus caballus	perissodactyla	1	Yd 3278
CAA40346.1; EGW02569.1; ERE78774.1; NP_001233681.1; XP_003512666.1; XP_007633586.1	CAA40346.1 CAA40346.1 beta major globin chain [Cricetulus griseus]; EGW02569.1 EGW02569.1 Hemoglobin subunit epsilon-Y2 [Cricetulus griseus]; ERE78774.1 ERE78774.1 hemoglobin subunit epsilon-Y2-like protein, partial [Cricetulus griseus]; NP_001233681.1 NP_001233681.1 beta major globin chain [Cricetulus griseus]; XP_003512666.1 XP_003512666.1 PREDICTED: hemoglobin subunit epsilon [Cricetulus grise…	Cricetulus griseus	rodentia	1	NC
CAA52194.1; NP_001075972.1	CAA52194.1 CAA52194.1 preproalbumin [Equus caballus]; NP_001075972.1 NP_001075972.1 serum albumin precursor [Equus caballus]	Equus caballus	perissodactyla	1	Yd 3278
CAA56579.1	CAA56579.1 CAA56579.1 histone H2a.2 [Cricetulus longicaudatus]	Cricetulus longicaudatus	rodentia	1	Yd 3278
CAA59279.1; CAD32275.1; NP_001009961.1	CAA59279.1 CAA59279.1 albumin precursor [Felis catus]; CAD32275.1 CAD32275.1 albumin, partial [Felis catus]; NP_001009961.1 NP_001009961.1 serum albumin precursor [Felis catus]	Felis catus	carnivora	1	NC
CAA59279.1; NP_001009961.1	CAA59279.1 CAA59279.1 albumin precursor [Felis catus]; NP_001009961.1 NP_001009961.1 serum albumin precursor [Felis catus]	Felis catus	carnivora	1	Yd 3278
CAH39859.1	CAH39859.1 CAH39859.1 lysozyme [Halichoerus grypus]	Halichoerus grypus	carnivora	2	Yd 3278; Yd 5910
CAH39859.1; CAH39859.1	CAH39859.1 CAH39859.1 lysozyme [Halichoerus grypus]; CAH39859.1 CAH39859.1 lysozyme [Halichoerus grypus]	Halichoerus grypus	carnivora	1	SA8002
CAH39863.1	CAH39863.1 CAH39863.1 lysozyme [Phoca vitulina]	Phoca vitulina	carnivora	2	Yd 3278; Yd 5910
CAH39863.1; CAH39863.1	CAH39863.1 CAH39863.1 lysozyme [Phoca vitulina]; CAH39863.1 CAH39863.1 lysozyme [Phoca vitulina]	Phoca vitulina	carnivora	1	SA8002
CBL58652.1	CBL58652.1 blue opsin [Rangifer tarandus tarandus]	Rangifer tarandus	cetartiodactyla	1	SA8002
CBL80808.1; CBL80809.2; XP_015316863.1; XP_015316875.1; XP_015325587.1; XP_015325588.1	CBL80808.1 CBL80808.1 TPA: mucin-5AC [Bos taurus]; CBL80809.2 CBL80809.2 TPA: mucin-5B [Bos taurus]; XP_015316863.1 XP_015316863.1 PREDICTED: LOW QUALITY PROTEIN: mucin-5B isoform X1 [Bos taurus]; XP_015316875.1 XP_015316875.1 PREDICTED: mucin-5AC isoform X1 [Bos taurus]; XP_015325587.1 XP_015325587.1 PREDICTED: LOW QUALITY PROTEIN: mucin-5B isoform X2 [Bos taurus]; XP_015325588.1 XP_015325588.1 …	Bos taurus	cetartiodactyla	1	Yd 3278
CCP71841.1	CCP71841.1 CCP71841.1 Serotransferrin [Neovison vison]	Neovison vison	carnivora	2	Yd 3278; Yd 5910
CCP71841.1; CCP71841.1	CCP71841.1 CCP71841.1 Serotransferrin [Neovison vison]; CCP71841.1 CCP71841.1 Serotransferrin [Neovison vison]	Neovison vison	carnivora	1	SA8002
CCP72076.1	CCP72076.1 CCP72076.1 Histone H4 [Neovison vison]	Neovison vison	carnivora	1	Yd 3278
CCP76235.1	CCP76235.1 ATP-binding cassette, sub-family C (CFTR/MRP), member 6, partial [Neovison vison]	Neovison vison	carnivora	1	SA8002
CCP78369.1	CCP78369.1 FERM, RhoGEF and pleckstrin domain protein 2, partial [Neovison vison]	Neovison vison	carnivora	1	SA4757
CCP82580.1; CCP82580.1	CCP82580.1 CCP82580.1 Desmoglein-1, partial [Neovison vison]; CCP82580.1 CCP82580.1 Desmoglein-1, partial [Neovison vison]	Neovison vison	carnivora	1	SA8002
CCP85467.1	CCP85467.1 CCP85467.1 Collagen alpha-1(I) chain, partial [Neovison vison]	Neovison vison	carnivora	3	NC; Yd 3278; Yd 5910
CCP85467.1; CCP85467.1	CCP85467.1 CCP85467.1 Collagen alpha-1(I) chain, partial [Neovison vison]; CCP85467.1 CCP85467.1 Collagen alpha-1(I) chain, partial [Neovison vison]	Neovison vison	carnivora	1	SA8002
CCP86313.1; CCP86558.1	CCP86313.1 CCP86313.1 Histone H2A, partial [Neovison vison]; CCP86558.1 CCP86558.1 Histone H2A.V [Neovison vison]	Neovison vison	carnivora	1	Yd 3278
CCP87494.1	CCP87494.1 CCP87494.1 Neurexophilin-4, partial [Neovison vison]	Neovison vison	carnivora	1	SA8002
CDM98806.1; CDM98806.1; XP_004317869.1; XP_004317869.1	CDM98806.1 CDM98806.1 TPA: lysozyme F1 [Tursiops truncatus]; CDM98806.1 CDM98806.1 TPA: lysozyme F1 [Tursiops truncatus]; XP_004317869.1 XP_004317869.1 PREDICTED: lysozyme C [Tursiops truncatus]; XP_004317869.1 XP_004317869.1 PREDICTED: lysozyme C [Tursiops truncatus]	Tursiops truncatus	cetartiodactyla	1	SA8002
CDM98806.1; XP_004317869.1	CDM98806.1 CDM98806.1 TPA: lysozyme F1 [Tursiops truncatus]; XP_004317869.1 XP_004317869.1 PREDICTED: lysozyme C [Tursiops truncatus]	Tursiops truncatus	cetartiodactyla	2	Yd 3278; Yd 5910
CDM98830.1; CDM98830.1; CDM98831.1; CDM98831.1; XP_006095544.1; XP_006095544.1; XP_006105225.1; XP_006105225.1; XP_014316975.1; XP_014316975.1	CDM98830.1 CDM98830.1 TPA: lysozyme F1 [Myotis lucifugus]; CDM98830.1 CDM98830.1 TPA: lysozyme F1 [Myotis lucifugus]; CDM98831.1 CDM98831.1 TPA: lysozyme F2 [Myotis lucifugus]; CDM98831.1 CDM98831.1 TPA: lysozyme F2 [Myotis lucifugus]; XP_006095544.1 XP_006095544.1 lysozyme C [Myotis lucifugus]; XP_006095544.1 XP_006095544.1 lysozyme C [Myotis lucifugus]; XP_006105225.1 XP_006105225.1 lysozyme C-…	Myotis lucifugus	chiroptera	1	SA8002
CDM98830.1; CDM98831.1; XP_006095544.1; XP_006105225.1; XP_014316975.1	CDM98830.1 CDM98830.1 TPA: lysozyme F1 [Myotis lucifugus]; CDM98831.1 CDM98831.1 TPA: lysozyme F2 [Myotis lucifugus]; XP_006095544.1 XP_006095544.1 lysozyme C [Myotis lucifugus]; XP_006105225.1 XP_006105225.1 lysozyme C-1-like [Myotis lucifugus]; XP_014316975.1 XP_014316975.1 lysozyme C [Myotis lucifugus]	Myotis lucifugus	chiroptera	2	Yd 3278; Yd 5910
DAA14938.1; DAA15490.1; NP_001263299.1; XP_015316169.1; XP_015325039.1	DAA14938.1 TPA: ATP-binding cassette, sub-family C (CFTR/MRP), member 2 [Bos taurus]; DAA15490.1 TPA: ATP-binding cassette, sub-family C (CFTR/MRP), member 6-like [Bos taurus]; NP_001263299.1 multidrug resistance-associated protein 6 [Bos taurus]; XP_015316169.1 PREDICTED: canalicular multispecific organic anion transporter 1 isoform X1 [Bos taurus]; XP_015325039.1 PREDICTED: LOW QUALITY PROTEIN:…	Bos taurus	cetartiodactyla	1	SA8002
DAA16058.1; NP_001179297.1; XP_005223923.1	DAA16058.1 DAA16058.1 TPA: desmoplakin [Bos taurus]; NP_001179297.1 NP_001179297.1 desmoplakin [Bos taurus]; XP_005223923.1 XP_005223923.1 PREDICTED: desmoplakin isoform X1 [Bos taurus]	Bos taurus	cetartiodactyla	1	SA8002
DAA17987.1; XP_010815011.1; XP_010815012.1; XP_010823018.1; XP_015314538.1; XP_015314539.1; XP_015314540.1; XP_015323816.1; XP_015323817.1; XP_015323818.1; XP_015323819.1	DAA17987.1 TPA: NLR family, apoptosis inhibitory protein [Bos taurus]; XP_010815011.1 PREDICTED: baculoviral IAP repeat-containing protein 1 isoform X1 [Bos taurus]; XP_010815012.1 PREDICTED: baculoviral IAP repeat-containing protein 1 isoform X4 [Bos taurus]; XP_010823018.1 PREDICTED: baculoviral IAP repeat-containing protein 1 isoform X4 [Bos taurus]; XP_015314538.1 PREDICTED: baculoviral IAP r…	Bos taurus	cetartiodactyla	1	SA8002
EAW51978.1	EAW51978.1 EAW51978.1 hCG22067 [Homo sapiens]	Homo sapiens	primates	1	SA8002
EGV93456.1; XP_016820813.1; XP_016835107.1	EGV93456.1 EGV93456.1 Mucin-5B [Cricetulus griseus]; XP_016820813.1 XP_016820813.1 PREDICTED: LOW QUALITY PROTEIN: mucin-5B isoform X2 [Cricetulus griseus]; XP_016835107.1 XP_016835107.1 PREDICTED: LOW QUALITY PROTEIN: mucin-5B isoform X1 [Cricetulus griseus]	Cricetulus griseus	rodentia	1	Yd 3278
EGV93459.1; ERE78515.1; XP_007609790.1; XP_007649145.1	EGV93459.1 EGV93459.1 hypothetical protein I79_018606 [Cricetulus griseus]; ERE78515.1 ERE78515.1 mucin-2 [Cricetulus griseus]; XP_007609790.1 XP_007609790.1 PREDICTED: mucin-2 isoform X2 [Cricetulus griseus]; XP_007649145.1 XP_007649145.1 PREDICTED: mucin-2 isoform X1 [Cricetulus griseus]	Cricetulus griseus	rodentia	1	Yd 3278
EGV96017.1; EGV96017.1; ERE87493.1; ERE87493.1; XP_003497189.1; XP_003497189.1; XP_007636995.1; XP_007636995.1	EGV96017.1 EGV96017.1 Lysozyme C-2 [Cricetulus griseus]; EGV96017.1 EGV96017.1 Lysozyme C-2 [Cricetulus griseus]; ERE87493.1 ERE87493.1 lysozyme C-like protein [Cricetulus griseus]; ERE87493.1 ERE87493.1 lysozyme C-like protein [Cricetulus griseus]; XP_003497189.1 XP_003497189.1 PREDICTED: lysozyme C isoform X1 [Cricetulus griseus]; XP_003497189.1 XP_003497189.1 PREDICTED: lysozyme C isoform X1 […	Cricetulus griseus	rodentia	1	SA8002
EGV96017.1; ERE87493.1; XP_003497189.1; XP_007636995.1	EGV96017.1 EGV96017.1 Lysozyme C-2 [Cricetulus griseus]; ERE87493.1 ERE87493.1 lysozyme C-like protein [Cricetulus griseus]; XP_003497189.1 XP_003497189.1 PREDICTED: lysozyme C isoform X1 [Cricetulus griseus]; XP_007636995.1 XP_007636995.1 PREDICTED: lysozyme C isoform X2 [Cricetulus griseus]	Cricetulus griseus	rodentia	2	Yd 3278; Yd 5910
EGV96120.1	EGV96120.1 EGV96120.1 Histone H2A type 1 [Cricetulus griseus]	Cricetulus griseus	rodentia	1	Yd 3278
EGV96608.1; ERE88681.1; ERE88682.1; XP_003505548.1; XP_003505549.1; XP_003505550.1; XP_007626512.1; XP_007626513.1; XP_007626514.1; XP_007626515.1; XP_007626516.1; XP_007626517.1; XP_007644194.1; XP_016825868.1; XP_016825869.1	EGV96608.1 EGV96608.1 Pancreatic alpha-amylase [Cricetulus griseus]; ERE88681.1 ERE88681.1 pancreatic alpha-amylase-like isoform 3 [Cricetulus griseus]; ERE88682.1 ERE88682.1 pancreatic alpha-amylase-like isoform 1 [Cricetulus griseus]; XP_003505548.1 XP_003505548.1 PREDICTED: pancreatic alpha-amylase isoform X3 [Cricetulus griseus]; XP_003505549.1 XP_003505549.1 PREDICTED: pancreatic alpha-amyla…	Cricetulus griseus	rodentia	1	Yd 3278
EGV97233.1; ERE70830.1; XP_003498096.3; XP_007620182.2; XP_007621659.1; XP_007621660.1; XP_016824535.1	EGV97233.1 EGV97233.1 Zinc finger protein 106 [Cricetulus griseus]; ERE70830.1 ERE70830.1 zinc finger protein [Cricetulus griseus]; XP_003498096.3 XP_003498096.3 PREDICTED: zinc finger protein 106 isoform X1 [Cricetulus griseus]; XP_007620182.2 XP_007620182.2 PREDICTED: zinc finger protein 106 isoform X2 [Cricetulus griseus]; XP_007621659.1 XP_007621659.1 PREDICTED: zinc finger protein 106 isofor…	Cricetulus griseus	rodentia	1	SA8002
EGV98518.1; ERE66528.1; XP_003496092.1; XP_007626709.1	EGV98518.1 EGV98518.1 Tapasin-related protein [Cricetulus griseus]; ERE66528.1 ERE66528.1 tapasin-related protein [Cricetulus griseus]; XP_003496092.1 XP_003496092.1 PREDICTED: tapasin-related protein [Cricetulus griseus]; XP_007626709.1 XP_007626709.1 PREDICTED: tapasin-related protein [Cricetulus griseus]	Cricetulus griseus	rodentia	1	SA8002
EGW02484.1; ERE78555.1; XP_003502057.1; XP_007633136.1; XP_016828006.1; XP_016828007.1	EGW02484.1 EGW02484.1 Desmoplakin [Cricetulus griseus]; ERE78555.1 ERE78555.1 desmoplakin [Cricetulus griseus]; XP_003502057.1 XP_003502057.1 PREDICTED: desmoplakin isoform X1 [Cricetulus griseus]; XP_007633136.1 XP_007633136.1 PREDICTED: desmoplakin isoform X4 [Cricetulus griseus]; XP_016828006.1 XP_016828006.1 PREDICTED: desmoplakin isoform X2 [Cricetulus griseus]; XP_016828007.1 XP_016828007.1…	Cricetulus griseus	rodentia	1	SA8002
EGW05630.1; ERE75059.1; XP_003506712.1; XP_007619666.1	EGW05630.1 EGW05630.1 Lactotransferrin [Cricetulus griseus]; ERE75059.1 ERE75059.1 lactotransferrin [Cricetulus griseus]; XP_003506712.1 XP_003506712.1 PREDICTED: lactotransferrin [Cricetulus griseus]; XP_007619666.1 XP_007619666.1 PREDICTED: lactotransferrin [Cricetulus griseus]	Cricetulus griseus	rodentia	1	Yd 3278
EGW05641.1; EGW05641.1; ERE74465.1; ERE74465.1; XP_003497686.1; XP_003497686.1; XP_007616572.1; XP_007616572.1	EGW05641.1 EGW05641.1 Serotransferrin [Cricetulus griseus]; EGW05641.1 EGW05641.1 Serotransferrin [Cricetulus griseus]; ERE74465.1 ERE74465.1 serotransferrin-like protein [Cricetulus griseus]; ERE74465.1 ERE74465.1 serotransferrin-like protein [Cricetulus griseus]; XP_003497686.1 XP_003497686.1 PREDICTED: serotransferrin isoform X1 [Cricetulus griseus]; XP_003497686.1 XP_003497686.1 PREDICTED: se…	Cricetulus griseus	rodentia	1	SA8002
EGW05641.1; ERE74465.1; XP_003497686.1; XP_007616572.1	EGW05641.1 EGW05641.1 Serotransferrin [Cricetulus griseus]; ERE74465.1 ERE74465.1 serotransferrin-like protein [Cricetulus griseus]; XP_003497686.1 XP_003497686.1 PREDICTED: serotransferrin isoform X1 [Cricetulus griseus]; XP_007616572.1 XP_007616572.1 PREDICTED: serotransferrin isoform X2 [Cricetulus griseus]	Cricetulus griseus	rodentia	2	Yd 3278; Yd 5910
EHH17659.1; XP_001091869.1	EHH17659.1 hypothetical protein EGK_14113 [Macaca mulatta]; XP_001091869.1 PREDICTED: short-wave-sensitive opsin 1 [Macaca mulatta]	Macaca mulatta	primates	1	SA8002
EHH19981.1; XP_001097284.2	EHH19981.1 EHH19981.1 Cystatin-2 [Macaca mulatta]; XP_001097284.2 XP_001097284.2 PREDICTED: LOW QUALITY PROTEIN: cystatin-SA [Macaca mulatta]	Macaca mulatta	primates	1	Yd 3278
EHH20762.1; XP_001098486.1	EHH20762.1 Cytokeratin-2e [Macaca mulatta]; XP_001098486.1 PREDICTED: keratin, type II cytoskeletal 2 epidermal [Macaca mulatta]	Macaca mulatta	primates	1	SA4757
EHH29242.1; EHH29242.1; XP_014977223.1; XP_014977223.1	EHH29242.1 EHH29242.1 Desmosomal glycoprotein 1 [Macaca mulatta]; EHH29242.1 EHH29242.1 Desmosomal glycoprotein 1 [Macaca mulatta]; XP_014977223.1 XP_014977223.1 PREDICTED: desmoglein-1 [Macaca mulatta]; XP_014977223.1 XP_014977223.1 PREDICTED: desmoglein-1 [Macaca mulatta]	Macaca mulatta	primates	1	SA8002
EHH29402.1; XP_014977793.1	EHH29402.1 Cationic antimicrobial protein CAP37 [Macaca mulatta]; XP_014977793.1 PREDICTED: azurocidin [Macaca mulatta]	Macaca mulatta	primates	1	Yd 3278
EHH31457.1; XP_014981189.1	EHH31457.1 ATP-binding cassette sub-family C member 6 [Macaca mulatta]; XP_014981189.1 PREDICTED: multidrug resistance-associated protein 6-like [Macaca mulatta]	Macaca mulatta	primates	1	SA8002
EHH51351.1; XP_005546965.1	EHH51351.1 EHH51351.1 hypothetical protein EGM_10710 [Macaca fascicularis]; XP_005546965.1 XP_005546965.1 PREDICTED: lactotransferrin [Macaca fascicularis]	Macaca fascicularis	primates	1	Yd 3278
EHH52338.1; XP_005550260.1; XP_015303222.1	EHH52338.1 EHH52338.1 hypothetical protein EGM_12766 [Macaca fascicularis]; XP_005550260.1 XP_005550260.1 PREDICTED: collagen alpha-2(I) chain isoform X1 [Macaca fascicularis]; XP_015303222.1 XP_015303222.1 PREDICTED: collagen alpha-2(I) chain isoform X2 [Macaca fascicularis]	Macaca fascicularis	primates	2	Yd 3278; Yd 5910
EHH53748.1; XP_005555190.1	EHH53748.1 EHH53748.1 Immunoglobulin J chain [Macaca fascicularis]; XP_005555190.1 XP_005555190.1 PREDICTED: immunoglobulin J chain [Macaca fascicularis]	Macaca fascicularis	primates	1	Yd 3278
EHH57950.1; EHH57950.1; XP_005583715.1; XP_005583715.1; XP_015293729.1; XP_015293729.1; XP_015293730.1; XP_015293730.1; XP_015293731.1; XP_015293731.1; XP_015293732.1; XP_015293732.1	EHH57950.1 EHH57950.1 hypothetical protein EGM_07702 [Macaca fascicularis]; EHH57950.1 EHH57950.1 hypothetical protein EGM_07702 [Macaca fascicularis]; XP_005583715.1 XP_005583715.1 PREDICTED: collagen alpha-1(I) chain isoform X2 [Macaca fascicularis]; XP_005583715.1 XP_005583715.1 PREDICTED: collagen alpha-1(I) chain isoform X2 [Macaca fascicularis]; XP_015293729.1 XP_015293729.1 PREDICTED: coll…	Macaca fascicularis	primates	1	SA8002
EHH57950.1; XP_005583715.1; XP_015293729.1	EHH57950.1 EHH57950.1 hypothetical protein EGM_07702 [Macaca fascicularis]; XP_005583715.1 XP_005583715.1 PREDICTED: collagen alpha-1(I) chain isoform X2 [Macaca fascicularis]; XP_015293729.1 XP_015293729.1 PREDICTED: collagen alpha-1(I) chain isoform X1 [Macaca fascicularis]	Macaca fascicularis	primates	1	Yd 3278
EHH57950.1; XP_005583715.1; XP_015293729.1; XP_015293730.1	EHH57950.1 EHH57950.1 hypothetical protein EGM_07702 [Macaca fascicularis]; XP_005583715.1 XP_005583715.1 PREDICTED: collagen alpha-1(I) chain isoform X2 [Macaca fascicularis]; XP_015293729.1 XP_015293729.1 PREDICTED: collagen alpha-1(I) chain isoform X1 [Macaca fascicularis]; XP_015293730.1 XP_015293730.1 PREDICTED: collagen alpha-1(I) chain isoform X3 [Macaca fascicularis]	Macaca fascicularis	primates	2	NC; Yd 5910
EHH58827.1; EHH58827.1; XP_005587028.1; XP_005587028.1	EHH58827.1 EHH58827.1 Desmosomal glycoprotein 1 [Macaca fascicularis]; EHH58827.1 EHH58827.1 Desmosomal glycoprotein 1 [Macaca fascicularis]; XP_005587028.1 XP_005587028.1 PREDICTED: desmoglein-1 [Macaca fascicularis]; XP_005587028.1 XP_005587028.1 PREDICTED: desmoglein-1 [Macaca fascicularis]	Macaca fascicularis	primates	1	SA8002
EHH59008.1; XP_005587393.1	EHH59008.1 Cationic antimicrobial protein CAP37 [Macaca fascicularis]; XP_005587393.1 PREDICTED: azurocidin [Macaca fascicularis]	Macaca fascicularis	primates	1	Yd 3278
EHH60190.1; XP_015297687.1	EHH60190.1 ATP-binding cassette sub-family C member 6 [Macaca fascicularis]; XP_015297687.1 PREDICTED: putative uncharacterized protein YKR104W [Macaca fascicularis]	Macaca fascicularis	primates	1	SA8002
EHH62020.1; XP_005554148.1; XP_005554149.1	EHH62020.1 EHH62020.1 Desmoplakin [Macaca fascicularis]; XP_005554148.1 XP_005554148.1 PREDICTED: desmoplakin isoform X1 [Macaca fascicularis]; XP_005554149.1 XP_005554149.1 PREDICTED: desmoplakin isoform X2 [Macaca fascicularis]	Macaca fascicularis	primates	1	SA8002
EHH65607.1; XP_005568225.2	EHH65607.1 EHH65607.1 Cystatin-2 [Macaca fascicularis]; XP_005568225.2 XP_005568225.2 PREDICTED: cystatin-SA [Macaca fascicularis]	Macaca fascicularis	primates	1	Yd 3278
EHH66304.1; XP_005570994.1	EHH66304.1 Cytokeratin-2e [Macaca fascicularis]; XP_005570994.1 PREDICTED: keratin, type II cytoskeletal 2 epidermal [Macaca fascicularis]	Macaca fascicularis	primates	1	SA4757
ELK23257.1; ELK25174.1; ELK29781.1; ELK33069.1; ELK36218.1; XP_006755678.1; XP_006760041.1; XP_006760042.1; XP_006764351.1; XP_006770462.1; XP_006773066.1; XP_015414182.1	ELK23257.1 ELK23257.1 Histone H2A.Z, partial [Myotis davidii]; ELK25174.1 ELK25174.1 Histone H2A.V [Myotis davidii]; ELK29781.1 ELK29781.1 Histone H2A type 1 [Myotis davidii]; ELK33069.1 ELK33069.1 Histone H2A type 1 [Myotis davidii]; ELK36218.1 ELK36218.1 Histone H2A type 2-C [Myotis davidii]; XP_006755678.1 XP_006755678.1 PREDICTED: histone H2A type 2-B-like [Myotis davidii]; XP_006760041.1 XP_…	Myotis davidii	chiroptera	1	Yd 3278
ELK24962.1; XP_006770721.1	ELK24962.1 ELK24962.1 Serum albumin [Myotis davidii]; XP_006770721.1 XP_006770721.1 PREDICTED: serum albumin [Myotis davidii]	Myotis davidii	chiroptera	1	Yd 3278
ELK28250.1; ELK28250.1; XP_006766432.1; XP_006766432.1	ELK28250.1 ELK28250.1 Desmoglein-1 [Myotis davidii]; ELK28250.1 ELK28250.1 Desmoglein-1 [Myotis davidii]; XP_006766432.1 XP_006766432.1 PREDICTED: desmoglein-1 [Myotis davidii]; XP_006766432.1 XP_006766432.1 PREDICTED: desmoglein-1 [Myotis davidii]	Myotis davidii	chiroptera	1	SA8002
ELK28972.1; ELK38312.1; XP_006753072.1; XP_006765504.1; XP_015415449.1	ELK28972.1 ELK28972.1 Actin, cytoplasmic 1 [Myotis davidii]; ELK38312.1 ELK38312.1 Actin, cytoplasmic 2 [Myotis davidii]; XP_006753072.1 XP_006753072.1 PREDICTED: actin, cytoplasmic 2 isoform X2 [Myotis davidii]; XP_006765504.1 XP_006765504.1 PREDICTED: actin, cytoplasmic 1 [Myotis davidii]; XP_015415449.1 XP_015415449.1 PREDICTED: actin, cytoplasmic 2 isoform X1 [Myotis davidii]	Myotis davidii	chiroptera	1	Yd 3278
ELK30736.1; XP_006763007.1; XP_006763008.1; XP_015418888.1	ELK30736.1 ELK30736.1 Alpha-amylase 2B [Myotis davidii]; XP_006763007.1 XP_006763007.1 PREDICTED: pancreatic alpha-amylase isoform X1 [Myotis davidii]; XP_006763008.1 XP_006763008.1 PREDICTED: pancreatic alpha-amylase isoform X2 [Myotis davidii]; XP_015418888.1 XP_015418888.1 PREDICTED: pancreatic alpha-amylase isoform X2 [Myotis davidii]	Myotis davidii	chiroptera	1	Yd 3278
ELK32276.1; XP_015417728.1	ELK32276.1 ELK32276.1 Desmoplakin [Myotis davidii]; XP_015417728.1 XP_015417728.1 PREDICTED: LOW QUALITY PROTEIN: desmoplakin, partial [Myotis davidii]	Myotis davidii	chiroptera	1	SA8002
ELK32826.1; ELK32827.1; XP_006760376.1; XP_006760377.1; XP_006777745.2	ELK32826.1 ELK32826.1 Hemoglobin subunit beta [Myotis davidii]; ELK32827.1 ELK32827.1 Hemoglobin subunit beta [Myotis davidii]; XP_006760376.1 XP_006760376.1 PREDICTED: hemoglobin subunit beta [Myotis davidii]; XP_006760377.1 XP_006760377.1 PREDICTED: hemoglobin subunit beta [Myotis davidii]; XP_006777745.2 XP_006777745.2 PREDICTED: hemoglobin subunit beta-like [Myotis davidii]	Myotis davidii	chiroptera	1	NC
ELK33058.1; ELK33065.1; ELK33075.1; ELK36216.1; XP_006760037.1; XP_006760044.1; XP_006760049.1; XP_015414184.1; XP_015427277.1	ELK33058.1 ELK33058.1 Histone H4 type VIII [Myotis davidii]; ELK33065.1 ELK33065.1 Histone H4 [Myotis davidii]; ELK33075.1 ELK33075.1 Histone H4 [Myotis davidii]; ELK36216.1 ELK36216.1 Histone H4 [Myotis davidii]; XP_006760037.1 XP_006760037.1 PREDICTED: histone H4 [Myotis davidii]; XP_006760044.1 XP_006760044.1 PREDICTED: histone H4 [Myotis davidii]; XP_006760049.1 XP_006760049.1 PREDICTED: hist…	Myotis davidii	chiroptera	1	Yd 3278
ELK33167.1; ELK33167.1; ELK33346.1; ELK33346.1; XP_006759720.1; XP_006759720.1; XP_006759853.1; XP_006759853.1	ELK33167.1 ELK33167.1 Serotransferrin [Myotis davidii]; ELK33167.1 ELK33167.1 Serotransferrin [Myotis davidii]; ELK33346.1 ELK33346.1 Lactotransferrin [Myotis davidii]; ELK33346.1 ELK33346.1 Lactotransferrin [Myotis davidii]; XP_006759720.1 XP_006759720.1 PREDICTED: lactotransferrin, partial [Myotis davidii]; XP_006759720.1 XP_006759720.1 PREDICTED: lactotransferrin, partial [Myotis davidii]; XP_…	Myotis davidii	chiroptera	1	SA8002
ELK33167.1; ELK33346.1; XP_006759720.1; XP_006759853.1	ELK33167.1 ELK33167.1 Serotransferrin [Myotis davidii]; ELK33346.1 ELK33346.1 Lactotransferrin [Myotis davidii]; XP_006759720.1 XP_006759720.1 PREDICTED: lactotransferrin, partial [Myotis davidii]; XP_006759853.1 XP_006759853.1 PREDICTED: serotransferrin [Myotis davidii]	Myotis davidii	chiroptera	2	Yd 3278; Yd 5910
ELK33294.1; ELK35658.1; XP_006756628.1; XP_006759754.1	ELK33294.1 Multidrug resistance-associated protein 6 [Myotis davidii]; ELK35658.1 Canalicular multispecific organic anion transporter 1 [Myotis davidii]; XP_006756628.1 PREDICTED: LOW QUALITY PROTEIN: canalicular multispecific organic anion transporter 1 [Myotis davidii]; XP_006759754.1 PREDICTED: LOW QUALITY PROTEIN: multidrug resistance-associated protein 6 [Myotis davidii]	Myotis davidii	chiroptera	1	SA8002
ELK35316.1; XP_006757103.1	ELK35316.1 Keratin, type II cytoskeletal 1 [Myotis davidii]; XP_006757103.1 PREDICTED: keratin, type II cytoskeletal 1 [Myotis davidii]	Myotis davidii	chiroptera	1	SA8002
ELR45191.1; ELR47473.1; ELR47475.1; ELR47476.1; XP_005907983.1; XP_005907985.1; XP_005910886.1; XP_014337714.1; XP_014337716.1	ELR45191.1 ELR45191.1 Hemoglobin fetal subunit beta, partial [Bos mutus]; ELR47473.1 ELR47473.1 hypothetical protein M91_21162, partial [Bos mutus]; ELR47475.1 ELR47475.1 Hemoglobin subunit beta, partial [Bos mutus]; ELR47476.1 ELR47476.1 Hemoglobin subunit epsilon-1, partial [Bos mutus]; XP_005907983.1 XP_005907983.1 PREDICTED: hemoglobin subunit beta [Bos mutus]; XP_005907985.1 XP_005907985.1 P…	Bos mutus	cetartiodactyla	1	NC
ELR45666.1; ELR45738.1; ELR48779.1; ELR48782.1; ELR50643.1; ELR51488.1; ELR56926.1; ELR57684.1; ELR58890.1; ELR58897.1; ELR58899.1; ELR58910.1; ELR59168.1; XP_005892264.1; XP_005893955.1; XP_005894933.1; XP_005896048.1; XP_005902576.1; XP_005903678.1; XP_005906211.1; XP_005910269.1; XP_005910369.1; XP_014332511.1; XP_014332610.1; XP_014332611.1; XP_014332612.1; XP_014334133.1; XP_014337073.1	ELR45666.1 ELR45666.1 Histone H2A.Z, partial [Bos mutus]; ELR45738.1 ELR45738.1 Histone H2A type 1 [Bos mutus]; ELR48779.1 ELR48779.1 hypothetical protein M91_12991 [Bos mutus]; ELR48782.1 ELR48782.1 Histone H2A type 1-D, partial [Bos mutus]; ELR50643.1 ELR50643.1 Histone H2A.J [Bos mutus]; ELR51488.1 ELR51488.1 hypothetical protein M91_03580 [Bos mutus]; ELR56926.1 ELR56926.1 Histone H2A type 2-…	Bos mutus	cetartiodactyla	1	Yd 3278
ELR45781.1; ELR48783.1; ELR48784.1; ELR49045.1; ELR50642.1; ELR52716.1; ELR55076.1; ELR55600.1; ELR56324.1; ELR57083.1; ELR57818.1; ELR58893.1; ELR58894.1; ELR58901.1; ELR58906.1; ELR58912.1; ELR58913.1; ELR59001.1; ELR59626.1; ELR62170.1; XP_005890484.1; XP_005891241.1; XP_005891283.2; XP_005892275.1; XP_005893766.1; XP_005896914.1; XP_005900936.1; XP_005903677.1; XP_005905833.1; XP_005906209.1;…	ELR45781.1 ELR45781.1 hypothetical protein M91_16885, partial [Bos mutus]; ELR48783.1 ELR48783.1 hypothetical protein M91_12995 [Bos mutus]; ELR48784.1 ELR48784.1 hypothetical protein M91_12996 [Bos mutus]; ELR49045.1 ELR49045.1 hypothetical protein M91_09149 [Bos mutus]; ELR50642.1 ELR50642.1 hypothetical protein M91_04345 [Bos mutus]; ELR52716.1 ELR52716.1 hypothetical protein M91_08923 [Bos mu…	Bos mutus	cetartiodactyla	1	Yd 3278
ELR46121.1; XP_005909757.1	ELR46121.1 Collagen alpha-2(I) chain [Bos mutus]; XP_005909757.1 PREDICTED: collagen alpha-2(I) chain [Bos mutus]	Bos mutus	cetartiodactyla	3	NC; Yd 3278; Yd 5910
ELR49341.1; ELR62542.1; XP_005887384.1; XP_005905452.1; XP_014336809.1	ELR49341.1 ELR49341.1 Actin, cytoplasmic 2 [Bos mutus]; ELR62542.1 ELR62542.1 Actin, cytoplasmic 1 [Bos mutus]; XP_005887384.1 XP_005887384.1 PREDICTED: actin, cytoplasmic 1 [Bos mutus]; XP_005905452.1 XP_005905452.1 PREDICTED: actin, cytoplasmic 2 isoform X1 [Bos mutus]; XP_014336809.1 XP_014336809.1 PREDICTED: actin, cytoplasmic 2 isoform X2 [Bos mutus]	Bos mutus	cetartiodactyla	1	Yd 3278
ELR49393.1; XP_005905309.1	ELR49393.1 Short-wave-sensitive opsin 1 [Bos mutus]; XP_005905309.1 PREDICTED: short-wave-sensitive opsin 1 [Bos mutus]	Bos mutus	cetartiodactyla	1	SA8002
ELR49923.1; XP_005892125.1; XP_014336545.1	ELR49923.1 Multidrug resistance-associated protein 6 [Bos mutus]; XP_005892125.1 PREDICTED: LOW QUALITY PROTEIN: canalicular multispecific organic anion transporter 1 [Bos mutus]; XP_014336545.1 PREDICTED: multidrug resistance-associated protein 6 [Bos mutus]	Bos mutus	cetartiodactyla	1	SA8002
ELR52484.1; ELR52484.1; XP_005901210.2; XP_005901210.2	ELR52484.1 ELR52484.1 Lysozyme C, milk isozyme [Bos mutus]; ELR52484.1 ELR52484.1 Lysozyme C, milk isozyme [Bos mutus]; XP_005901210.2 XP_005901210.2 PREDICTED: lysozyme C, milk isozyme [Bos mutus]; XP_005901210.2 XP_005901210.2 PREDICTED: lysozyme C, milk isozyme [Bos mutus]	Bos mutus	cetartiodactyla	1	SA8002
ELR52484.1; XP_005901210.2	ELR52484.1 ELR52484.1 Lysozyme C, milk isozyme [Bos mutus]; XP_005901210.2 XP_005901210.2 PREDICTED: lysozyme C, milk isozyme [Bos mutus]	Bos mutus	cetartiodactyla	2	Yd 3278; Yd 5910
ELR52572.1; ELR52572.1; XP_005901103.1; XP_005901103.1	ELR52572.1 ELR52572.1 Desmoglein-1 [Bos mutus]; ELR52572.1 ELR52572.1 Desmoglein-1 [Bos mutus]; XP_005901103.1 XP_005901103.1 PREDICTED: desmoglein-1 [Bos mutus]; XP_005901103.1 XP_005901103.1 PREDICTED: desmoglein-1 [Bos mutus]	Bos mutus	cetartiodactyla	1	SA8002
ELR54814.1; ELR54815.1; XP_005898010.1; XP_005898011.1; XP_014334352.1	ELR54814.1 ELR54814.1 Alpha-amylase 2B [Bos mutus]; ELR54815.1 ELR54815.1 hypothetical protein M91_14127 [Bos mutus]; XP_005898010.1 XP_005898010.1 PREDICTED: alpha-amylase 2B [Bos mutus]; XP_005898011.1 XP_005898011.1 PREDICTED: alpha-amylase 2B [Bos mutus]; XP_014334352.1 XP_014334352.1 PREDICTED: alpha-amylase 2B [Bos mutus]	Bos mutus	cetartiodactyla	1	Yd 3278
ELR56845.1; XP_005895165.1; XP_014333513.1	ELR56845.1 ELR56845.1 Mucin-5AC, partial [Bos mutus]; XP_005895165.1 XP_005895165.1 PREDICTED: mucin-5AC [Bos mutus]; XP_014333513.1 XP_014333513.1 PREDICTED: mucin-5B [Bos mutus]	Bos mutus	cetartiodactyla	1	Yd 3278
ELR57941.1; XP_005893604.1; XP_014333000.1	ELR57941.1 ELR57941.1 Desmoplakin, partial [Bos mutus]; XP_005893604.1 XP_005893604.1 PREDICTED: desmoplakin isoform X1 [Bos mutus]; XP_014333000.1 XP_014333000.1 PREDICTED: desmoplakin isoform X2 [Bos mutus]	Bos mutus	cetartiodactyla	1	SA8002
ELR59595.1; XP_005891305.1	ELR59595.1 ELR59595.1 Serum albumin [Bos mutus]; XP_005891305.1 XP_005891305.1 PREDICTED: serum albumin [Bos mutus]	Bos mutus	cetartiodactyla	2	NC; Yd 3278
ELR60286.1; ELR60286.1; XP_005890387.1; XP_005890387.1	ELR60286.1 ELR60286.1 Collagen alpha-1(I) chain [Bos mutus]; ELR60286.1 ELR60286.1 Collagen alpha-1(I) chain [Bos mutus]; XP_005890387.1 XP_005890387.1 PREDICTED: collagen alpha-1(I) chain [Bos mutus]; XP_005890387.1 XP_005890387.1 PREDICTED: collagen alpha-1(I) chain [Bos mutus]	Bos mutus	cetartiodactyla	1	SA8002
ELR60286.1; XP_005890387.1	ELR60286.1 ELR60286.1 Collagen alpha-1(I) chain [Bos mutus]; XP_005890387.1 XP_005890387.1 PREDICTED: collagen alpha-1(I) chain [Bos mutus]	Bos mutus	cetartiodactyla	3	NC; Yd 3278; Yd 5910
ELR60869.1; XP_005889601.1	ELR60869.1 ELR60869.1 Collagen alpha-2(V) chain [Bos mutus]; XP_005889601.1 XP_005889601.1 PREDICTED: collagen alpha-2(V) chain [Bos mutus]	Bos mutus	cetartiodactyla	1	Yd 3278
EPQ01974.1; EPQ01974.1; XP_014396827.1; XP_014396827.1; XP_014396832.1; XP_014396832.1	EPQ01974.1 EPQ01974.1 Desmocollin-1 [Myotis brandtii]; EPQ01974.1 EPQ01974.1 Desmocollin-1 [Myotis brandtii]; XP_014396827.1 XP_014396827.1 PREDICTED: desmocollin-1 isoform X1 [Myotis brandtii]; XP_014396827.1 XP_014396827.1 PREDICTED: desmocollin-1 isoform X1 [Myotis brandtii]; XP_014396832.1 XP_014396832.1 PREDICTED: desmocollin-1 isoform X2 [Myotis brandtii]; XP_014396832.1 XP_014396832.1 PRED…	Myotis brandtii	chiroptera	1	SA8002
EPQ05356.1; EPQ05356.1; XP_005862512.1; XP_005862512.1; XP_014392053.1; XP_014392053.1; XP_014392054.1; XP_014392054.1	EPQ05356.1 EPQ05356.1 Suprabasin [Myotis brandtii]; EPQ05356.1 EPQ05356.1 Suprabasin [Myotis brandtii]; XP_005862512.1 XP_005862512.1 PREDICTED: suprabasin isoform X1 [Myotis brandtii]; XP_005862512.1 XP_005862512.1 PREDICTED: suprabasin isoform X1 [Myotis brandtii]; XP_014392053.1 XP_014392053.1 PREDICTED: suprabasin isoform X2 [Myotis brandtii]; XP_014392053.1 XP_014392053.1 PREDICTED: suprabas…	Myotis brandtii	chiroptera	1	SA8002
EPQ05779.1; EPQ05780.1; EPQ05785.1; EPQ05791.1; EPQ05796.1; EPQ05799.1; EPQ05803.1; EPQ08519.1; EPQ08522.1; EPQ09434.1; EPQ09444.1; XP_005863145.1; XP_005863147.2; XP_014392557.1; XP_014392558.1; XP_014392559.1; XP_014392560.1; XP_014396230.1; XP_014396231.1; XP_014397408.1; XP_014397411.1	EPQ05779.1 EPQ05779.1 Histone H4 [Myotis brandtii]; EPQ05780.1 EPQ05780.1 Histone H4 [Myotis brandtii]; EPQ05785.1 EPQ05785.1 Histone H4 [Myotis brandtii]; EPQ05791.1 EPQ05791.1 Histone H4 [Myotis brandtii]; EPQ05796.1 EPQ05796.1 Histone H4 [Myotis brandtii]; EPQ05799.1 EPQ05799.1 Histone H4 [Myotis brandtii]; EPQ05803.1 EPQ05803.1 Histone H4 [Myotis brandtii]; EPQ08519.1 EPQ08519.1 Histone H4 [M…	Myotis brandtii	chiroptera	1	Yd 3278
EPQ06104.1; EPQ06104.1; EPQ14459.1; EPQ14459.1; XP_005863626.2; XP_005863626.2; XP_005877141.1; XP_005877141.1	EPQ06104.1 EPQ06104.1 Serotransferrin [Myotis brandtii]; EPQ06104.1 EPQ06104.1 Serotransferrin [Myotis brandtii]; EPQ14459.1 EPQ14459.1 Lactotransferrin [Myotis brandtii]; EPQ14459.1 EPQ14459.1 Lactotransferrin [Myotis brandtii]; XP_005863626.2 XP_005863626.2 PREDICTED: serotransferrin [Myotis brandtii]; XP_005863626.2 XP_005863626.2 PREDICTED: serotransferrin [Myotis brandtii]; XP_005877141.1 XP…	Myotis brandtii	chiroptera	1	SA8002
EPQ06104.1; EPQ14459.1; XP_005863626.2; XP_005877141.1	EPQ06104.1 EPQ06104.1 Serotransferrin [Myotis brandtii]; EPQ14459.1 EPQ14459.1 Lactotransferrin [Myotis brandtii]; XP_005863626.2 XP_005863626.2 PREDICTED: serotransferrin [Myotis brandtii]; XP_005877141.1 XP_005877141.1 PREDICTED: lactotransferrin [Myotis brandtii]	Myotis brandtii	chiroptera	2	Yd 3278; Yd 5910
EPQ07149.1; EPQ08517.1; EPQ08521.1; EPQ09436.1; EPQ09442.1; EPQ09447.1; EPQ18078.1; XP_005863130.1; XP_005865312.1; XP_005867473.1; XP_005869065.1; XP_014392547.1; XP_014392548.1; XP_014392550.1; XP_014392552.1; XP_014392553.1; XP_014396218.1; XP_014396220.1; XP_014397405.1; XP_014397409.1; XP_014397410.1	EPQ07149.1 EPQ07149.1 Histone H2A type 1 [Myotis brandtii]; EPQ08517.1 EPQ08517.1 Histone H2A type 2-B [Myotis brandtii]; EPQ08521.1 EPQ08521.1 Histone H2A type 2-A [Myotis brandtii]; EPQ09436.1 EPQ09436.1 Histone H2A type 2-A [Myotis brandtii]; EPQ09442.1 EPQ09442.1 Histone H2A type 1 [Myotis brandtii]; EPQ09447.1 EPQ09447.1 Histone H2A type 1 [Myotis brandtii]; EPQ18078.1 EPQ18078.1 Histone H2A…	Myotis brandtii	chiroptera	1	Yd 3278
EPQ07841.1; XP_014395255.1	EPQ07841.1 EPQ07841.1 Desmoplakin [Myotis brandtii]; XP_014395255.1 XP_014395255.1 PREDICTED: desmoplakin, partial [Myotis brandtii]	Myotis brandtii	chiroptera	1	SA8002
EPQ10175.1; EPQ15604.1; XP_005870268.1; XP_005879009.1	EPQ10175.1 EPQ10175.1 Actin, cytoplasmic 1 [Myotis brandtii]; EPQ15604.1 EPQ15604.1 Actin, cytoplasmic 1 [Myotis brandtii]; XP_005870268.1 XP_005870268.1 PREDICTED: actin, cytoplasmic 1 [Myotis brandtii]; XP_005879009.1 XP_005879009.1 PREDICTED: LOW QUALITY PROTEIN: actin, cytoplasmic 1 [Myotis brandtii]	Myotis brandtii	chiroptera	1	Yd 3278
EPQ11321.1; EPQ19682.1; XP_005885516.1; XP_014399880.1	EPQ11321.1 Multidrug resistance-associated protein 6 [Myotis brandtii]; EPQ19682.1 Canalicular multispecific organic anion transporter 1 [Myotis brandtii]; XP_005885516.1 PREDICTED: canalicular multispecific organic anion transporter 1 [Myotis brandtii]; XP_014399880.1 PREDICTED: multidrug resistance-associated protein 6 [Myotis brandtii]	Myotis brandtii	chiroptera	1	SA8002
EPQ13062.1; XP_005874889.1	EPQ13062.1 EPQ13062.1 Alpha-fetoprotein [Myotis brandtii]; XP_005874889.1 XP_005874889.1 PREDICTED: serum albumin [Myotis brandtii]	Myotis brandtii	chiroptera	1	Yd 3278
EPQ15328.1	EPQ15328.1 EPQ15328.1 Pancreatic alpha-amylase [Myotis brandtii]	Myotis brandtii	chiroptera	1	Yd 3278
EPQ16533.1; EPQ16534.1; XP_005880461.1; XP_005880462.1	EPQ16533.1 EPQ16533.1 Hemoglobin subunit beta [Myotis brandtii]; EPQ16534.1 EPQ16534.1 Hemoglobin subunit beta [Myotis brandtii]; XP_005880461.1 XP_005880461.1 PREDICTED: hemoglobin subunit beta [Myotis brandtii]; XP_005880462.1 XP_005880462.1 PREDICTED: hemoglobin subunit beta [Myotis brandtii]	Myotis brandtii	chiroptera	1	NC
ERE69671.1; ERE69672.1; XP_007636850.1; XP_007650877.1	ERE69671.1 multidrug resistance-associated protein 6 [Cricetulus griseus]; ERE69672.1 multidrug resistance-associated protein 6 [Cricetulus griseus]; XP_007636850.1 PREDICTED: LOW QUALITY PROTEIN: multidrug resistance-associated protein 6 isoform X2 [Cricetulus griseus]; XP_007650877.1 PREDICTED: multidrug resistance-associated protein 6 isoform X1 [Cricetulus griseus]	Cricetulus griseus	rodentia	1	SA8002
ERE83965.1; ERE83965.1; ERE83966.1; ERE83966.1; ERE83967.1; ERE83967.1; ERE83968.1; ERE83968.1; ERE83969.1; ERE83969.1; ERE83970.1; ERE83970.1; XP_007637637.1; XP_007637637.1; XP_007649816.1; XP_007649816.1	ERE83965.1 ERE83965.1 desmoglein-4-like protein [Cricetulus griseus]; ERE83965.1 ERE83965.1 desmoglein-4-like protein [Cricetulus griseus]; ERE83966.1 ERE83966.1 desmoglein-4-like protein [Cricetulus griseus]; ERE83966.1 ERE83966.1 desmoglein-4-like protein [Cricetulus griseus]; ERE83967.1 ERE83967.1 desmoglein-4-like protein [Cricetulus griseus]; ERE83967.1 ERE83967.1 desmoglein-4-like protein […	Cricetulus griseus	rodentia	1	SA8002
ERE89106.1; XP_016826620.1	ERE89106.1 ERE89106.1 serum albumin-like protein [Cricetulus griseus]; XP_016826620.1 XP_016826620.1 PREDICTED: serum albumin isoform X3, partial [Cricetulus griseus]	Cricetulus griseus	rodentia	1	Yd 3278
ERE89181.1; XP_003497018.1	ERE89181.1 ERE89181.1 collagen alpha-2(I) chain-like protein [Cricetulus griseus]; XP_003497018.1 XP_003497018.1 PREDICTED: collagen alpha-2(I) chain isoform X1 [Cricetulus griseus]	Cricetulus griseus	rodentia	2	Yd 3278; Yd 5910
JAA02838.1; JAA13469.1; JAA25586.1; JAA37917.1; PNI77623.1; XP_003311370.2; XP_016811146.1; XP_016811147.1	JAA02838.1 centromere protein Q [Pan troglodytes]; JAA13469.1 centromere protein Q [Pan troglodytes]; JAA25586.1 centromere protein Q [Pan troglodytes]; JAA37917.1 centromere protein Q [Pan troglodytes]; PNI77623.1 CENPQ isoform 1 [Pan troglodytes]; XP_003311370.2 centromere protein Q isoform X1 [Pan troglodytes]; XP_016811146.1 centromere protein Q isoform X1 [Pan troglodytes]; XP_016811147.1 ce…	Pan troglodytes	primates	1	SA4757
JAA44533.1; JAA44533.1; JAA44534.1; JAA44534.1; JAA44535.1; JAA44535.1; JAA44536.1; JAA44536.1; JAA44537.1; JAA44537.1; PNI58498.1; PNI58498.1; PNI58499.1; PNI58499.1; XP_001169409.1; XP_001169409.1; XP_009431085.1; XP_009431085.1	JAA44533.1 JAA44533.1 collagen, type I, alpha 2 [Pan troglodytes]; JAA44533.1 JAA44533.1 collagen, type I, alpha 2 [Pan troglodytes]; JAA44534.1 JAA44534.1 collagen, type I, alpha 2 [Pan troglodytes]; JAA44534.1 JAA44534.1 collagen, type I, alpha 2 [Pan troglodytes]; JAA44535.1 JAA44535.1 collagen, type I, alpha 2 [Pan troglodytes]; JAA44535.1 JAA44535.1 collagen, type I, alpha 2 [Pan troglodytes…	Pan troglodytes	primates	1	SA8002
JAA44533.1; JAA44534.1; JAA44535.1; JAA44536.1; JAA44537.1; PNI58498.1; PNI58499.1; XP_001169409.1	JAA44533.1 JAA44533.1 collagen, type I, alpha 2 [Pan troglodytes]; JAA44534.1 JAA44534.1 collagen, type I, alpha 2 [Pan troglodytes]; JAA44535.1 JAA44535.1 collagen, type I, alpha 2 [Pan troglodytes]; JAA44536.1 JAA44536.1 collagen, type I, alpha 2 [Pan troglodytes]; JAA44537.1 JAA44537.1 collagen, type I, alpha 2 [Pan troglodytes]; PNI58498.1 PNI58498.1 COL1A1 isoform 2 [Pan troglodytes]; PNI584…	Pan troglodytes	primates	3	NC; Yd 3278; Yd 5910
JAB08866.1; JAB25877.1; JAB37953.1; XP_003733643.1	JAB08866.1 JAB08866.1 collagen alpha-2(I) chain precursor [Callithrix jacchus]; JAB25877.1 JAB25877.1 collagen alpha-2(I) chain precursor [Callithrix jacchus]; JAB37953.1 JAB37953.1 collagen alpha-2(I) chain precursor [Callithrix jacchus]; XP_003733643.1 XP_003733643.1 PREDICTED: LOW QUALITY PROTEIN: collagen alpha-2(I) chain [Callithrix jacchus]	Callithrix jacchus	primates	2	Yd 3278; Yd 5910
JAB40423.1; JAB40423.1; XP_008988203.1; XP_008988203.1	JAB40423.1 JAB40423.1 collagen alpha-1(I) chain preproprotein [Callithrix jacchus]; JAB40423.1 JAB40423.1 collagen alpha-1(I) chain preproprotein [Callithrix jacchus]; XP_008988203.1 XP_008988203.1 PREDICTED: LOW QUALITY PROTEIN: collagen alpha-1(I) chain [Callithrix jacchus]; XP_008988203.1 XP_008988203.1 PREDICTED: LOW QUALITY PROTEIN: collagen alpha-1(I) chain [Callithrix jacchus]	Callithrix jacchus	primates	1	SA8002
JAB40423.1; XP_008988203.1	JAB40423.1 JAB40423.1 collagen alpha-1(I) chain preproprotein [Callithrix jacchus]; XP_008988203.1 XP_008988203.1 PREDICTED: LOW QUALITY PROTEIN: collagen alpha-1(I) chain [Callithrix jacchus]	Callithrix jacchus	primates	3	NC; Yd 3278; Yd 5910
JAG69466.1; XP_003481472.2	JAG69466.1 immunoglobulin superfamily, member 8 [Sus scrofa domesticus]; XP_003481472.2 immunoglobulin superfamily member 8 [Sus scrofa]	Sus scrofa	cetartiodactyla	1	SA8002
JAV35185.1; JAV35188.1; JAV40118.1; JAV40324.1; JAV40329.1; JAV40332.1; XP_020006753.1; XP_020006754.1; XP_020006758.1; XP_020008924.1; XP_020008928.1; XP_020008934.1; XP_020008952.1; XP_020008959.1; XP_020008964.1; XP_020008972.1; XP_020008978.1; XP_020008985.1; XP_020008991.1; XP_020016054.1; XP_020019561.1; XP_020019562.1; XP_020030196.1; XP_020036586.1; XP_020041260.1; XP_020044042.1	JAV35185.1 JAV35185.1 histone H2A.V [Castor canadensis]; JAV35188.1 JAV35188.1 histone H2A type 1 [Castor canadensis]; JAV40118.1 JAV40118.1 histone H2A.V [Castor canadensis]; JAV40324.1 JAV40324.1 histone H2A.Z [Castor canadensis]; JAV40329.1 JAV40329.1 histone H2A.J [Castor canadensis]; JAV40332.1 JAV40332.1 histone H2A type 3 [Castor canadensis]; XP_020006753.1 XP_020006753.1 histone H2A type …	Castor canadensis	rodentia	1	Yd 3278
JAV39035.1; XP_020016256.1; XP_020016257.1; XP_020016258.1; XP_020016259.1; XP_020016260.1; XP_020016261.1; XP_020016262.1; XP_020016263.1; XP_020016264.1; XP_020016265.1; XP_020016266.1; XP_020016267.1; XP_020016268.1; XP_020016270.1	JAV39035.1 JAV39035.1 armadillo repeat protein deleted in velo-cardio-facial syndrome [Castor canadensis]; XP_020016256.1 XP_020016256.1 armadillo repeat protein deleted in velo-cardio-facial syndrome isoform X1 [Castor canadensis]; XP_020016257.1 XP_020016257.1 armadillo repeat protein deleted in velo-cardio-facial syndrome isoform X2 [Castor canadensis]; XP_020016258.1 XP_020016258.1 armadillo …	Castor canadensis	rodentia	1	SA8002
JAV39576.1; XP_020019043.1	JAV39576.1 JAV39576.1 collagen alpha-2(I) chain precursor [Castor canadensis]; XP_020019043.1 XP_020019043.1 collagen alpha-2(I) chain [Castor canadensis]	Castor canadensis	rodentia	1	Yd 3278
JAV39576.1; XP_020019043.1; XP_020019045.1	JAV39576.1 JAV39576.1 collagen alpha-2(I) chain precursor [Castor canadensis]; XP_020019043.1 XP_020019043.1 collagen alpha-2(I) chain [Castor canadensis]; XP_020019045.1 XP_020019045.1 collagen alpha-2(I) chain-like, partial [Castor canadensis]	Castor canadensis	rodentia	1	Yd 5910
JAV39636.1; JAV39636.1; XP_020026973.1; XP_020026973.1	JAV39636.1 JAV39636.1 collagen alpha-1(I) chain precursor [Castor canadensis]; JAV39636.1 JAV39636.1 collagen alpha-1(I) chain precursor [Castor canadensis]; XP_020026973.1 XP_020026973.1 collagen alpha-1(I) chain [Castor canadensis]; XP_020026973.1 XP_020026973.1 collagen alpha-1(I) chain [Castor canadensis]	Castor canadensis	rodentia	1	SA8002
JAV39636.1; XP_020026973.1	JAV39636.1 JAV39636.1 collagen alpha-1(I) chain precursor [Castor canadensis]; XP_020026973.1 XP_020026973.1 collagen alpha-1(I) chain [Castor canadensis]	Castor canadensis	rodentia	3	NC; Yd 3278; Yd 5910
JAV40053.1; XP_020006760.1; XP_020006765.1; XP_020008915.1; XP_020009057.1; XP_020009065.1; XP_020009071.1; XP_020009073.1; XP_020009088.1; XP_020009092.1; XP_020016055.1	JAV40053.1 JAV40053.1 histone H4 [Castor canadensis]; XP_020006760.1 XP_020006760.1 histone H4 [Castor canadensis]; XP_020006765.1 XP_020006765.1 uncharacterized protein LOC109674065 [Castor canadensis]; XP_020008915.1 XP_020008915.1 histone H3.1-like [Castor canadensis]; XP_020009057.1 XP_020009057.1 histone H4 [Castor canadensis]; XP_020009065.1 XP_020009065.1 histone H4 [Castor canadensis]; XP…	Castor canadensis	rodentia	1	Yd 3278
JAV40498.1; JAV40498.1; XP_020022877.1; XP_020022877.1; XP_020022878.1; XP_020022878.1; XP_020022879.1; XP_020022879.1; XP_020030165.1; XP_020030165.1; XP_020030168.1; XP_020030168.1; XP_020043646.1; XP_020043646.1	JAV40498.1 JAV40498.1 lysozyme C-like protein [Castor canadensis]; JAV40498.1 JAV40498.1 lysozyme C-like protein [Castor canadensis]; XP_020022877.1 XP_020022877.1 lysozyme C-like [Castor canadensis]; XP_020022877.1 XP_020022877.1 lysozyme C-like [Castor canadensis]; XP_020022878.1 XP_020022878.1 lysozyme C-like [Castor canadensis]; XP_020022878.1 XP_020022878.1 lysozyme C-like [Castor canadensis…	Castor canadensis	rodentia	1	SA8002
JAV40498.1; XP_020022877.1; XP_020022878.1; XP_020022879.1; XP_020030165.1; XP_020030168.1; XP_020043646.1	JAV40498.1 JAV40498.1 lysozyme C-like protein [Castor canadensis]; XP_020022877.1 XP_020022877.1 lysozyme C-like [Castor canadensis]; XP_020022878.1 XP_020022878.1 lysozyme C-like [Castor canadensis]; XP_020022879.1 XP_020022879.1 lysozyme C-like [Castor canadensis]; XP_020030165.1 XP_020030165.1 lysozyme C [Castor canadensis]; XP_020030168.1 XP_020030168.1 lysozyme C, kidney isozyme [Castor cana…	Castor canadensis	rodentia	2	Yd 3278; Yd 5910
JAV42807.1; XP_020041566.1; XP_020041567.1; XP_020043672.1; XP_020043675.1	JAV42807.1 JAV42807.1 actin, cytoplasmic 1 [Castor canadensis]; XP_020041566.1 XP_020041566.1 actin, cytoplasmic 1 isoform X1 [Castor canadensis]; XP_020041567.1 XP_020041567.1 actin, cytoplasmic 1 isoform X2 [Castor canadensis]; XP_020043672.1 XP_020043672.1 actin, cytoplasmic 2 isoform X1 [Castor canadensis]; XP_020043675.1 XP_020043675.1 actin, cytoplasmic 2 isoform X2 [Castor canadensis]	Castor canadensis	rodentia	1	Yd 3278
NP_000079.2	NP_000079.2 NP_000079.2 collagen alpha-1(I) chain preproprotein [Homo sapiens]	Homo sapiens	primates	1	Yd 3278
NP_001036091.1; NP_001036092.1	NP_001036091.1 NP_001036091.1 hemoglobin subunit alpha [Pan troglodytes]; NP_001036092.1 NP_001036092.1 hemoglobin subunit alpha [Pan troglodytes]	Pan troglodytes	primates	3	NC; Yd 3278; Yd 5910
NP_001065247.2; NP_001129303.1	NP_001065247.2 NP_001065247.2 hemoglobin subunit gamma-1 [Pan troglodytes]; NP_001129303.1 NP_001129303.1 hemoglobin subunit gamma-2 [Pan troglodytes]	Pan troglodytes	primates	2	SA4757; SA8002
NP_001125901.1	NP_001125901.1 NP_001125901.1 hemoglobin subunit alpha [Pongo abelii]	Pongo abelii	primates	3	NC; Yd 3278; Yd 5910
NP_001157490.1; SAI82258.1; SAI82260.1; XP_001504244.1	NP_001157490.1 NP_001157490.1 hemoglobin subunit beta [Equus caballus]; SAI82258.1 SAI82258.1 TPA: globin A1 [Equus caballus]; SAI82260.1 SAI82260.1 TPA: globin B1 [Equus caballus]; XP_001504244.1 XP_001504244.1 hemoglobin subunit epsilon [Equus caballus]	Equus caballus	perissodactyla	1	NC
NP_001159506.1; NP_001159506.1; XP_011525231.1; XP_011525231.1; XP_011525232.1; XP_011525232.1; XP_011525233.1; XP_011525233.1	NP_001159506.1 NP_001159506.1 suprabasin isoform 1 precursor [Homo sapiens]; NP_001159506.1 NP_001159506.1 suprabasin isoform 1 precursor [Homo sapiens]; XP_011525231.1 XP_011525231.1 suprabasin isoform X1 [Homo sapiens]; XP_011525231.1 XP_011525231.1 suprabasin isoform X1 [Homo sapiens]; XP_011525232.1 XP_011525232.1 suprabasin isoform X2 [Homo sapiens]; XP_011525232.1 XP_011525232.1 suprabasin …	Homo sapiens	primates	1	SA8002
NP_001257812.1; NP_001257813.1; SAI82262.1; SAI82263.1; SAI82264.1; XP_013977937.1	NP_001257812.1 NP_001257812.1 hemoglobin subunit beta-like [Canis lupus familiaris]; NP_001257813.1 NP_001257813.1 hemoglobin subunit beta-like [Canis lupus familiaris]; SAI82262.1 SAI82262.1 TPA: globin A1 [Canis lupus familiaris]; SAI82263.1 SAI82263.1 TPA: globin A2 [Canis lupus familiaris]; SAI82264.1 SAI82264.1 TPA: globin A3 [Canis lupus familiaris]; XP_013977937.1 XP_013977937.1 hemoglobin…	Canis lupus	carnivora	1	NC
NP_001274021.1; XP_003639664.1; XP_003639665.1; XP_003640210.1; XP_005619742.1; XP_005628406.1; XP_005640150.1; XP_013965973.1; XP_013965992.1; XP_013965993.1; XP_013965994.2; XP_013966033.1; XP_013966034.1; XP_013967511.1; XP_013967513.1; XP_022270159.1; XP_022270322.1; XP_022270324.1; XP_540286.2; XP_543796.1; XP_545373.1; XP_545376.2; XP_545413.1; XP_850808.1	NP_001274021.1 NP_001274021.1 H2A histone family, member Z [Canis lupus familiaris]; XP_003639664.1 XP_003639664.1 histone H2A type 2-C [Canis lupus familiaris]; XP_003639665.1 XP_003639665.1 histone H2A type 2-B [Canis lupus familiaris]; XP_003640210.1 XP_003640210.1 histone H2A type 1-B/E [Canis lupus familiaris]; XP_005619742.1 XP_005619742.1 histone H2AX [Canis lupus familiaris]; XP_005628406…	Canis lupus	carnivora	1	Yd 3278
NP_001316847.1	NP_001316847.1 NP_001316847.1 hemoglobin subunit beta [Chlorocebus sabaeus]	Chlorocebus sabaeus	primates	1	NC
NP_001316847.1; XP_008018085.1	NP_001316847.1 NP_001316847.1 hemoglobin subunit beta [Chlorocebus sabaeus]; XP_008018085.1 XP_008018085.1 PREDICTED: hemoglobin subunit gamma-1 [Chlorocebus sabaeus]	Chlorocebus sabaeus	primates	2	SA4757; SA8002
OWK01703.1	OWK01703.1 hypothetical protein Celaphus_00017603, partial [Cervus elaphus hippelaphus]	Cervus elaphus	cetartiodactyla	1	SA8002
OWK01843.1; OWK01843.1	OWK01843.1 OWK01843.1 DSG1 [Cervus elaphus hippelaphus]; OWK01843.1 OWK01843.1 DSG1 [Cervus elaphus hippelaphus]	Cervus elaphus	cetartiodactyla	1	SA8002
OWK02781.1	OWK02781.1 OWK02781.1 LTF [Cervus elaphus hippelaphus]	Cervus elaphus	cetartiodactyla	2	Yd 3278; Yd 5910
OWK02781.1; OWK02781.1	OWK02781.1 OWK02781.1 LTF [Cervus elaphus hippelaphus]; OWK02781.1 OWK02781.1 LTF [Cervus elaphus hippelaphus]	Cervus elaphus	cetartiodactyla	1	SA8002
OWK04657.1; OWK12315.1; OWK13214.1; OWK13290.1; OWK18012.1	OWK04657.1 OWK04657.1 hypothetical protein Celaphus_00002074 [Cervus elaphus hippelaphus]; OWK12315.1 OWK12315.1 hypothetical protein Celaphus_00002893 [Cervus elaphus hippelaphus]; OWK13214.1 OWK13214.1 hypothetical protein Celaphus_00014540 [Cervus elaphus hippelaphus]; OWK13290.1 OWK13290.1 hypothetical protein Celaphus_00014539, partial [Cervus elaphus hippelaphus]; OWK18012.1 OWK18012.1 H2AF…	Cervus elaphus	cetartiodactyla	1	Yd 3278
OWK05197.1; OWK05414.1	OWK05197.1 OWK05197.1 hypothetical protein Celaphus_00002261 [Cervus elaphus hippelaphus]; OWK05414.1 OWK05414.1 AMY2B [Cervus elaphus hippelaphus]	Cervus elaphus	cetartiodactyla	1	Yd 3278
OWK06316.1	OWK06316.1 OWK06316.1 COL1A2 [Cervus elaphus hippelaphus]	Cervus elaphus	cetartiodactyla	1	Yd 3278
OWK06822.1	OWK06822.1 OPN1SW [Cervus elaphus hippelaphus]	Cervus elaphus	cetartiodactyla	1	SA8002
OWK07987.1; OWK11411.1	OWK07987.1 hypothetical protein Celaphus_00008578, partial [Cervus elaphus hippelaphus]; OWK11411.1 ABCC6 [Cervus elaphus hippelaphus]	Cervus elaphus	cetartiodactyla	1	SA8002
OWK13444.1	OWK13444.1 OWK13444.1 hypothetical protein Celaphus_00014534 [Cervus elaphus hippelaphus]	Cervus elaphus	cetartiodactyla	1	Yd 3278
OWK13446.1	OWK13446.1 OWK13446.1 DSP, partial [Cervus elaphus hippelaphus]	Cervus elaphus	cetartiodactyla	1	SA8002
OWK16724.1	OWK16724.1 hypothetical protein Celaphus_00011447 [Cervus elaphus hippelaphus]	Cervus elaphus	cetartiodactyla	1	SA8002
OWK17874.1	OWK17874.1 OWK17874.1 HBB [Cervus elaphus hippelaphus]	Cervus elaphus	cetartiodactyla	2	SA4757; SA8002
PNI11081.1; XP_024207541.1; XP_524023.1	PNI11081.1 AZU1 isoform 1 [Pan troglodytes]; XP_024207541.1 azurocidin isoform X1 [Pan troglodytes]; XP_524023.1 azurocidin isoform X2 [Pan troglodytes]	Pan troglodytes	primates	1	Yd 3278
PNI11616.1; PNI11617.1; PNI11624.1; PNI88314.1; PNI88321.1	PNI11616.1 IGHV1-2 isoform 1, partial [Pan troglodytes]; PNI11617.1 IGHV1-3 isoform 1, partial [Pan troglodytes]; PNI11624.1 IGHV1-24 isoform 1, partial [Pan troglodytes]; PNI88314.1 IGHV1-46 isoform 1, partial [Pan troglodytes]; PNI88321.1 T0194726 isoform 1, partial [Pan troglodytes]	Pan troglodytes	primates	1	Yd 3278
PNI11690.1; PNI11692.1; XP_024205782.1	PNI11690.1 LOW QUALITY PROTEIN: ABCC6 isoform 1, partial [Pan troglodytes]; PNI11692.1 LOW QUALITY PROTEIN: ABCC6 isoform 3, partial [Pan troglodytes]; XP_024205782.1 LOW QUALITY PROTEIN: multidrug resistance-associated protein 6 [Pan troglodytes]	Pan troglodytes	primates	1	SA8002
PNI29697.1	PNI29697.1 GRHL3 isoform 4 [Pan troglodytes]	Pan troglodytes	primates	1	NC
PNI42081.1; PNI42082.1; XP_001168894.1	PNI42081.1 PNI42081.1 COL1A2 isoform 1 [Pan troglodytes]; PNI42082.1 PNI42082.1 COL1A2 isoform 2 [Pan troglodytes]; XP_001168894.1 XP_001168894.1 collagen alpha-2(I) chain [Pan troglodytes]	Pan troglodytes	primates	2	Yd 3278; Yd 5910
PNI90412.1	PNI90412.1 LOW QUALITY PROTEIN: TBX1 isoform 1 [Pan troglodytes]	Pan troglodytes	primates	1	NC
PNI90879.1; PNI90880.1; XP_016782857.1; XP_016782858.1; XP_513814.2	PNI90879.1 S100A8 isoform 1 [Pan troglodytes]; PNI90880.1 S100A8 isoform 3 [Pan troglodytes]; XP_016782857.1 protein S100-A8 isoform X1 [Pan troglodytes]; XP_016782858.1 protein S100-A8 isoform X2 [Pan troglodytes]; XP_513814.2 protein S100-A8 isoform X3 [Pan troglodytes]	Pan troglodytes	primates	2	Yd 3278; Yd 5910
PNJ01935.1; PNJ01937.1; XP_024097228.1; XP_024097229.1	PNJ01935.1 ABCC6 isoform 1 [Pongo abelii]; PNJ01937.1 LOW QUALITY PROTEIN: ABCC6 isoform 3, partial [Pongo abelii]; XP_024097228.1 multidrug resistance-associated protein 6 isoform X1 [Pongo abelii]; XP_024097229.1 multidrug resistance-associated protein 6 isoform X2 [Pongo abelii]	Pongo abelii	primates	1	SA8002
PNJ02042.1; PNJ02044.1; PNJ03610.1; PNJ04965.1; PNJ04966.1	PNJ02042.1 T0194850 isoform 1, partial [Pongo abelii]; PNJ02044.1 IGHV1OR15-9 isoform 1, partial [Pongo abelii]; PNJ03610.1 IGHV1-46 isoform 1, partial [Pongo abelii]; PNJ04965.1 IGHV1-3 isoform 1, partial [Pongo abelii]; PNJ04966.1 IGHV1-2 isoform 1 [Pongo abelii]	Pongo abelii	primates	1	Yd 3278
PNJ05392.1; XP_024092408.1	PNJ05392.1 AZU1 isoform 1 [Pongo abelii]; XP_024092408.1 azurocidin [Pongo abelii]	Pongo abelii	primates	1	Yd 3278
PNJ20716.1; XP_002811325.2	PNJ20716.1 GRHL3 isoform 4 [Pongo abelii]; XP_002811325.2 grainyhead-like protein 3 homolog isoform X2 [Pongo abelii]	Pongo abelii	primates	1	NC
PNJ22902.1; XP_002817018.1; XP_009240220.1	PNJ22902.1 CENPQ isoform 1 [Pongo abelii]; XP_002817018.1 centromere protein Q [Pongo abelii]; XP_009240220.1 centromere protein Q [Pongo abelii]	Pongo abelii	primates	1	SA4757
PNJ25477.1; XP_002823331.2; XP_009246042.2	PNJ25477.1 KRT2 isoform 1 [Pongo abelii]; XP_002823331.2 keratin, type II cytoskeletal 2 epidermal isoform X1 [Pongo abelii]; XP_009246042.2 keratin, type II cytoskeletal 2 epidermal isoform X2 [Pongo abelii]	Pongo abelii	primates	1	SA4757
PNJ66157.1; PNJ66157.1; PNJ66159.1; PNJ66159.1; XP_024090696.1; XP_024090696.1; XP_024090697.1; XP_024090697.1; XP_024090698.1; XP_024090698.1; XP_024090699.1; XP_024090699.1	PNJ66157.1 PNJ66157.1 COL1A1 isoform 2 [Pongo abelii]; PNJ66157.1 PNJ66157.1 COL1A1 isoform 2 [Pongo abelii]; PNJ66159.1 PNJ66159.1 COL1A1 isoform 4 [Pongo abelii]; PNJ66159.1 PNJ66159.1 COL1A1 isoform 4 [Pongo abelii]; XP_024090696.1 XP_024090696.1 collagen alpha-1(I) chain isoform X1 [Pongo abelii]; XP_024090696.1 XP_024090696.1 collagen alpha-1(I) chain isoform X1 [Pongo abelii]; XP_024090697.…	Pongo abelii	primates	1	SA8002
PNJ66157.1; PNJ66159.1; XP_024090696.1	PNJ66157.1 PNJ66157.1 COL1A1 isoform 2 [Pongo abelii]; PNJ66159.1 PNJ66159.1 COL1A1 isoform 4 [Pongo abelii]; XP_024090696.1 XP_024090696.1 collagen alpha-1(I) chain isoform X1 [Pongo abelii]	Pongo abelii	primates	1	Yd 3278
PNJ66157.1; PNJ66159.1; XP_024090696.1; XP_024090697.1	PNJ66157.1 PNJ66157.1 COL1A1 isoform 2 [Pongo abelii]; PNJ66159.1 PNJ66159.1 COL1A1 isoform 4 [Pongo abelii]; XP_024090696.1 XP_024090696.1 collagen alpha-1(I) chain isoform X1 [Pongo abelii]; XP_024090697.1 XP_024090697.1 collagen alpha-1(I) chain isoform X2 [Pongo abelii]	Pongo abelii	primates	1	NC
PNJ66157.1; PNJ66159.1; XP_024090696.1; XP_024090697.1; XP_024090698.1	PNJ66157.1 PNJ66157.1 COL1A1 isoform 2 [Pongo abelii]; PNJ66159.1 PNJ66159.1 COL1A1 isoform 4 [Pongo abelii]; XP_024090696.1 XP_024090696.1 collagen alpha-1(I) chain isoform X1 [Pongo abelii]; XP_024090697.1 XP_024090697.1 collagen alpha-1(I) chain isoform X2 [Pongo abelii]; XP_024090698.1 XP_024090698.1 collagen alpha-1(I) chain isoform X3 [Pongo abelii]	Pongo abelii	primates	1	Yd 5910
PNJ70022.1; PNJ70023.1; XP_024105396.1	PNJ70022.1 PNJ70022.1 COL1A2 isoform 1 [Pongo abelii]; PNJ70023.1 PNJ70023.1 COL1A2 isoform 2 [Pongo abelii]; XP_024105396.1 XP_024105396.1 collagen alpha-2(I) chain [Pongo abelii]	Pongo abelii	primates	2	Yd 3278; Yd 5910
SAI82257.1; XP_006203487.1	SAI82257.1 SAI82257.1 TPA: globin A1 [Vicugna pacos]; XP_006203487.1 XP_006203487.1 PREDICTED: hemoglobin subunit beta [Vicugna pacos]	Vicugna pacos	cetartiodactyla	2	SA4757; SA8002
SAI82261.1; XP_001504241.1	SAI82261.1 SAI82261.1 TPA: globin B2 [Equus caballus]; XP_001504241.1 XP_001504241.1 hemoglobin subunit epsilon-4 [Equus caballus]	Equus caballus	perissodactyla	2	SA4757; SA8002
SAI82265.1; SAI82266.1; XP_542373.3; XP_542374.3	SAI82265.1 SAI82265.1 TPA: globin B1 [Canis lupus familiaris]; SAI82266.1 SAI82266.1 TPA: globin B2 [Canis lupus familiaris]; XP_542373.3 XP_542373.3 hemoglobin subunit epsilon-2 [Canis lupus familiaris]; XP_542374.3 XP_542374.3 hemoglobin subunit epsilon [Canis lupus familiaris]	Canis lupus	carnivora	1	NC
SAI82268.1; XP_003992906.1; XP_003992931.2	SAI82268.1 SAI82268.1 TPA: globin A1 [Felis catus]; XP_003992906.1 XP_003992906.1 hemoglobin subunit beta-A/B [Felis catus]; XP_003992931.2 XP_003992931.2 hemoglobin subunit beta-1 [Felis catus]	Felis catus	carnivora	1	NC
SAI82272.1; SAI82273.1; XP_006094601.1; XP_006094602.1	SAI82272.1 SAI82272.1 TPA: globin A1 [Myotis lucifugus]; SAI82273.1 SAI82273.1 TPA: globin A2 [Myotis lucifugus]; XP_006094601.1 XP_006094601.1 hemoglobin subunit beta [Myotis lucifugus]; XP_006094602.1 XP_006094602.1 hemoglobin subunit beta [Myotis lucifugus]	Myotis lucifugus	chiroptera	1	NC
XP_001488204.1; XP_001494450.2; XP_001496794.1; XP_001505083.1; XP_005599707.1; XP_005603677.1; XP_005603678.1; XP_005603679.1; XP_005603681.1; XP_005603689.1; XP_014589726.1; XP_014589727.1; XP_014589773.1; XP_014595303.1; XP_014595409.2; XP_014596204.2; XP_023479916.1; XP_023479917.1; XP_023479918.1; XP_023493427.1; XP_023494789.1; XP_023497056.1; XP_023500737.1	XP_001488204.1 XP_001488204.1 histone H2A type 2-A [Equus caballus]; XP_001494450.2 XP_001494450.2 histone H2A type 1-H [Equus caballus]; XP_001496794.1 XP_001496794.1 histone H2A type 1 [Equus caballus]; XP_001505083.1 XP_001505083.1 histone H2A type 1 [Equus caballus]; XP_005599707.1 XP_005599707.1 histone H2A type 3 [Equus caballus]; XP_005603677.1 XP_005603677.1 histone H2A type 1-E [Equus ca…	Equus caballus	perissodactyla	1	Yd 3278
XP_001488440.2; XP_003363837.1; XP_005603680.2; XP_014589733.1; XP_014590044.1; XP_014595304.2; XP_023479923.1; XP_023479924.1; XP_023479927.1; XP_023498925.1; XP_023498926.1; XP_023498927.1	XP_001488440.2 XP_001488440.2 histone H4 [Equus caballus]; XP_003363837.1 XP_003363837.1 histone H4 [Equus caballus]; XP_005603680.2 XP_005603680.2 uncharacterized protein LOC100054236 [Equus caballus]; XP_014589733.1 XP_014589733.1 histone H4 [Equus caballus]; XP_014590044.1 XP_014590044.1 histone H4 [Equus caballus]; XP_014595304.2 XP_014595304.2 LOW QUALITY PROTEIN: histone H4 [Equus caballus]…	Equus caballus	perissodactyla	1	Yd 3278
XP_001492989.1	XP_001492989.1 XP_001492989.1 collagen alpha-2(I) chain [Equus caballus]	Equus caballus	perissodactyla	1	Yd 3278
XP_002752077.1	XP_002752077.1 PREDICTED: short-wave-sensitive opsin 1 [Callithrix jacchus]	Callithrix jacchus	primates	1	SA8002
XP_002752554.1	XP_002752554.1 PREDICTED: keratin, type II cytoskeletal 2 epidermal [Callithrix jacchus]	Callithrix jacchus	primates	1	SA4757
XP_002754938.1; XP_009005814.1	XP_002754938.1 XP_002754938.1 PREDICTED: hemoglobin subunit delta isoform X1 [Callithrix jacchus]; XP_009005814.1 XP_009005814.1 PREDICTED: hemoglobin subunit delta isoform X2 [Callithrix jacchus]	Callithrix jacchus	primates	2	SA4757; SA8002
XP_002755941.1; XP_008984736.1; XP_009007407.1	XP_002755941.1 PREDICTED: multidrug resistance-associated protein 6 isoform X1 [Callithrix jacchus]; XP_008984736.1 PREDICTED: LOW QUALITY PROTEIN: multidrug resistance-associated protein 1-like [Callithrix jacchus]; XP_009007407.1 PREDICTED: multidrug resistance-associated protein 6 isoform X2 [Callithrix jacchus]	Callithrix jacchus	primates	1	SA8002
XP_002822173.1	XP_002822173.1 XP_002822173.1 hemoglobin subunit beta [Pongo abelii]	Pongo abelii	primates	1	NC
XP_002822174.1; XP_002822176.1	XP_002822174.1 XP_002822174.1 hemoglobin subunit gamma-1 [Pongo abelii]; XP_002822176.1 XP_002822176.1 hemoglobin subunit gamma [Pongo abelii]	Pongo abelii	primates	2	SA4757; SA8002
XP_003128216.2; XP_020955817.1	XP_003128216.2 XP_003128216.2 desmoplakin isoform X1 [Sus scrofa]; XP_020955817.1 XP_020955817.1 desmoplakin isoform X2 [Sus scrofa]	Sus scrofa	cetartiodactyla	1	SA8002
XP_003252275.1; XP_003252276.1	XP_003252275.1 XP_003252275.1 PREDICTED: collagen alpha-1(II) chain isoform X1 [Nomascus leucogenys]; XP_003252276.1 XP_003252276.1 PREDICTED: collagen alpha-1(II) chain isoform X2 [Nomascus leucogenys]	Nomascus leucogenys	primates	1	Yd 3278
XP_003252555.1; XP_004089605.1; XP_012365818.1	XP_003252555.1 XP_003252555.1 PREDICTED: collagen alpha-2(I) chain isoform X2 [Nomascus leucogenys]; XP_004089605.1 XP_004089605.1 PREDICTED: collagen alpha-2(I) chain isoform X1 [Nomascus leucogenys]; XP_012365818.1 XP_012365818.1 PREDICTED: collagen alpha-2(I) chain isoform X2 [Nomascus leucogenys]	Nomascus leucogenys	primates	2	Yd 3278; Yd 5910
XP_003254870.1; XP_003254873.1; XP_003254874.1; XP_003254875.1; XP_004090696.1; XP_004090697.2; XP_012359140.1; XP_012359151.1; XP_012359168.1	XP_003254870.1 XP_003254870.1 PREDICTED: hemoglobin subunit delta isoform X1 [Nomascus leucogenys]; XP_003254873.1 XP_003254873.1 PREDICTED: hemoglobin subunit gamma-2 [Nomascus leucogenys]; XP_003254874.1 XP_003254874.1 PREDICTED: hemoglobin subunit epsilon [Nomascus leucogenys]; XP_003254875.1 XP_003254875.1 PREDICTED: hemoglobin subunit gamma-1 [Nomascus leucogenys]; XP_004090696.1 XP_00409069…	Nomascus leucogenys	primates	1	NC
XP_003254873.1; XP_003254875.1; XP_004090696.1; XP_004090697.2; XP_012359140.1; XP_012359151.1	XP_003254873.1 XP_003254873.1 PREDICTED: hemoglobin subunit gamma-2 [Nomascus leucogenys]; XP_003254875.1 XP_003254875.1 PREDICTED: hemoglobin subunit gamma-1 [Nomascus leucogenys]; XP_004090696.1 XP_004090696.1 PREDICTED: hemoglobin subunit gamma-1 [Nomascus leucogenys]; XP_004090697.2 XP_004090697.2 PREDICTED: hemoglobin subunit beta isoform X2 [Nomascus leucogenys]; XP_012359140.1 XP_012359140…	Nomascus leucogenys	primates	2	SA4757; SA8002
XP_003258465.1; XP_012355295.1; XP_012355296.1	XP_003258465.1 PREDICTED: atrial natriuretic peptide-converting enzyme isoform X1 [Nomascus leucogenys]; XP_012355295.1 PREDICTED: atrial natriuretic peptide-converting enzyme isoform X2 [Nomascus leucogenys]; XP_012355296.1 PREDICTED: atrial natriuretic peptide-converting enzyme isoform X3 [Nomascus leucogenys]	Nomascus leucogenys	primates	1	SA8002
XP_003259340.1; XP_003259342.1; XP_004089943.1; XP_012366958.1	XP_003259340.1 PREDICTED: protein S100-A8 isoform X3 [Nomascus leucogenys]; XP_003259342.1 PREDICTED: protein S100-A8 isoform X3 [Nomascus leucogenys]; XP_004089943.1 PREDICTED: protein S100-A8 isoform X2 [Nomascus leucogenys]; XP_012366958.1 PREDICTED: protein S100-A8 isoform X1 [Nomascus leucogenys]	Nomascus leucogenys	primates	2	Yd 3278; Yd 5910
XP_003504008.1; XP_003504008.1; XP_007615453.1; XP_007615453.1	XP_003504008.1 XP_003504008.1 PREDICTED: collagen alpha-1(I) chain isoform X1 [Cricetulus griseus]; XP_003504008.1 XP_003504008.1 PREDICTED: collagen alpha-1(I) chain isoform X1 [Cricetulus griseus]; XP_007615453.1 XP_007615453.1 PREDICTED: collagen alpha-1(I) chain isoform X2 [Cricetulus griseus]; XP_007615453.1 XP_007615453.1 PREDICTED: collagen alpha-1(I) chain isoform X2 [Cricetulus griseus]	Cricetulus griseus	rodentia	1	SA8002
XP_003504008.1; XP_007615453.1	XP_003504008.1 XP_003504008.1 PREDICTED: collagen alpha-1(I) chain isoform X1 [Cricetulus griseus]; XP_007615453.1 XP_007615453.1 PREDICTED: collagen alpha-1(I) chain isoform X2 [Cricetulus griseus]	Cricetulus griseus	rodentia	3	NC; Yd 3278; Yd 5910
XP_003782725.1	XP_003782725.1 XP_003782725.1 collagen alpha-2(I) chain [Otolemur garnettii]	Otolemur garnettii	primates	2	Yd 3278; Yd 5910
XP_003786538.1	XP_003786538.1 XP_003786538.1 collagen alpha-1(I) chain [Otolemur garnettii]	Otolemur garnettii	primates	3	NC; Yd 3278; Yd 5910
XP_003786538.1; XP_003786538.1	XP_003786538.1 XP_003786538.1 collagen alpha-1(I) chain [Otolemur garnettii]; XP_003786538.1 XP_003786538.1 collagen alpha-1(I) chain [Otolemur garnettii]	Otolemur garnettii	primates	1	SA8002
XP_003788881.1	XP_003788881.1 azurocidin [Otolemur garnettii]	Otolemur garnettii	primates	1	Yd 3278
XP_003809438.1; XP_003809441.1	XP_003809438.1 XP_003809438.1 PREDICTED: hemoglobin subunit alpha [Pan paniscus]; XP_003809441.1 XP_003809441.1 PREDICTED: hemoglobin subunit alpha-like, partial [Pan paniscus]	Pan paniscus	primates	3	NC; Yd 3278; Yd 5910
XP_003809763.1	XP_003809763.1 XP_003809763.1 PREDICTED: collagen alpha-2(I) chain [Pan paniscus]	Pan paniscus	primates	2	Yd 3278; Yd 5910
XP_003813807.1	XP_003813807.1 PREDICTED: azurocidin [Pan paniscus]	Pan paniscus	primates	1	Yd 3278
XP_003817225.1	XP_003817225.1 PREDICTED: protein S100-A8 [Pan paniscus]	Pan paniscus	primates	2	Yd 3278; Yd 5910
XP_003817507.1	XP_003817507.1 XP_003817507.1 PREDICTED: LOW QUALITY PROTEIN: collagen alpha-1(I) chain [Pan paniscus]	Pan paniscus	primates	3	NC; Yd 3278; Yd 5910
XP_003817507.1; XP_003817507.1	XP_003817507.1 XP_003817507.1 PREDICTED: LOW QUALITY PROTEIN: collagen alpha-1(I) chain [Pan paniscus]; XP_003817507.1 XP_003817507.1 PREDICTED: LOW QUALITY PROTEIN: collagen alpha-1(I) chain [Pan paniscus]	Pan paniscus	primates	1	SA8002
XP_003819077.1	XP_003819077.1 XP_003819077.1 PREDICTED: hemoglobin subunit beta [Pan paniscus]	Pan paniscus	primates	1	NC
XP_003831104.1; XP_008954690.1; XP_008954692.1	XP_003831104.1 PREDICTED: keratin, type II cytoskeletal 2 epidermal isoform X3 [Pan paniscus]; XP_008954690.1 PREDICTED: keratin, type II cytoskeletal 2 epidermal isoform X1 [Pan paniscus]; XP_008954692.1 PREDICTED: keratin, type II cytoskeletal 2 epidermal isoform X2 [Pan paniscus]	Pan paniscus	primates	1	SA4757
XP_003833231.1; XP_008956921.1	XP_003833231.1 PREDICTED: centromere protein Q [Pan paniscus]; XP_008956921.1 PREDICTED: centromere protein Q [Pan paniscus]	Pan paniscus	primates	1	SA4757
XP_003896357.1	XP_003896357.1 XP_003896357.1 collagen alpha-2(I) chain [Papio anubis]	Papio anubis	primates	2	Yd 3278; Yd 5910
XP_003896610.1	XP_003896610.1 short-wave-sensitive opsin 1 [Papio anubis]	Papio anubis	primates	1	SA8002
XP_003906481.1	XP_003906481.1 keratin, type II cytoskeletal 2 epidermal [Papio anubis]	Papio anubis	primates	1	SA4757
XP_003921263.1	XP_003921263.1 XP_003921263.1 PREDICTED: collagen alpha-2(I) chain [Saimiri boliviensis boliviensis]	Saimiri boliviensis	primates	2	Yd 3278; Yd 5910
XP_003923418.1; XP_003923419.1	XP_003923418.1 XP_003923418.1 PREDICTED: hemoglobin subunit beta [Saimiri boliviensis boliviensis]; XP_003923419.1 XP_003923419.1 PREDICTED: hemoglobin subunit delta [Saimiri boliviensis boliviensis]	Saimiri boliviensis	primates	2	SA4757; SA8002
XP_003923419.1	XP_003923419.1 XP_003923419.1 PREDICTED: hemoglobin subunit delta [Saimiri boliviensis boliviensis]	Saimiri boliviensis	primates	1	NC
XP_003931313.1	XP_003931313.1 XP_003931313.1 PREDICTED: collagen alpha-1(I) chain isoform X1 [Saimiri boliviensis boliviensis]	Saimiri boliviensis	primates	3	NC; Yd 3278; Yd 5910
XP_003931313.1; XP_003931313.1; XP_010340189.1; XP_010340189.1	XP_003931313.1 XP_003931313.1 PREDICTED: collagen alpha-1(I) chain isoform X1 [Saimiri boliviensis boliviensis]; XP_003931313.1 XP_003931313.1 PREDICTED: collagen alpha-1(I) chain isoform X1 [Saimiri boliviensis boliviensis]; XP_010340189.1 XP_010340189.1 PREDICTED: collagen alpha-1(I) chain isoform X2 [Saimiri boliviensis boliviensis]; XP_010340189.1 XP_010340189.1 PREDICTED: collagen alpha-1(I)…	Saimiri boliviensis	primates	1	SA8002
XP_003934368.1; XP_003944676.2	XP_003934368.1 PREDICTED: multidrug resistance-associated protein 1-like [Saimiri boliviensis boliviensis]; XP_003944676.2 PREDICTED: multidrug resistance-associated protein 6, partial [Saimiri boliviensis boliviensis]	Saimiri boliviensis	primates	1	SA8002
XP_003939247.1	XP_003939247.1 PREDICTED: keratin, type II cytoskeletal 2 epidermal [Saimiri boliviensis boliviensis]	Saimiri boliviensis	primates	1	SA4757
XP_003945065.1	XP_003945065.1 PREDICTED: putative V-set and immunoglobulin domain-containing-like protein IGHV1OR21-1 [Saimiri boliviensis boliviensis]	Saimiri boliviensis	primates	1	Yd 3278
XP_003982813.1	XP_003982813.1 collagen alpha-2(I) chain [Felis catus]	Felis catus	carnivora	3	NC; Yd 3278; Yd 5910
XP_003985732.1; XP_003985737.1; XP_003985778.2; XP_006931453.1; XP_006931456.1; XP_006933596.1; XP_006935130.1; XP_011280374.1; XP_011280379.1; XP_011280387.2; XP_023105589.1; XP_023109350.1; XP_023109351.1; XP_023110468.1	XP_003985732.1 XP_003985732.1 histone H4 [Felis catus]; XP_003985737.1 XP_003985737.1 histone H4 [Felis catus]; XP_003985778.2 XP_003985778.2 histone H3.1 [Felis catus]; XP_006931453.1 XP_006931453.1 histone H4 [Felis catus]; XP_006931456.1 XP_006931456.1 histone H4 [Felis catus]; XP_006933596.1 XP_006933596.1 histone H4 [Felis catus]; XP_006935130.1 XP_006935130.1 histone H4 [Felis catus]; XP_01…	Felis catus	carnivora	1	Yd 3278
XP_003985740.1; XP_003985742.1; XP_003985744.1; XP_003985748.1; XP_003985754.1; XP_003985768.1; XP_003985775.1; XP_003985787.1; XP_003985820.1; XP_003988491.1; XP_003990603.1; XP_003990605.2; XP_003990606.1; XP_003992480.1; XP_006927522.1; XP_011280365.1; XP_011280368.1; XP_011280380.1; XP_011280386.1; XP_019687248.1; XP_023105893.1; XP_023108679.1; XP_023110466.1	XP_003985740.1 XP_003985740.1 histone H2A type 1-E [Felis catus]; XP_003985742.1 XP_003985742.1 histone H2A type 1-H-like [Felis catus]; XP_003985744.1 XP_003985744.1 histone H2A type 1-E-like [Felis catus]; XP_003985748.1 XP_003985748.1 histone H2A type 1-H-like [Felis catus]; XP_003985754.1 XP_003985754.1 histone H2A type 1-B/E [Felis catus]; XP_003985768.1 XP_003985768.1 histone H2A type 1-C […	Felis catus	carnivora	1	Yd 3278
XP_003985873.1; XP_006931530.1	XP_003985873.1 XP_003985873.1 desmoplakin isoform X1 [Felis catus]; XP_006931530.1 XP_006931530.1 desmoplakin isoform X2 [Felis catus]	Felis catus	carnivora	1	SA8002
XP_003996748.1	XP_003996748.1 XP_003996748.1 collagen alpha-1(I) chain isoform X1 [Felis catus]	Felis catus	carnivora	3	NC; Yd 3278; Yd 5910
XP_003996748.1; XP_003996748.1; XP_006940277.1; XP_006940277.1	XP_003996748.1 XP_003996748.1 collagen alpha-1(I) chain isoform X1 [Felis catus]; XP_003996748.1 XP_003996748.1 collagen alpha-1(I) chain isoform X1 [Felis catus]; XP_006940277.1 XP_006940277.1 collagen alpha-1(I) chain isoform X2 [Felis catus]; XP_006940277.1 XP_006940277.1 collagen alpha-1(I) chain isoform X2 [Felis catus]	Felis catus	carnivora	1	SA8002
XP_004004562.1; XP_012013545.1	XP_004004562.1 XP_004004562.1 PREDICTED: collagen alpha-2(V) chain [Ovis aries]; XP_012013545.1 XP_012013545.1 PREDICTED: collagen alpha-2(V) chain [Ovis aries musimon]	Ovis aries	cetartiodactyla	1	Yd 3278
XP_004007775.1; XP_012001957.1	XP_004007775.1 PREDICTED: collagen alpha-2(I) chain isoform X1 [Ovis aries]; XP_012001957.1 PREDICTED: collagen alpha-2(I) chain isoform X2 [Ovis aries musimon]	Ovis aries	cetartiodactyla	3	NC; Yd 3278; Yd 5910
XP_004008096.1; XP_011986883.1	XP_004008096.1 PREDICTED: short-wave-sensitive opsin 1 [Ovis aries]; XP_011986883.1 PREDICTED: short-wave-sensitive opsin 1 [Ovis aries musimon]	Ovis aries	cetartiodactyla	1	SA8002
XP_004019084.2; XP_004019094.1; XP_004019118.2; XP_004019121.1; XP_004019131.1; XP_004019376.1; XP_012006291.1; XP_012014269.2; XP_012014270.2; XP_012016756.2; XP_012020669.1; XP_012020674.2; XP_012020681.1; XP_012020683.2; XP_012020684.1; XP_012020686.1; XP_012030712.1; XP_014945810.1; XP_014958047.1; XP_014958051.1	XP_004019084.2 XP_004019084.2 PREDICTED: LOW QUALITY PROTEIN: uncharacterized protein LOC101120961 isoform X1 [Ovis aries]; XP_004019094.1 XP_004019094.1 PREDICTED: histone H4 isoform X1 [Ovis aries]; XP_004019118.2 XP_004019118.2 PREDICTED: LOW QUALITY PROTEIN: uncharacterized protein LOC101109129 isoform X1 [Ovis aries]; XP_004019121.1 XP_004019121.1 PREDICTED: histone H4 [Ovis aries]; XP_00401…	Ovis aries	cetartiodactyla	1	Yd 3278
XP_004020153.1; XP_011959544.1; XP_011975131.1; XP_011999349.1; XP_011999350.1; XP_012027087.1; XP_014953486.1	XP_004020153.1 PREDICTED: canalicular multispecific organic anion transporter 1 [Ovis aries]; XP_011959544.1 PREDICTED: multidrug resistance-associated protein 6 isoform X1 [Ovis aries]; XP_011975131.1 PREDICTED: canalicular multispecific organic anion transporter 1 [Ovis aries musimon]; XP_011999349.1 PREDICTED: multidrug resistance-associated protein 6 isoform X2 [Ovis aries musimon]; XP_011999…	Ovis aries	cetartiodactyla	1	SA8002
XP_004020502.1; XP_004020502.1; XP_011994735.1; XP_011994735.1	XP_004020502.1 XP_004020502.1 PREDICTED: desmoglein-1 [Ovis aries]; XP_004020502.1 XP_004020502.1 PREDICTED: desmoglein-1 [Ovis aries]; XP_011994735.1 XP_011994735.1 PREDICTED: desmoglein-1 [Ovis aries musimon]; XP_011994735.1 XP_011994735.1 PREDICTED: desmoglein-1 [Ovis aries musimon]	Ovis aries	cetartiodactyla	1	SA8002
XP_004025223.1	XP_004025223.1 PREDICTED: grainyhead-like protein 3 homolog isoform X2 [Gorilla gorilla gorilla]	Gorilla gorilla	primates	1	NC
XP_004026775.1; XP_004026776.1; XP_018878361.1; XP_018878376.1	XP_004026775.1 PREDICTED: protein S100-A8 isoform X1 [Gorilla gorilla gorilla]; XP_004026776.1 PREDICTED: protein S100-A8 isoform X1 [Gorilla gorilla gorilla]; XP_018878361.1 PREDICTED: protein S100-A8 isoform X2 [Gorilla gorilla gorilla]; XP_018878376.1 PREDICTED: protein S100-A8 isoform X2 [Gorilla gorilla gorilla]	Gorilla gorilla	primates	2	Yd 3278; Yd 5910
XP_004041373.1	XP_004041373.1 XP_004041373.1 PREDICTED: collagen alpha-1(I) chain [Gorilla gorilla gorilla]	Gorilla gorilla	primates	3	NC; Yd 3278; Yd 5910
XP_004041373.1; XP_004041373.1	XP_004041373.1 XP_004041373.1 PREDICTED: collagen alpha-1(I) chain [Gorilla gorilla gorilla]; XP_004041373.1 XP_004041373.1 PREDICTED: collagen alpha-1(I) chain [Gorilla gorilla gorilla]	Gorilla gorilla	primates	1	SA8002
XP_004044210.2	XP_004044210.2 PREDICTED: centromere protein Q [Gorilla gorilla gorilla]	Gorilla gorilla	primates	1	SA4757
XP_004045817.1; XP_018886394.1	XP_004045817.1 XP_004045817.1 PREDICTED: collagen alpha-2(I) chain [Gorilla gorilla gorilla]; XP_018886394.1 XP_018886394.1 PREDICTED: collagen alpha-2(I) chain [Gorilla gorilla gorilla]	Gorilla gorilla	primates	2	Yd 3278; Yd 5910
XP_004263147.1; XP_004263148.1; XP_004263149.1	XP_004263147.1 XP_004263147.1 PREDICTED: pancreatic alpha-amylase [Orcinus orca]; XP_004263148.1 XP_004263148.1 PREDICTED: pancreatic alpha-amylase [Orcinus orca]; XP_004263149.1 XP_004263149.1 PREDICTED: pancreatic alpha-amylase [Orcinus orca]	Orcinus orca	cetartiodactyla	1	Yd 3278
XP_004263611.1; XP_004273357.1; XP_004273510.1; XP_004273517.1; XP_004273525.1; XP_004273534.1; XP_004273535.1; XP_004273545.1; XP_004273548.1; XP_004281168.1; XP_004283037.1; XP_004284073.1; XP_004285173.1; XP_004285174.1; XP_004286148.1; XP_004286150.1; XP_004286152.1; XP_004286154.1; XP_004286157.1; XP_012389782.1; XP_012394306.1	XP_004263611.1 XP_004263611.1 PREDICTED: histone H2A.Z [Orcinus orca]; XP_004273357.1 XP_004273357.1 PREDICTED: histone H2AX [Orcinus orca]; XP_004273510.1 XP_004273510.1 PREDICTED: histone H2A type 1-J [Orcinus orca]; XP_004273517.1 XP_004273517.1 PREDICTED: histone H2A type 1-like [Orcinus orca]; XP_004273525.1 XP_004273525.1 PREDICTED: histone H2A type 1-like [Orcinus orca]; XP_004273534.1 XP_…	Orcinus orca	cetartiodactyla	1	Yd 3278
XP_004265635.1	XP_004265635.1 PREDICTED: collagen alpha-2(I) chain [Orcinus orca]	Orcinus orca	cetartiodactyla	3	NC; Yd 3278; Yd 5910
XP_004269004.1; XP_004275611.1	XP_004269004.1 XP_004269004.1 PREDICTED: actin, cytoplasmic 1 [Orcinus orca]; XP_004275611.1 XP_004275611.1 PREDICTED: actin, cytoplasmic 2 [Orcinus orca]	Orcinus orca	cetartiodactyla	1	Yd 3278
XP_004270194.1	XP_004270194.1 PREDICTED: multidrug resistance-associated protein 6 [Orcinus orca]	Orcinus orca	cetartiodactyla	1	SA8002
XP_004270299.1	XP_004270299.1 PREDICTED: zinc finger protein 174 [Orcinus orca]	Orcinus orca	cetartiodactyla	1	NC
XP_004273518.1; XP_004273526.2; XP_004273527.1; XP_004273529.1; XP_004273546.1; XP_004273549.2; XP_004273615.1; XP_004281169.1; XP_004286155.1; XP_004286156.1; XP_004286158.2; XP_012389796.1; XP_012394305.1	XP_004273518.1 XP_004273518.1 PREDICTED: histone H4 [Orcinus orca]; XP_004273526.2 XP_004273526.2 PREDICTED: histone H3.1 isoform X1 [Orcinus orca]; XP_004273527.1 XP_004273527.1 PREDICTED: histone H4 [Orcinus orca]; XP_004273529.1 XP_004273529.1 PREDICTED: histone H4 [Orcinus orca]; XP_004273546.1 XP_004273546.1 PREDICTED: histone H4 [Orcinus orca]; XP_004273549.2 XP_004273549.2 PREDICTED: histo…	Orcinus orca	cetartiodactyla	1	Yd 3278
XP_004273770.1; XP_004273770.1	XP_004273770.1 XP_004273770.1 PREDICTED: desmoglein-1 [Orcinus orca]; XP_004273770.1 XP_004273770.1 PREDICTED: desmoglein-1 [Orcinus orca]	Orcinus orca	cetartiodactyla	1	SA8002
XP_004278193.1	XP_004278193.1 XP_004278193.1 PREDICTED: mucin-5B [Orcinus orca]	Orcinus orca	cetartiodactyla	1	Yd 3278
XP_004278969.1; XP_012391877.1; XP_012391878.1	XP_004278969.1 XP_004278969.1 PREDICTED: inhibitor of carbonic anhydrase isoform X1 [Orcinus orca]; XP_012391877.1 XP_012391877.1 PREDICTED: inhibitor of carbonic anhydrase isoform X2 [Orcinus orca]; XP_012391878.1 XP_012391878.1 PREDICTED: serotransferrin [Orcinus orca]	Orcinus orca	cetartiodactyla	1	Yd 3278
XP_004279311.1; XP_004279312.1; XP_004279313.1	XP_004279311.1 XP_004279311.1 PREDICTED: hemoglobin subunit epsilon-1 [Orcinus orca]; XP_004279312.1 XP_004279312.1 PREDICTED: hemoglobin subunit beta [Orcinus orca]; XP_004279313.1 XP_004279313.1 PREDICTED: hemoglobin subunit beta-like [Orcinus orca]	Orcinus orca	cetartiodactyla	1	NC
XP_004281100.1; XP_012392640.1	XP_004281100.1 XP_004281100.1 PREDICTED: desmoplakin isoform X1 [Orcinus orca]; XP_012392640.1 XP_012392640.1 PREDICTED: desmoplakin isoform X2 [Orcinus orca]	Orcinus orca	cetartiodactyla	1	SA8002
XP_004281925.1	XP_004281925.1 XP_004281925.1 PREDICTED: lysozyme C [Orcinus orca]	Orcinus orca	cetartiodactyla	2	Yd 3278; Yd 5910
XP_004281925.1; XP_004281925.1	XP_004281925.1 XP_004281925.1 PREDICTED: lysozyme C [Orcinus orca]; XP_004281925.1 XP_004281925.1 PREDICTED: lysozyme C [Orcinus orca]	Orcinus orca	cetartiodactyla	1	SA8002
XP_004282670.1	XP_004282670.1 XP_004282670.1 PREDICTED: collagen alpha-1(I) chain [Orcinus orca]	Orcinus orca	cetartiodactyla	3	NC; Yd 3278; Yd 5910
XP_004283607.1; XP_004283608.1	XP_004283607.1 XP_004283607.1 PREDICTED: serum albumin isoform X1 [Orcinus orca]; XP_004283608.1 XP_004283608.1 PREDICTED: serum albumin isoform X2 [Orcinus orca]	Orcinus orca	cetartiodactyla	2	NC; Yd 3278
XP_004283903.1	XP_004283903.1 XP_004283903.1 PREDICTED: lactotransferrin [Orcinus orca]	Orcinus orca	cetartiodactyla	2	Yd 3278; Yd 5910
XP_004283903.1; XP_004283903.1	XP_004283903.1 XP_004283903.1 PREDICTED: lactotransferrin [Orcinus orca]; XP_004283903.1 XP_004283903.1 PREDICTED: lactotransferrin [Orcinus orca]	Orcinus orca	cetartiodactyla	1	SA8002
XP_004315558.1; XP_004315559.1; XP_004316326.1; XP_004317747.2; XP_004317748.1; XP_004317753.1; XP_004317754.2; XP_004326537.1; XP_004330559.1; XP_004331829.1; XP_004331957.2; XP_019792833.1; XP_019794683.1; XP_019794691.1; XP_019800464.1; XP_019800465.1; XP_019800467.1	XP_004315558.1 XP_004315558.1 PREDICTED: histone H2A type 2-B [Tursiops truncatus]; XP_004315559.1 XP_004315559.1 PREDICTED: histone H2A type 2-C [Tursiops truncatus]; XP_004316326.1 XP_004316326.1 PREDICTED: histone H2A type 1-C [Tursiops truncatus]; XP_004317747.2 XP_004317747.2 PREDICTED: histone H2A type 1 [Tursiops truncatus]; XP_004317748.1 XP_004317748.1 PREDICTED: histone H2A type 1-D [Tu…	Tursiops truncatus	cetartiodactyla	1	Yd 3278
XP_004315563.1; XP_004316313.2; XP_004316319.1; XP_004316328.1; XP_004317749.1; XP_004325607.1; XP_019800398.1; XP_019800402.1; XP_019800477.1; XP_019800479.1; XP_019800480.1	XP_004315563.1 XP_004315563.1 PREDICTED: histone H4 [Tursiops truncatus]; XP_004316313.2 XP_004316313.2 PREDICTED: LOW QUALITY PROTEIN: uncharacterized protein LOC101323424 [Tursiops truncatus]; XP_004316319.1 XP_004316319.1 PREDICTED: histone H4 [Tursiops truncatus]; XP_004316328.1 XP_004316328.1 PREDICTED: histone H4 [Tursiops truncatus]; XP_004317749.1 XP_004317749.1 PREDICTED: histone H4 [Tur…	Tursiops truncatus	cetartiodactyla	1	Yd 3278
XP_004320417.1; XP_019774909.1; XP_019774910.1; XP_019774911.1; XP_019774913.1; XP_019774914.1; XP_019774916.1; XP_019774917.1; XP_019774918.1; XP_019774919.1; XP_019774920.1; XP_019774921.1; XP_019774923.1; XP_019774924.1	XP_004320417.1 XP_004320417.1 PREDICTED: pancreatic alpha-amylase isoform X3 [Tursiops truncatus]; XP_019774909.1 XP_019774909.1 PREDICTED: pancreatic alpha-amylase isoform X1 [Tursiops truncatus]; XP_019774910.1 XP_019774910.1 PREDICTED: pancreatic alpha-amylase isoform X1 [Tursiops truncatus]; XP_019774911.1 XP_019774911.1 PREDICTED: pancreatic alpha-amylase isoform X1 [Tursiops truncatus]; XP_…	Tursiops truncatus	cetartiodactyla	1	Yd 3278
XP_004322082.2; XP_019788264.1; XP_019788265.1; XP_019788266.1; XP_019788267.1; XP_019788268.1; XP_019788269.1; XP_019788270.1; XP_019788271.1; XP_019788272.1	XP_004322082.2 XP_004322082.2 PREDICTED: serum albumin isoform X1 [Tursiops truncatus]; XP_019788264.1 XP_019788264.1 PREDICTED: serum albumin isoform X2 [Tursiops truncatus]; XP_019788265.1 XP_019788265.1 PREDICTED: serum albumin isoform X2 [Tursiops truncatus]; XP_019788266.1 XP_019788266.1 PREDICTED: serum albumin isoform X2 [Tursiops truncatus]; XP_019788267.1 XP_019788267.1 PREDICTED: serum …	Tursiops truncatus	cetartiodactyla	2	NC; Yd 3278
XP_004391529.1; XP_004404228.1; XP_004404231.1; XP_004404234.1; XP_004404235.1; XP_004406553.1; XP_004406572.1; XP_004406573.1; XP_004406577.1; XP_004407047.1; XP_004407125.1; XP_004412657.1; XP_004413684.1; XP_004413688.1; XP_004413692.1; XP_004413701.1; XP_004413712.1; XP_004413714.1; XP_004413715.1; XP_004414116.1; XP_004414118.1; XP_012422693.1	XP_004391529.1 XP_004391529.1 PREDICTED: histone H2A.Z [Odobenus rosmarus divergens]; XP_004404228.1 XP_004404228.1 PREDICTED: histone H2A type 2-A [Odobenus rosmarus divergens]; XP_004404231.1 XP_004404231.1 PREDICTED: histone H2A type 2-A [Odobenus rosmarus divergens]; XP_004404234.1 XP_004404234.1 PREDICTED: histone H2A type 2-C [Odobenus rosmarus divergens]; XP_004404235.1 XP_004404235.1 PRED…	Odobenus rosmarus	carnivora	1	Yd 3278
XP_004392967.1	XP_004392967.1 XP_004392967.1 PREDICTED: serum albumin [Odobenus rosmarus divergens]	Odobenus rosmarus	carnivora	2	NC; Yd 3278
XP_004394135.1	XP_004394135.1 XP_004394135.1 PREDICTED: collagen alpha-2(I) chain [Odobenus rosmarus divergens]	Odobenus rosmarus	carnivora	3	NC; Yd 3278; Yd 5910
XP_004394207.1; XP_012415657.1; XP_012419237.1	XP_004394207.1 XP_004394207.1 PREDICTED: actin, cytoplasmic 1 isoform X2 [Odobenus rosmarus divergens]; XP_012415657.1 XP_012415657.1 PREDICTED: actin, cytoplasmic 1 isoform X1 [Odobenus rosmarus divergens]; XP_012419237.1 XP_012419237.1 PREDICTED: actin, cytoplasmic 1-like, partial [Odobenus rosmarus divergens]	Odobenus rosmarus	carnivora	1	Yd 3278
XP_004395207.1	XP_004395207.1 XP_004395207.1 PREDICTED: collagen alpha-1(I) chain [Odobenus rosmarus divergens]	Odobenus rosmarus	carnivora	3	NC; Yd 3278; Yd 5910
XP_004395207.1; XP_004395207.1	XP_004395207.1 XP_004395207.1 PREDICTED: collagen alpha-1(I) chain [Odobenus rosmarus divergens]; XP_004395207.1 XP_004395207.1 PREDICTED: collagen alpha-1(I) chain [Odobenus rosmarus divergens]	Odobenus rosmarus	carnivora	1	SA8002
XP_004401765.1	XP_004401765.1 XP_004401765.1 PREDICTED: neurexophilin-4 [Odobenus rosmarus divergens]	Odobenus rosmarus	carnivora	1	SA8002
XP_004401962.1; XP_004408999.1; XP_012418368.1	XP_004401962.1 PREDICTED: canalicular multispecific organic anion transporter 1 [Odobenus rosmarus divergens]; XP_004408999.1 PREDICTED: multidrug resistance-associated protein 6 [Odobenus rosmarus divergens]; XP_012418368.1 PREDICTED: canalicular multispecific organic anion transporter 1 [Odobenus rosmarus divergens]	Odobenus rosmarus	carnivora	1	SA8002
XP_004405697.1; XP_004405698.1	XP_004405697.1 XP_004405697.1 PREDICTED: desmoplakin isoform X1 [Odobenus rosmarus divergens]; XP_004405698.1 XP_004405698.1 PREDICTED: desmoplakin isoform X2 [Odobenus rosmarus divergens]	Odobenus rosmarus	carnivora	1	SA8002
XP_004406043.1	XP_004406043.1 XP_004406043.1 PREDICTED: lysozyme C [Odobenus rosmarus divergens]	Odobenus rosmarus	carnivora	2	Yd 3278; Yd 5910
XP_004406043.1; XP_004406043.1	XP_004406043.1 XP_004406043.1 PREDICTED: lysozyme C [Odobenus rosmarus divergens]; XP_004406043.1 XP_004406043.1 PREDICTED: lysozyme C [Odobenus rosmarus divergens]	Odobenus rosmarus	carnivora	1	SA8002
XP_004406574.2; XP_004407048.1; XP_004413685.2; XP_004413691.1; XP_004413703.1; XP_004413710.1; XP_012419188.1; XP_012419975.1; XP_012422566.1; XP_012422567.1; XP_012422568.1	XP_004406574.2 XP_004406574.2 PREDICTED: uncharacterized protein LOC101366695 [Odobenus rosmarus divergens]; XP_004407048.1 XP_004407048.1 PREDICTED: histone H4 [Odobenus rosmarus divergens]; XP_004413685.2 XP_004413685.2 PREDICTED: LOW QUALITY PROTEIN: uncharacterized protein LOC101381131 [Odobenus rosmarus divergens]; XP_004413691.1 XP_004413691.1 PREDICTED: histone H4 [Odobenus rosmarus diverg…	Odobenus rosmarus	carnivora	1	Yd 3278
XP_004407615.1; XP_004407616.1; XP_004407617.1; XP_012420376.1	XP_004407615.1 XP_004407615.1 PREDICTED: hemoglobin subunit beta [Odobenus rosmarus divergens]; XP_004407616.1 XP_004407616.1 PREDICTED: hemoglobin subunit beta-like [Odobenus rosmarus divergens]; XP_004407617.1 XP_004407617.1 PREDICTED: hemoglobin subunit beta isoform X2 [Odobenus rosmarus divergens]; XP_012420376.1 XP_012420376.1 PREDICTED: hemoglobin subunit beta isoform X1 [Odobenus rosmarus …	Odobenus rosmarus	carnivora	1	NC
XP_004412987.1; XP_004412987.1	XP_004412987.1 XP_004412987.1 PREDICTED: desmoglein-1 [Odobenus rosmarus divergens]; XP_004412987.1 XP_004412987.1 PREDICTED: desmoglein-1 [Odobenus rosmarus divergens]	Odobenus rosmarus	carnivora	1	SA8002
XP_004414124.1	XP_004414124.1 XP_004414124.1 PREDICTED: alpha-amylase 2B [Odobenus rosmarus divergens]	Odobenus rosmarus	carnivora	1	Yd 3278
XP_004602082.1; XP_004604803.1; XP_004611358.1; XP_004611557.1; XP_004614001.1; XP_004614004.1; XP_004618108.1; XP_004618110.1; XP_004621950.1; XP_004621952.1; XP_004621991.1; XP_004621995.1; XP_004621997.1; XP_004622000.1	XP_004602082.1 XP_004602082.1 PREDICTED: histone H2A.V [Sorex araneus]; XP_004604803.1 XP_004604803.1 PREDICTED: histone H2AX [Sorex araneus]; XP_004611358.1 XP_004611358.1 PREDICTED: histone H2A.J [Sorex araneus]; XP_004611557.1 XP_004611557.1 PREDICTED: histone H2A type 3 [Sorex araneus]; XP_004614001.1 XP_004614001.1 PREDICTED: histone H2A type 1-A-like [Sorex araneus]; XP_004614004.1 XP_00461…	Sorex araneus	soricomorpha	1	Yd 3278
XP_004602244.1	XP_004602244.1 XP_004602244.1 PREDICTED: collagen alpha-2(I) chain [Sorex araneus]	Sorex araneus	soricomorpha	3	NC; Yd 3278; Yd 5910
XP_004602715.1	XP_004602715.1 XP_004602715.1 PREDICTED: lysozyme C [Sorex araneus]	Sorex araneus	soricomorpha	2	Yd 3278; Yd 5910
XP_004602715.1; XP_004602715.1	XP_004602715.1 XP_004602715.1 PREDICTED: lysozyme C [Sorex araneus]; XP_004602715.1 XP_004602715.1 PREDICTED: lysozyme C [Sorex araneus]	Sorex araneus	soricomorpha	1	SA8002
XP_004603194.1	XP_004603194.1 XP_004603194.1 PREDICTED: mucin-5B [Sorex araneus]	Sorex araneus	soricomorpha	1	Yd 3278
XP_004608727.1	XP_004608727.1 XP_004608727.1 PREDICTED: collagen alpha-1(I) chain [Sorex araneus]	Sorex araneus	soricomorpha	3	NC; Yd 3278; Yd 5910
XP_004608727.1; XP_004608727.1	XP_004608727.1 XP_004608727.1 PREDICTED: collagen alpha-1(I) chain [Sorex araneus]; XP_004608727.1 XP_004608727.1 PREDICTED: collagen alpha-1(I) chain [Sorex araneus]	Sorex araneus	soricomorpha	1	SA8002
XP_004614724.1	XP_004614724.1 XP_004614724.1 PREDICTED: pancreatic alpha-amylase [Sorex araneus]	Sorex araneus	soricomorpha	1	Yd 3278
XP_004616472.1	XP_004616472.1 PREDICTED: canalicular multispecific organic anion transporter 1 [Sorex araneus]	Sorex araneus	soricomorpha	1	SA8002
XP_004617406.1; XP_004621103.1; XP_012790161.1	XP_004617406.1 XP_004617406.1 PREDICTED: actin, cytoplasmic 1 isoform X1 [Sorex araneus]; XP_004621103.1 XP_004621103.1 PREDICTED: actin, cytoplasmic 2 [Sorex araneus]; XP_012790161.1 XP_012790161.1 PREDICTED: actin, cytoplasmic 1 isoform X2 [Sorex araneus]	Sorex araneus	soricomorpha	1	Yd 3278
XP_004617930.1	XP_004617930.1 XP_004617930.1 PREDICTED: serum albumin [Sorex araneus]	Sorex araneus	soricomorpha	1	Yd 3278
XP_004618106.1; XP_004621943.2; XP_004621946.1; XP_004621949.2; XP_004621990.2; XP_004621993.1; XP_004621999.1; XP_004622458.1	XP_004618106.1 XP_004618106.1 PREDICTED: histone H4 [Sorex araneus]; XP_004621943.2 XP_004621943.2 PREDICTED: LOW QUALITY PROTEIN: uncharacterized protein LOC101558298 [Sorex araneus]; XP_004621946.1 XP_004621946.1 PREDICTED: histone H4 [Sorex araneus]; XP_004621949.2 XP_004621949.2 PREDICTED: histone H3.2-like isoform X1 [Sorex araneus]; XP_004621990.2 XP_004621990.2 PREDICTED: uncharacterized p…	Sorex araneus	soricomorpha	1	Yd 3278
XP_004618906.1	XP_004618906.1 XP_004618906.1 PREDICTED: desmoplakin [Sorex araneus]	Sorex araneus	soricomorpha	1	SA8002
XP_004742933.1; XP_004742933.1	XP_004742933.1 XP_004742933.1 PREDICTED: desmoglein-1 [Mustela putorius furo]; XP_004742933.1 XP_004742933.1 PREDICTED: desmoglein-1 [Mustela putorius furo]	Mustela putorius	carnivora	1	SA8002
XP_004749563.1	XP_004749563.1 PREDICTED: canalicular multispecific organic anion transporter 1 [Mustela putorius furo]	Mustela putorius	carnivora	1	SA8002
XP_004762537.1	XP_004762537.1 XP_004762537.1 PREDICTED: serotransferrin [Mustela putorius furo]	Mustela putorius	carnivora	2	Yd 3278; Yd 5910
XP_004762537.1; XP_004762537.1	XP_004762537.1 XP_004762537.1 PREDICTED: serotransferrin [Mustela putorius furo]; XP_004762537.1 XP_004762537.1 PREDICTED: serotransferrin [Mustela putorius furo]	Mustela putorius	carnivora	1	SA8002
XP_004764878.1	XP_004764878.1 XP_004764878.1 PREDICTED: collagen alpha-1(I) chain isoform X1 [Mustela putorius furo]	Mustela putorius	carnivora	3	NC; Yd 3278; Yd 5910
XP_004764878.1; XP_004764878.1; XP_012918038.1; XP_012918038.1	XP_004764878.1 XP_004764878.1 PREDICTED: collagen alpha-1(I) chain isoform X1 [Mustela putorius furo]; XP_004764878.1 XP_004764878.1 PREDICTED: collagen alpha-1(I) chain isoform X1 [Mustela putorius furo]; XP_012918038.1 XP_012918038.1 PREDICTED: collagen alpha-1(I) chain isoform X2 [Mustela putorius furo]; XP_012918038.1 XP_012918038.1 PREDICTED: collagen alpha-1(I) chain isoform X2 [Mustela put…	Mustela putorius	carnivora	1	SA8002
XP_004766346.1	XP_004766346.1 XP_004766346.1 PREDICTED: serum albumin [Mustela putorius furo]	Mustela putorius	carnivora	1	Yd 3278
XP_004767919.1	XP_004767919.1 PREDICTED: collagen alpha-2(I) chain [Mustela putorius furo]	Mustela putorius	carnivora	3	NC; Yd 3278; Yd 5910
XP_004773238.1	XP_004773238.1 XP_004773238.1 PREDICTED: neurexophilin-4 [Mustela putorius furo]	Mustela putorius	carnivora	1	SA8002
XP_005348066.1; XP_013209471.1	XP_005348066.1 XP_005348066.1 PREDICTED: lactotransferrin [Microtus ochrogaster]; XP_013209471.1 XP_013209471.1 PREDICTED: serotransferrin [Microtus ochrogaster]	Microtus ochrogaster	rodentia	1	Yd 3278
XP_005348230.1; XP_005370207.1; XP_005370208.1; XP_005370210.1	XP_005348230.1 XP_005348230.1 PREDICTED: hemoglobin subunit beta-like [Microtus ochrogaster]; XP_005370207.1 XP_005370207.1 PREDICTED: hemoglobin subunit beta [Microtus ochrogaster]; XP_005370208.1 XP_005370208.1 PREDICTED: hemoglobin subunit beta-like [Microtus ochrogaster]; XP_005370210.1 XP_005370210.1 PREDICTED: hemoglobin subunit epsilon-Y2 [Microtus ochrogaster]	Microtus ochrogaster	rodentia	1	NC
XP_005350656.1	XP_005350656.1 XP_005350656.1 PREDICTED: collagen alpha-1(I) chain [Microtus ochrogaster]	Microtus ochrogaster	rodentia	3	NC; Yd 3278; Yd 5910
XP_005350656.1; XP_005350656.1	XP_005350656.1 XP_005350656.1 PREDICTED: collagen alpha-1(I) chain [Microtus ochrogaster]; XP_005350656.1 XP_005350656.1 PREDICTED: collagen alpha-1(I) chain [Microtus ochrogaster]	Microtus ochrogaster	rodentia	1	SA8002
XP_005350909.1; XP_005368059.1	XP_005350909.1 XP_005350909.1 PREDICTED: actin, cytoplasmic 2 [Microtus ochrogaster]; XP_005368059.1 XP_005368059.1 PREDICTED: actin, cytoplasmic 1 [Microtus ochrogaster]	Microtus ochrogaster	rodentia	1	Yd 3278
XP_005351592.1	XP_005351592.1 XP_005351592.1 PREDICTED: mucin-2 [Microtus ochrogaster]	Microtus ochrogaster	rodentia	1	Yd 3278
XP_005355112.1; XP_005355113.1	XP_005355112.1 XP_005355112.1 PREDICTED: desmoplakin isoform X1 [Microtus ochrogaster]; XP_005355113.1 XP_005355113.1 PREDICTED: desmoplakin isoform X2 [Microtus ochrogaster]	Microtus ochrogaster	rodentia	1	SA8002
XP_005355859.1; XP_005355859.1; XP_005355860.1; XP_005355860.1	XP_005355859.1 XP_005355859.1 PREDICTED: desmoglein-1 isoform X1 [Microtus ochrogaster]; XP_005355859.1 XP_005355859.1 PREDICTED: desmoglein-1 isoform X1 [Microtus ochrogaster]; XP_005355860.1 XP_005355860.1 PREDICTED: desmoglein-1 isoform X2 [Microtus ochrogaster]; XP_005355860.1 XP_005355860.1 PREDICTED: desmoglein-1 isoform X2 [Microtus ochrogaster]	Microtus ochrogaster	rodentia	1	SA8002
XP_005357725.1	XP_005357725.1 XP_005357725.1 PREDICTED: WASP homolog-associated protein with actin, membranes and microtubules [Microtus ochrogaster]	Microtus ochrogaster	rodentia	1	SA8002
XP_005359509.1	XP_005359509.1 XP_005359509.1 PREDICTED: immunoglobulin J chain [Microtus ochrogaster]	Microtus ochrogaster	rodentia	1	Yd 3278
XP_005359529.2	XP_005359529.2 XP_005359529.2 PREDICTED: serum albumin [Microtus ochrogaster]	Microtus ochrogaster	rodentia	1	Yd 3278
XP_005363739.1	XP_005363739.1 XP_005363739.1 PREDICTED: collagen alpha-2(I) chain [Microtus ochrogaster]	Microtus ochrogaster	rodentia	2	Yd 3278; Yd 5910
XP_005366979.1	XP_005366979.1 PREDICTED: multidrug resistance-associated protein 6 [Microtus ochrogaster]	Microtus ochrogaster	rodentia	1	SA8002
XP_005367976.1; XP_005367977.1; XP_005367978.1; XP_005371723.1; XP_005371724.1; XP_005371725.1; XP_005371726.1; XP_005371727.1; XP_005371728.1; XP_005372173.1; XP_005372176.1; XP_005372177.1	XP_005367976.1 XP_005367976.1 PREDICTED: pancreatic alpha-amylase-like isoform X1 [Microtus ochrogaster]; XP_005367977.1 XP_005367977.1 PREDICTED: pancreatic alpha-amylase-like isoform X2 [Microtus ochrogaster]; XP_005367978.1 XP_005367978.1 PREDICTED: pancreatic alpha-amylase-like isoform X3 [Microtus ochrogaster]; XP_005371723.1 XP_005371723.1 PREDICTED: pancreatic alpha-amylase-like isoform X3…	Microtus ochrogaster	rodentia	1	Yd 3278
XP_005372167.1	XP_005372167.1 XP_005372167.1 PREDICTED: lysozyme C [Microtus ochrogaster]	Microtus ochrogaster	rodentia	2	Yd 3278; Yd 5910
XP_005372167.1; XP_005372167.1	XP_005372167.1 XP_005372167.1 PREDICTED: lysozyme C [Microtus ochrogaster]; XP_005372167.1 XP_005372167.1 PREDICTED: lysozyme C [Microtus ochrogaster]	Microtus ochrogaster	rodentia	1	SA8002
XP_005542615.1; XP_005542617.1	XP_005542615.1 XP_005542615.1 PREDICTED: pancreatic alpha-amylase [Macaca fascicularis]; XP_005542617.1 XP_005542617.1 PREDICTED: pancreatic alpha-amylase [Macaca fascicularis]	Macaca fascicularis	primates	1	Yd 3278
XP_005612875.3; XP_005612875.3	XP_005612875.3 XP_005612875.3 desmoglein-1 [Equus caballus]; XP_005612875.3 XP_005612875.3 desmoglein-1 [Equus caballus]	Equus caballus	perissodactyla	1	SA8002
XP_005622182.1	XP_005622182.1 rho GTPase-activating protein SYDE2 [Canis lupus familiaris]	Canis lupus	carnivora	1	NC
XP_005636039.1; XP_005636040.1; XP_013963181.1; XP_022265493.1; XP_022265494.1; XP_022265495.1; XP_543330.2	XP_005636039.1 FERM, RhoGEF and pleckstrin domain-containing protein 2 isoform X1 [Canis lupus familiaris]; XP_005636040.1 FERM, RhoGEF and pleckstrin domain-containing protein 2 isoform X2 [Canis lupus familiaris]; XP_013963181.1 FERM, RhoGEF and pleckstrin domain-containing protein 2 isoform X1 [Canis lupus familiaris]; XP_022265493.1 FERM, RhoGEF and pleckstrin domain-containing protein 2 isof…	Canis lupus	carnivora	1	SA4757
XP_005665718.2; XP_020945589.1; XP_020954087.1; XP_020954094.1; XP_020955506.1; XP_020955508.1; XP_020955509.1; XP_020955511.1	XP_005665718.2 XP_005665718.2 LOW QUALITY PROTEIN: histone H4 [Sus scrofa]; XP_020945589.1 XP_020945589.1 histone H4 [Sus scrofa]; XP_020954087.1 XP_020954087.1 histone H4 [Sus scrofa]; XP_020954094.1 XP_020954094.1 histone H4 [Sus scrofa]; XP_020955506.1 XP_020955506.1 histone H4 [Sus scrofa]; XP_020955508.1 XP_020955508.1 histone H4 [Sus scrofa]; XP_020955509.1 XP_020955509.1 histone H4 [Sus sc…	Sus scrofa	cetartiodactyla	1	Yd 3278
XP_005675925.2	XP_005675925.2 XP_005675925.2 PREDICTED: collagen alpha-2(V) chain [Capra hircus]	Capra hircus	cetartiodactyla	1	Yd 3278
XP_005677761.1; XP_005677762.1; XP_005696784.1; XP_005696800.1; XP_005696809.1; XP_005696864.2; XP_013817909.2; XP_013829519.1; XP_013829522.1; XP_013829523.2; XP_013829531.1; XP_013832499.1; XP_017894003.1; XP_017894032.1; XP_017894033.1; XP_017894034.1; XP_017901509.1; XP_017902526.1; XP_017903936.1; XP_017904762.1; XP_017907083.1; XP_017915173.1	XP_005677761.1 XP_005677761.1 PREDICTED: histone H2A type 2-C [Capra hircus]; XP_005677762.1 XP_005677762.1 PREDICTED: histone H2A type 2-B [Capra hircus]; XP_005696784.1 XP_005696784.1 PREDICTED: histone H2A type 1-H [Capra hircus]; XP_005696800.1 XP_005696800.1 PREDICTED: histone H2A type 1 [Capra hircus]; XP_005696809.1 XP_005696809.1 PREDICTED: histone H2A type 1-C [Capra hircus]; XP_00569686…	Capra hircus	cetartiodactyla	1	Yd 3278
XP_005677765.1; XP_005701750.1; XP_013829528.2; XP_013829533.1; XP_013829534.1; XP_017893996.1; XP_017894041.1; XP_017894042.1; XP_017894043.1; XP_017903937.1	XP_005677765.1 XP_005677765.1 PREDICTED: histone H4 [Capra hircus]; XP_005701750.1 XP_005701750.1 PREDICTED: histone H4 [Capra hircus]; XP_013829528.2 XP_013829528.2 PREDICTED: uncharacterized protein LOC102186446 [Capra hircus]; XP_013829533.1 XP_013829533.1 PREDICTED: histone H4 [Capra hircus]; XP_013829534.1 XP_013829534.1 PREDICTED: histone H4 [Capra hircus]; XP_017893996.1 XP_017893996.1 PRE…	Capra hircus	cetartiodactyla	1	Yd 3278
XP_005678076.1; XP_005678077.1	XP_005678076.1 XP_005678076.1 PREDICTED: alpha-amylase 2B [Capra hircus]; XP_005678077.1 XP_005678077.1 PREDICTED: alpha-amylase 2B [Capra hircus]	Capra hircus	cetartiodactyla	1	Yd 3278
XP_005678993.1	XP_005678993.1 PREDICTED: collagen alpha-2(I) chain [Capra hircus]	Capra hircus	cetartiodactyla	2	Yd 3278; Yd 5910
XP_005679502.1	XP_005679502.1 PREDICTED: short-wave-sensitive opsin 1 [Capra hircus]	Capra hircus	cetartiodactyla	1	SA8002
XP_005680248.3	XP_005680248.3 XP_005680248.3 PREDICTED: lysozyme C, milk isozyme [Capra hircus]	Capra hircus	cetartiodactyla	2	Yd 3278; Yd 5910
XP_005680248.3; XP_005680248.3	XP_005680248.3 XP_005680248.3 PREDICTED: lysozyme C, milk isozyme [Capra hircus]; XP_005680248.3 XP_005680248.3 PREDICTED: lysozyme C, milk isozyme [Capra hircus]	Capra hircus	cetartiodactyla	1	SA8002
XP_005698377.2; XP_017896439.1; XP_017896440.1; XP_017911788.1	XP_005698377.2 PREDICTED: canalicular multispecific organic anion transporter 1 [Capra hircus]; XP_017896439.1 PREDICTED: multidrug resistance-associated protein 6 isoform X1 [Capra hircus]; XP_017896440.1 PREDICTED: multidrug resistance-associated protein 6 isoform X2 [Capra hircus]; XP_017911788.1 PREDICTED: LOW QUALITY PROTEIN: multidrug resistance-associated protein 4-like [Capra hircus]	Capra hircus	cetartiodactyla	1	SA8002
XP_005868232.1	XP_005868232.1 XP_005868232.1 PREDICTED: LOW QUALITY PROTEIN: collagen alpha-1(I) chain [Myotis brandtii]	Myotis brandtii	chiroptera	3	NC; Yd 3278; Yd 5910
XP_005868232.1; XP_005868232.1	XP_005868232.1 XP_005868232.1 PREDICTED: LOW QUALITY PROTEIN: collagen alpha-1(I) chain [Myotis brandtii]; XP_005868232.1 XP_005868232.1 PREDICTED: LOW QUALITY PROTEIN: collagen alpha-1(I) chain [Myotis brandtii]	Myotis brandtii	chiroptera	1	SA8002
XP_005869276.1	XP_005869276.1 PREDICTED: keratin, type II cytoskeletal 1 [Myotis brandtii]	Myotis brandtii	chiroptera	1	SA8002
XP_005876138.1	XP_005876138.1 XP_005876138.1 PREDICTED: collagen alpha-2(I) chain [Myotis brandtii]	Myotis brandtii	chiroptera	1	Yd 3278
XP_005954607.1	XP_005954607.1 PREDICTED: multidrug resistance-associated protein 4-like [Pantholops hodgsonii]	Pantholops hodgsonii	cetartiodactyla	1	SA8002
XP_005958818.1	XP_005958818.1 PREDICTED: LOW QUALITY PROTEIN: keratin, type II cytoskeletal 1 [Pantholops hodgsonii]	Pantholops hodgsonii	cetartiodactyla	1	SA8002
XP_005964709.1	XP_005964709.1 XP_005964709.1 PREDICTED: collagen alpha-1(I) chain-like [Pantholops hodgsonii]	Pantholops hodgsonii	cetartiodactyla	3	NC; Yd 3278; Yd 5910
XP_005964709.1; XP_005964709.1	XP_005964709.1 XP_005964709.1 PREDICTED: collagen alpha-1(I) chain-like [Pantholops hodgsonii]; XP_005964709.1 XP_005964709.1 PREDICTED: collagen alpha-1(I) chain-like [Pantholops hodgsonii]	Pantholops hodgsonii	cetartiodactyla	1	SA8002
XP_005971122.1	XP_005971122.1 XP_005971122.1 PREDICTED: collagen alpha-2(V) chain-like [Pantholops hodgsonii]	Pantholops hodgsonii	cetartiodactyla	1	Yd 3278
XP_005981473.1	XP_005981473.1 PREDICTED: short-wave-sensitive opsin 1 [Pantholops hodgsonii]	Pantholops hodgsonii	cetartiodactyla	1	SA8002
XP_005985745.1	XP_005985745.1 PREDICTED: LOW QUALITY PROTEIN: collagen, type I, alpha 2 [Pantholops hodgsonii]	Pantholops hodgsonii	cetartiodactyla	3	NC; Yd 3278; Yd 5910
XP_006083771.1; XP_006083771.1; XP_023605306.1; XP_023605306.1; XP_023605308.1; XP_023605308.1; XP_023605309.1; XP_023605309.1	XP_006083771.1 XP_006083771.1 serotransferrin isoform X4 [Myotis lucifugus]; XP_006083771.1 XP_006083771.1 serotransferrin isoform X4 [Myotis lucifugus]; XP_023605306.1 XP_023605306.1 serotransferrin isoform X1 [Myotis lucifugus]; XP_023605306.1 XP_023605306.1 serotransferrin isoform X1 [Myotis lucifugus]; XP_023605308.1 XP_023605308.1 serotransferrin isoform X3 [Myotis lucifugus]; XP_023605308.1…	Myotis lucifugus	chiroptera	1	SA8002
XP_006083771.1; XP_023605306.1; XP_023605308.1; XP_023605309.1	XP_006083771.1 XP_006083771.1 serotransferrin isoform X4 [Myotis lucifugus]; XP_023605306.1 XP_023605306.1 serotransferrin isoform X1 [Myotis lucifugus]; XP_023605308.1 XP_023605308.1 serotransferrin isoform X3 [Myotis lucifugus]; XP_023605309.1 XP_023605309.1 serotransferrin isoform X6 [Myotis lucifugus]	Myotis lucifugus	chiroptera	2	Yd 3278; Yd 5910
XP_006084336.1; XP_006095232.1; XP_006095233.1; XP_006095377.1; XP_006105755.1; XP_006105759.1; XP_006105899.1; XP_006105900.1; XP_006105902.1; XP_006105904.1; XP_006106424.1; XP_006106486.1; XP_006106769.1; XP_014303290.1; XP_014303291.1; XP_014303296.1; XP_014303408.1; XP_014303409.1; XP_014316718.2; XP_023602427.1	XP_006084336.1 XP_006084336.1 histone H2A.J [Myotis lucifugus]; XP_006095232.1 XP_006095232.1 histone H2A type 2-A [Myotis lucifugus]; XP_006095233.1 XP_006095233.1 histone H2A type 2-C [Myotis lucifugus]; XP_006095377.1 XP_006095377.1 histone H2A type 2-A-like [Myotis lucifugus]; XP_006105755.1 XP_006105755.1 histone H2A type 1 [Myotis lucifugus]; XP_006105759.1 XP_006105759.1 histone H2A type 1…	Myotis lucifugus	chiroptera	1	Yd 3278
XP_006085025.1; XP_023606493.1	XP_006085025.1 XP_006085025.1 collagen alpha-2(I) chain isoform X1 [Myotis lucifugus]; XP_023606493.1 XP_023606493.1 collagen alpha-2(I) chain isoform X2 [Myotis lucifugus]	Myotis lucifugus	chiroptera	1	Yd 3278
XP_006091737.1; XP_006091737.1; XP_023612189.1; XP_023612189.1; XP_023612190.1; XP_023612190.1	XP_006091737.1 XP_006091737.1 desmocollin-1 isoform X1 [Myotis lucifugus]; XP_006091737.1 XP_006091737.1 desmocollin-1 isoform X1 [Myotis lucifugus]; XP_023612189.1 XP_023612189.1 desmocollin-1 isoform X2 [Myotis lucifugus]; XP_023612189.1 XP_023612189.1 desmocollin-1 isoform X2 [Myotis lucifugus]; XP_023612190.1 XP_023612190.1 desmocollin-1 isoform X3 [Myotis lucifugus]; XP_023612190.1 XP_023612…	Myotis lucifugus	chiroptera	1	SA8002
XP_006095762.1	XP_006095762.1 keratin, type II cytoskeletal 1 isoform X2 [Myotis lucifugus]	Myotis lucifugus	chiroptera	1	SA8002
XP_006105322.1	XP_006105322.1 XP_006105322.1 collagen alpha-1(I) chain [Myotis lucifugus]	Myotis lucifugus	chiroptera	3	NC; Yd 3278; Yd 5910
XP_006105322.1; XP_006105322.1	XP_006105322.1 XP_006105322.1 collagen alpha-1(I) chain [Myotis lucifugus]; XP_006105322.1 XP_006105322.1 collagen alpha-1(I) chain [Myotis lucifugus]	Myotis lucifugus	chiroptera	1	SA8002
XP_006105773.1; XP_006105774.2; XP_006105898.1; XP_014303302.1; XP_014303395.1; XP_014303412.1; XP_023602428.1; XP_023603027.1; XP_023614983.1; XP_023615077.1	XP_006105773.1 XP_006105773.1 histone H4 [Myotis lucifugus]; XP_006105774.2 XP_006105774.2 histone H3.1-like [Myotis lucifugus]; XP_006105898.1 XP_006105898.1 histone H4 [Myotis lucifugus]; XP_014303302.1 XP_014303302.1 histone H4 [Myotis lucifugus]; XP_014303395.1 XP_014303395.1 uncharacterized protein LOC102419892 [Myotis lucifugus]; XP_014303412.1 XP_014303412.1 histone H4 [Myotis lucifugus]; …	Myotis lucifugus	chiroptera	1	Yd 3278
XP_006107764.1	XP_006107764.1 XP_006107764.1 actin, cytoplasmic 2 [Myotis lucifugus]	Myotis lucifugus	chiroptera	1	Yd 3278
XP_006197440.1; XP_006197441.1; XP_015099468.1; XP_015099471.1; XP_015099473.1; XP_015099480.1; XP_015099485.1; XP_015099491.1; XP_015099499.1	XP_006197440.1 XP_006197440.1 PREDICTED: pancreatic alpha-amylase isoform X1 [Vicugna pacos]; XP_006197441.1 XP_006197441.1 PREDICTED: pancreatic alpha-amylase isoform X1 [Vicugna pacos]; XP_015099468.1 XP_015099468.1 PREDICTED: pancreatic alpha-amylase isoform X1 [Vicugna pacos]; XP_015099471.1 XP_015099471.1 PREDICTED: pancreatic alpha-amylase isoform X1 [Vicugna pacos]; XP_015099473.1 XP_01509…	Vicugna pacos	cetartiodactyla	1	Yd 3278
XP_006198715.2	XP_006198715.2 XP_006198715.2 PREDICTED: LOW QUALITY PROTEIN: desmoplakin [Vicugna pacos]	Vicugna pacos	cetartiodactyla	1	SA8002
XP_006199509.1; XP_006210450.1	XP_006199509.1 XP_006199509.1 PREDICTED: actin, cytoplasmic 2 [Vicugna pacos]; XP_006210450.1 XP_006210450.1 PREDICTED: actin, cytoplasmic 1 [Vicugna pacos]	Vicugna pacos	cetartiodactyla	1	Yd 3278
XP_006199949.1; XP_006208989.1; XP_006215324.1; XP_006216977.1; XP_006216978.1; XP_006217196.1; XP_006218977.1; XP_006218990.1; XP_006219814.1; XP_006220031.1; XP_006220115.1; XP_006220121.2; XP_006220149.1; XP_006220150.2; XP_015104244.1; XP_015107093.1; XP_015107244.1; XP_015107245.1; XP_015107246.1; XP_015107250.1	XP_006199949.1 XP_006199949.1 PREDICTED: histone H2A.J [Vicugna pacos]; XP_006208989.1 XP_006208989.1 PREDICTED: histone H2A.Z [Vicugna pacos]; XP_006215324.1 XP_006215324.1 PREDICTED: histone H2A type 1 [Vicugna pacos]; XP_006216977.1 XP_006216977.1 PREDICTED: histone H2A type 2-C [Vicugna pacos]; XP_006216978.1 XP_006216978.1 PREDICTED: histone H2A type 2-B [Vicugna pacos]; XP_006217196.1 XP_00…	Vicugna pacos	cetartiodactyla	1	Yd 3278
XP_006200784.1	XP_006200784.1 XP_006200784.1 PREDICTED: lactotransferrin [Vicugna pacos]	Vicugna pacos	cetartiodactyla	1	Yd 3278
XP_006200784.1; XP_006200784.1; XP_015103625.1; XP_015103625.1	XP_006200784.1 XP_006200784.1 PREDICTED: lactotransferrin [Vicugna pacos]; XP_006200784.1 XP_006200784.1 PREDICTED: lactotransferrin [Vicugna pacos]; XP_015103625.1 XP_015103625.1 PREDICTED: serotransferrin [Vicugna pacos]; XP_015103625.1 XP_015103625.1 PREDICTED: serotransferrin [Vicugna pacos]	Vicugna pacos	cetartiodactyla	1	SA8002
XP_006200784.1; XP_015103625.1	XP_006200784.1 XP_006200784.1 PREDICTED: lactotransferrin [Vicugna pacos]; XP_015103625.1 XP_015103625.1 PREDICTED: serotransferrin [Vicugna pacos]	Vicugna pacos	cetartiodactyla	1	Yd 5910
XP_006202333.1	XP_006202333.1 PREDICTED: short-wave-sensitive opsin 1 [Vicugna pacos]	Vicugna pacos	cetartiodactyla	1	SA8002
XP_006203488.1; XP_006203489.1; XP_006203490.1	XP_006203488.1 XP_006203488.1 PREDICTED: hemoglobin subunit epsilon isoform X1 [Vicugna pacos]; XP_006203489.1 XP_006203489.1 PREDICTED: hemoglobin subunit epsilon-4 isoform X2 [Vicugna pacos]; XP_006203490.1 XP_006203490.1 PREDICTED: hemoglobin subunit epsilon [Vicugna pacos]	Vicugna pacos	cetartiodactyla	1	NC
XP_006207690.1	XP_006207690.1 XP_006207690.1 PREDICTED: collagen alpha-2(I) chain [Vicugna pacos]	Vicugna pacos	cetartiodactyla	3	NC; Yd 3278; Yd 5910
XP_006210591.1; XP_006212153.1; XP_015100143.1; XP_015100144.1	XP_006210591.1 PREDICTED: canalicular multispecific organic anion transporter 1 isoform X1 [Vicugna pacos]; XP_006212153.1 PREDICTED: multidrug resistance-associated protein 6 [Vicugna pacos]; XP_015100143.1 PREDICTED: canalicular multispecific organic anion transporter 1 isoform X2 [Vicugna pacos]; XP_015100144.1 PREDICTED: canalicular multispecific organic anion transporter 1 isoform X3 [Vicugn…	Vicugna pacos	cetartiodactyla	1	SA8002
XP_006212587.1	XP_006212587.1 XP_006212587.1 PREDICTED: serum albumin [Vicugna pacos]	Vicugna pacos	cetartiodactyla	1	Yd 3278
XP_006215323.1; XP_006216973.1; XP_006218987.1; XP_006219002.2; XP_006220086.1; XP_006220144.1; XP_006220166.1; XP_015089988.1; XP_015107226.1; XP_015107249.1; XP_015107252.1; XP_015107253.1	XP_006215323.1 XP_006215323.1 PREDICTED: histone H4 [Vicugna pacos]; XP_006216973.1 XP_006216973.1 PREDICTED: histone H4 [Vicugna pacos]; XP_006218987.1 XP_006218987.1 PREDICTED: histone H4 [Vicugna pacos]; XP_006219002.2 XP_006219002.2 PREDICTED: histone H3.1-like [Vicugna pacos]; XP_006220086.1 XP_006220086.1 PREDICTED: histone H4 [Vicugna pacos]; XP_006220144.1 XP_006220144.1 PREDICTED: histon…	Vicugna pacos	cetartiodactyla	1	Yd 3278
XP_006218715.1	XP_006218715.1 XP_006218715.1 PREDICTED: LOW QUALITY PROTEIN: collagen alpha-1(I) chain [Vicugna pacos]	Vicugna pacos	cetartiodactyla	3	NC; Yd 3278; Yd 5910
XP_006218715.1; XP_006218715.1	XP_006218715.1 XP_006218715.1 PREDICTED: LOW QUALITY PROTEIN: collagen alpha-1(I) chain [Vicugna pacos]; XP_006218715.1 XP_006218715.1 PREDICTED: LOW QUALITY PROTEIN: collagen alpha-1(I) chain [Vicugna pacos]	Vicugna pacos	cetartiodactyla	1	SA8002
XP_006219080.1	XP_006219080.1 XP_006219080.1 PREDICTED: LOW QUALITY PROTEIN: armadillo repeat protein deleted in velo-cardio-facial syndrome [Vicugna pacos]	Vicugna pacos	cetartiodactyla	1	SA8002
XP_006219080.1; XP_006219080.1	XP_006219080.1 XP_006219080.1 PREDICTED: LOW QUALITY PROTEIN: armadillo repeat protein deleted in velo-cardio-facial syndrome [Vicugna pacos]; XP_006219080.1 XP_006219080.1 PREDICTED: LOW QUALITY PROTEIN: armadillo repeat protein deleted in velo-cardio-facial syndrome [Vicugna pacos]	Vicugna pacos	cetartiodactyla	1	SA8002
XP_006941961.2; XP_023100072.1	XP_006941961.2 XP_006941961.2 actin, cytoplasmic 1 [Felis catus]; XP_023100072.1 XP_023100072.1 actin, cytoplasmic 2 [Felis catus]	Felis catus	carnivora	1	Yd 3278
XP_007076757.1	XP_007076757.1 PREDICTED: collagen alpha-2(I) chain [Panthera tigris altaica]	Panthera tigris	carnivora	3	NC; Yd 3278; Yd 5910
XP_007085104.1	XP_007085104.1 PREDICTED: FERM, RhoGEF and pleckstrin domain-containing protein 2 [Panthera tigris altaica]	Panthera tigris	carnivora	1	SA4757
XP_007101290.2; XP_007101291.1	XP_007101290.2 XP_007101290.2 desmoplakin isoform X1 [Physeter catodon]; XP_007101291.1 XP_007101291.1 desmoplakin isoform X2 [Physeter catodon]	Physeter catodon	cetartiodactyla	1	SA8002
XP_007105361.1	XP_007105361.1 XP_007105361.1 collagen alpha-2(I) chain [Physeter catodon]	Physeter catodon	cetartiodactyla	3	NC; Yd 3278; Yd 5910
XP_007105800.2; XP_007105801.2; XP_007105802.2	XP_007105800.2 XP_007105800.2 pancreatic alpha-amylase [Physeter catodon]; XP_007105801.2 XP_007105801.2 pancreatic alpha-amylase [Physeter catodon]; XP_007105802.2 XP_007105802.2 pancreatic alpha-amylase [Physeter catodon]	Physeter catodon	cetartiodactyla	1	Yd 3278
XP_007105886.1; XP_007105888.1; XP_007105891.1; XP_007105894.1; XP_007105897.1; XP_007107818.1; XP_007114486.1; XP_007114487.1; XP_007114493.1; XP_007117398.1; XP_007118958.1; XP_007128634.1; XP_007128635.1; XP_007128639.2; XP_007128662.1; XP_007128665.1; XP_007128666.2; XP_007128669.1; XP_007128680.1; XP_023971924.1; XP_023973985.1; XP_023973989.1; XP_023977476.1; XP_023977667.1; XP_023982467.1;…	XP_007105886.1 XP_007105886.1 histone H2A type 1 [Physeter catodon]; XP_007105888.1 XP_007105888.1 histone H2A type 1-H [Physeter catodon]; XP_007105891.1 XP_007105891.1 histone H2A type 1-D [Physeter catodon]; XP_007105894.1 XP_007105894.1 histone H2A type 1-like [Physeter catodon]; XP_007105897.1 XP_007105897.1 histone H2A type 1 [Physeter catodon]; XP_007107818.1 XP_007107818.1 histone H2A.J […	Physeter catodon	cetartiodactyla	1	Yd 3278
XP_007105890.1; XP_007107817.1; XP_007114492.1; XP_007128640.2; XP_007128663.2; XP_007128668.2; XP_023977599.1; XP_023977600.1	XP_007105890.1 XP_007105890.1 histone H4 [Physeter catodon]; XP_007107817.1 XP_007107817.1 histone H4 [Physeter catodon]; XP_007114492.1 XP_007114492.1 histone H4 [Physeter catodon]; XP_007128640.2 XP_007128640.2 LOW QUALITY PROTEIN: uncharacterized protein LOC102994991 [Physeter catodon]; XP_007128663.2 XP_007128663.2 uncharacterized protein LOC102976718 [Physeter catodon]; XP_007128668.2 XP_007…	Physeter catodon	cetartiodactyla	1	Yd 3278
XP_007110315.2	XP_007110315.2 XP_007110315.2 serotransferrin [Physeter catodon]	Physeter catodon	cetartiodactyla	1	Yd 3278
XP_007110315.2; XP_007110315.2; XP_007126155.1; XP_007126155.1; XP_007126156.1; XP_007126156.1	XP_007110315.2 XP_007110315.2 serotransferrin [Physeter catodon]; XP_007110315.2 XP_007110315.2 serotransferrin [Physeter catodon]; XP_007126155.1 XP_007126155.1 lactotransferrin isoform X1 [Physeter catodon]; XP_007126155.1 XP_007126155.1 lactotransferrin isoform X1 [Physeter catodon]; XP_007126156.1 XP_007126156.1 lactotransferrin isoform X2 [Physeter catodon]; XP_007126156.1 XP_007126156.1 lac…	Physeter catodon	cetartiodactyla	1	SA8002
XP_007110315.2; XP_007126155.1; XP_007126156.1	XP_007110315.2 XP_007110315.2 serotransferrin [Physeter catodon]; XP_007126155.1 XP_007126155.1 lactotransferrin isoform X1 [Physeter catodon]; XP_007126156.1 XP_007126156.1 lactotransferrin isoform X2 [Physeter catodon]	Physeter catodon	cetartiodactyla	1	Yd 5910
XP_007118936.1	XP_007118936.1 XP_007118936.1 lysozyme C [Physeter catodon]	Physeter catodon	cetartiodactyla	2	Yd 3278; Yd 5910
XP_007118936.1; XP_007118936.1	XP_007118936.1 XP_007118936.1 lysozyme C [Physeter catodon]; XP_007118936.1 XP_007118936.1 lysozyme C [Physeter catodon]	Physeter catodon	cetartiodactyla	1	SA8002
XP_007120099.1	XP_007120099.1 zinc finger protein 174 [Physeter catodon]	Physeter catodon	cetartiodactyla	1	NC
XP_007125705.1; XP_007129366.1; XP_023974866.1	XP_007125705.1 XP_007125705.1 actin, cytoplasmic 2 [Physeter catodon]; XP_007129366.1 XP_007129366.1 actin, cytoplasmic 1 [Physeter catodon]; XP_023974866.1 XP_023974866.1 actin, cytoplasmic 1 [Physeter catodon]	Physeter catodon	cetartiodactyla	1	Yd 3278
XP_007126313.1; XP_023971164.1	XP_007126313.1 XP_007126313.1 serum albumin isoform X2 [Physeter catodon]; XP_023971164.1 XP_023971164.1 serum albumin isoform X1 [Physeter catodon]	Physeter catodon	cetartiodactyla	2	NC; Yd 3278
XP_007127160.2	XP_007127160.2 multidrug resistance-associated protein 6 [Physeter catodon]	Physeter catodon	cetartiodactyla	1	SA8002
XP_007128607.1	XP_007128607.1 XP_007128607.1 collagen alpha-1(I) chain [Physeter catodon]	Physeter catodon	cetartiodactyla	3	NC; Yd 3278; Yd 5910
XP_007130609.1; XP_007130609.1	XP_007130609.1 XP_007130609.1 desmoglein-1 [Physeter catodon]; XP_007130609.1 XP_007130609.1 desmoglein-1 [Physeter catodon]	Physeter catodon	cetartiodactyla	1	SA8002
XP_007167153.1; XP_007167153.1	XP_007167153.1 XP_007167153.1 PREDICTED: desmoglein-1 [Balaenoptera acutorostrata scammoni]; XP_007167153.1 XP_007167153.1 PREDICTED: desmoglein-1 [Balaenoptera acutorostrata scammoni]	Balaenoptera acutorostrata	cetartiodactyla	1	SA8002
XP_007168918.1	XP_007168918.1 XP_007168918.1 PREDICTED: lactotransferrin [Balaenoptera acutorostrata scammoni]	Balaenoptera acutorostrata	cetartiodactyla	2	Yd 3278; Yd 5910
XP_007168918.1; XP_007168918.1	XP_007168918.1 XP_007168918.1 PREDICTED: lactotransferrin [Balaenoptera acutorostrata scammoni]; XP_007168918.1 XP_007168918.1 PREDICTED: lactotransferrin [Balaenoptera acutorostrata scammoni]	Balaenoptera acutorostrata	cetartiodactyla	1	SA8002
XP_007169561.1; XP_007169562.1; XP_007169563.1; XP_007169564.1	XP_007169561.1 XP_007169561.1 PREDICTED: pancreatic alpha-amylase isoform X1 [Balaenoptera acutorostrata scammoni]; XP_007169562.1 XP_007169562.1 PREDICTED: pancreatic alpha-amylase isoform X2 [Balaenoptera acutorostrata scammoni]; XP_007169563.1 XP_007169563.1 PREDICTED: pancreatic alpha-amylase isoform X3 [Balaenoptera acutorostrata scammoni]; XP_007169564.1 XP_007169564.1 PREDICTED: pancreatic…	Balaenoptera acutorostrata	cetartiodactyla	1	Yd 3278
XP_007169970.1; XP_007172968.1; XP_007177432.1; XP_007177435.1; XP_007177442.1; XP_007177445.1; XP_007178007.1; XP_007178010.1; XP_007178012.1; XP_007178013.1; XP_007179088.1; XP_007179089.1; XP_007179105.1; XP_007179106.1; XP_007179124.1; XP_007179128.1; XP_007179131.1; XP_007179133.1; XP_007179135.1; XP_007187848.1; XP_007196099.1; XP_007196713.1	XP_007169970.1 XP_007169970.1 PREDICTED: histone H2A type 3-like [Balaenoptera acutorostrata scammoni]; XP_007172968.1 XP_007172968.1 PREDICTED: histone H2A.Z-like isoform X1 [Balaenoptera acutorostrata scammoni]; XP_007177432.1 XP_007177432.1 PREDICTED: histone H2A type 1-like [Balaenoptera acutorostrata scammoni]; XP_007177435.1 XP_007177435.1 PREDICTED: histone H2A type 1-C-like [Balaenoptera …	Balaenoptera acutorostrata	cetartiodactyla	1	Yd 3278
XP_007170441.1; XP_007180974.1	XP_007170441.1 XP_007170441.1 PREDICTED: serotransferrin [Balaenoptera acutorostrata scammoni]; XP_007180974.1 XP_007180974.1 PREDICTED: inhibitor of carbonic anhydrase-like [Balaenoptera acutorostrata scammoni]	Balaenoptera acutorostrata	cetartiodactyla	1	Yd 3278
XP_007171349.1; XP_007171350.1; XP_007171352.1	XP_007171349.1 XP_007171349.1 PREDICTED: LOW QUALITY PROTEIN: mucin-5B [Balaenoptera acutorostrata scammoni]; XP_007171350.1 XP_007171350.1 PREDICTED: mucin-5AC [Balaenoptera acutorostrata scammoni]; XP_007171352.1 XP_007171352.1 PREDICTED: mucin-2 [Balaenoptera acutorostrata scammoni]	Balaenoptera acutorostrata	cetartiodactyla	1	Yd 3278
XP_007174145.1	XP_007174145.1 XP_007174145.1 PREDICTED: desmoplakin [Balaenoptera acutorostrata scammoni]	Balaenoptera acutorostrata	cetartiodactyla	1	SA8002
XP_007176021.1; XP_007176022.1	XP_007176021.1 PREDICTED: baculoviral IAP repeat-containing protein 1 isoform X1 [Balaenoptera acutorostrata scammoni]; XP_007176022.1 PREDICTED: baculoviral IAP repeat-containing protein 1 isoform X2 [Balaenoptera acutorostrata scammoni]	Balaenoptera acutorostrata	cetartiodactyla	1	SA8002
XP_007176493.1	XP_007176493.1 XP_007176493.1 PREDICTED: LOW QUALITY PROTEIN: collagen alpha-1(I) chain-like [Balaenoptera acutorostrata scammoni]	Balaenoptera acutorostrata	cetartiodactyla	3	NC; Yd 3278; Yd 5910
XP_007177433.1; XP_007177441.1; XP_007178344.1; XP_007179086.1; XP_007179087.1; XP_007179092.1; XP_007179093.1; XP_007179108.1; XP_007179126.1; XP_007179134.1; XP_007196100.1	XP_007177433.1 XP_007177433.1 PREDICTED: uncharacterized protein LOC103016424 [Balaenoptera acutorostrata scammoni]; XP_007177441.1 XP_007177441.1 PREDICTED: histone H3.1-like [Balaenoptera acutorostrata scammoni]; XP_007178344.1 XP_007178344.1 PREDICTED: histone H3-like centromeric protein cid-like [Balaenoptera acutorostrata scammoni]; XP_007179086.1 XP_007179086.1 PREDICTED: histone H4-like [B…	Balaenoptera acutorostrata	cetartiodactyla	1	Yd 3278
XP_007179910.1	XP_007179910.1 XP_007179910.1 PREDICTED: serum albumin [Balaenoptera acutorostrata scammoni]	Balaenoptera acutorostrata	cetartiodactyla	2	NC; Yd 3278
XP_007181625.1	XP_007181625.1 PREDICTED: zinc finger protein 174 isoform X1 [Balaenoptera acutorostrata scammoni]	Balaenoptera acutorostrata	cetartiodactyla	1	NC
XP_007185913.1; XP_007186830.1	XP_007185913.1 XP_007185913.1 PREDICTED: actin, cytoplasmic 2 [Balaenoptera acutorostrata scammoni]; XP_007186830.1 XP_007186830.1 PREDICTED: actin, cytoplasmic 1 [Balaenoptera acutorostrata scammoni]	Balaenoptera acutorostrata	cetartiodactyla	1	Yd 3278
XP_007188392.1	XP_007188392.1 PREDICTED: LOW QUALITY PROTEIN: multidrug resistance-associated protein 6-like [Balaenoptera acutorostrata scammoni]	Balaenoptera acutorostrata	cetartiodactyla	1	SA8002
XP_007195105.1	XP_007195105.1 XP_007195105.1 PREDICTED: lysozyme C [Balaenoptera acutorostrata scammoni]	Balaenoptera acutorostrata	cetartiodactyla	2	Yd 3278; Yd 5910
XP_007195105.1; XP_007195105.1	XP_007195105.1 XP_007195105.1 PREDICTED: lysozyme C [Balaenoptera acutorostrata scammoni]; XP_007195105.1 XP_007195105.1 PREDICTED: lysozyme C [Balaenoptera acutorostrata scammoni]	Balaenoptera acutorostrata	cetartiodactyla	1	SA8002
XP_007195818.1	XP_007195818.1 XP_007195818.1 PREDICTED: collagen alpha-2(I) chain-like [Balaenoptera acutorostrata scammoni]	Balaenoptera acutorostrata	cetartiodactyla	2	Yd 3278; Yd 5910
XP_007978206.1	XP_007978206.1 PREDICTED: grainyhead-like protein 3 homolog isoform X1 [Chlorocebus sabaeus]	Chlorocebus sabaeus	primates	1	NC
XP_007980329.1	XP_007980329.1 XP_007980329.1 PREDICTED: collagen alpha-2(I) chain [Chlorocebus sabaeus]	Chlorocebus sabaeus	primates	2	Yd 3278; Yd 5910
XP_007981042.1	XP_007981042.1 PREDICTED: short-wave-sensitive opsin 1 [Chlorocebus sabaeus]	Chlorocebus sabaeus	primates	1	SA8002
XP_007984760.1	XP_007984760.1 PREDICTED: multidrug resistance-associated protein 6 [Chlorocebus sabaeus]	Chlorocebus sabaeus	primates	1	SA8002
XP_007986272.1; XP_007986322.1; XP_007986326.1	XP_007986272.1 PREDICTED: putative V-set and immunoglobulin domain-containing-like protein IGHV4OR15-8 isoform X1 [Chlorocebus sabaeus]; XP_007986322.1 PREDICTED: uncharacterized protein LOC103229935 [Chlorocebus sabaeus]; XP_007986326.1 PREDICTED: uncharacterized protein LOC103229943 [Chlorocebus sabaeus]	Chlorocebus sabaeus	primates	1	Yd 3278
XP_008001534.1	XP_008001534.1 PREDICTED: keratin, type II cytoskeletal 2 epidermal [Chlorocebus sabaeus]	Chlorocebus sabaeus	primates	1	SA4757
XP_008009716.1	XP_008009716.1 XP_008009716.1 PREDICTED: collagen alpha-1(I) chain isoform X1 [Chlorocebus sabaeus]	Chlorocebus sabaeus	primates	1	Yd 3278
XP_008009716.1; XP_008009716.1; XP_008009717.1; XP_008009717.1; XP_008009718.1; XP_008009718.1; XP_008009719.1; XP_008009719.1; XP_008009720.1; XP_008009720.1	XP_008009716.1 XP_008009716.1 PREDICTED: collagen alpha-1(I) chain isoform X1 [Chlorocebus sabaeus]; XP_008009716.1 XP_008009716.1 PREDICTED: collagen alpha-1(I) chain isoform X1 [Chlorocebus sabaeus]; XP_008009717.1 XP_008009717.1 PREDICTED: collagen alpha-1(I) chain isoform X2 [Chlorocebus sabaeus]; XP_008009717.1 XP_008009717.1 PREDICTED: collagen alpha-1(I) chain isoform X2 [Chlorocebus sabae…	Chlorocebus sabaeus	primates	1	SA8002
XP_008009716.1; XP_008009717.1; XP_008009718.1	XP_008009716.1 XP_008009716.1 PREDICTED: collagen alpha-1(I) chain isoform X1 [Chlorocebus sabaeus]; XP_008009717.1 XP_008009717.1 PREDICTED: collagen alpha-1(I) chain isoform X2 [Chlorocebus sabaeus]; XP_008009718.1 XP_008009718.1 PREDICTED: collagen alpha-1(I) chain isoform X3 [Chlorocebus sabaeus]	Chlorocebus sabaeus	primates	2	NC; Yd 5910
XP_008009716.1; XP_008009718.1	XP_008009716.1 XP_008009716.1 PREDICTED: collagen alpha-1(I) chain isoform X1 [Chlorocebus sabaeus]; XP_008009718.1 XP_008009718.1 PREDICTED: collagen alpha-1(I) chain isoform X3 [Chlorocebus sabaeus]	Chlorocebus sabaeus	primates	1	NC
XP_008063438.1	XP_008063438.1 XP_008063438.1 collagen alpha-1(I) chain [Carlito syrichta]	Carlito syrichta	primates	3	NC; Yd 3278; Yd 5910
XP_008063438.1; XP_008063438.1	XP_008063438.1 XP_008063438.1 collagen alpha-1(I) chain [Carlito syrichta]; XP_008063438.1 XP_008063438.1 collagen alpha-1(I) chain [Carlito syrichta]	Carlito syrichta	primates	1	SA8002
XP_008067045.1; XP_008067047.1	XP_008067045.1 XP_008067045.1 collagen alpha-2(I) chain isoform X1 [Carlito syrichta]; XP_008067047.1 XP_008067047.1 collagen alpha-2(I) chain isoform X2 [Carlito syrichta]	Carlito syrichta	primates	1	Yd 3278
XP_008138317.1; XP_008138317.1	XP_008138317.1 XP_008138317.1 PREDICTED: suprabasin [Eptesicus fuscus]; XP_008138317.1 XP_008138317.1 PREDICTED: suprabasin [Eptesicus fuscus]	Eptesicus fuscus	chiroptera	1	SA8002
XP_008138659.1; XP_008145271.1; XP_008145281.1; XP_008148302.1; XP_008154020.1; XP_008154876.1; XP_008158813.1	XP_008138659.1 XP_008138659.1 PREDICTED: histone H2A.J [Eptesicus fuscus]; XP_008145271.1 XP_008145271.1 PREDICTED: histone H2A type 1-D [Eptesicus fuscus]; XP_008145281.1 XP_008145281.1 PREDICTED: histone H2A type 1 [Eptesicus fuscus]; XP_008148302.1 XP_008148302.1 PREDICTED: histone H2AX [Eptesicus fuscus]; XP_008154020.1 XP_008154020.1 PREDICTED: histone H2A type 2-C [Eptesicus fuscus]; XP_008…	Eptesicus fuscus	chiroptera	1	Yd 3278
XP_008138943.1	XP_008138943.1 PREDICTED: keratin, type II cytoskeletal 1 [Eptesicus fuscus]	Eptesicus fuscus	chiroptera	1	SA8002
XP_008139768.1; XP_008142622.1	XP_008139768.1 PREDICTED: multidrug resistance-associated protein 6 [Eptesicus fuscus]; XP_008142622.1 PREDICTED: canalicular multispecific organic anion transporter 1 [Eptesicus fuscus]	Eptesicus fuscus	chiroptera	1	SA8002
XP_008145273.1; XP_008145274.1; XP_008145279.1; XP_008145513.1; XP_008145518.1; XP_008154018.1; XP_008159186.1	XP_008145273.1 XP_008145273.1 PREDICTED: histone H4 [Eptesicus fuscus]; XP_008145274.1 XP_008145274.1 PREDICTED: histone H4 [Eptesicus fuscus]; XP_008145279.1 XP_008145279.1 PREDICTED: histone H4 [Eptesicus fuscus]; XP_008145513.1 XP_008145513.1 PREDICTED: histone H4-like [Eptesicus fuscus]; XP_008145518.1 XP_008145518.1 PREDICTED: uncharacterized protein LOC103291281 [Eptesicus fuscus]; XP_00815…	Eptesicus fuscus	chiroptera	1	Yd 3278
XP_008145316.1	XP_008145316.1 XP_008145316.1 PREDICTED: pancreatic alpha-amylase [Eptesicus fuscus]	Eptesicus fuscus	chiroptera	1	Yd 3278
XP_008146550.1; XP_008146550.1; XP_008146551.1; XP_008146551.1	XP_008146550.1 XP_008146550.1 PREDICTED: desmocollin-1 isoform X1 [Eptesicus fuscus]; XP_008146550.1 XP_008146550.1 PREDICTED: desmocollin-1 isoform X1 [Eptesicus fuscus]; XP_008146551.1 XP_008146551.1 PREDICTED: desmocollin-1 isoform X2 [Eptesicus fuscus]; XP_008146551.1 XP_008146551.1 PREDICTED: desmocollin-1 isoform X2 [Eptesicus fuscus]	Eptesicus fuscus	chiroptera	1	SA8002
XP_008147219.1; XP_008147226.1	XP_008147219.1 XP_008147219.1 PREDICTED: collagen alpha-2(I) chain isoform X1 [Eptesicus fuscus]; XP_008147226.1 XP_008147226.1 PREDICTED: collagen alpha-2(I) chain isoform X2 [Eptesicus fuscus]	Eptesicus fuscus	chiroptera	1	Yd 3278
XP_008151928.1	XP_008151928.1 XP_008151928.1 PREDICTED: collagen alpha-1(I) chain [Eptesicus fuscus]	Eptesicus fuscus	chiroptera	3	NC; Yd 3278; Yd 5910
XP_008151928.1; XP_008151928.1	XP_008151928.1 XP_008151928.1 PREDICTED: collagen alpha-1(I) chain [Eptesicus fuscus]; XP_008151928.1 XP_008151928.1 PREDICTED: collagen alpha-1(I) chain [Eptesicus fuscus]	Eptesicus fuscus	chiroptera	1	SA8002
XP_008153092.1	XP_008153092.1 XP_008153092.1 PREDICTED: desmoplakin [Eptesicus fuscus]	Eptesicus fuscus	chiroptera	1	SA8002
XP_008153214.1; XP_008154228.1; XP_008154229.1	XP_008153214.1 XP_008153214.1 PREDICTED: actin, cytoplasmic 2 [Eptesicus fuscus]; XP_008154228.1 XP_008154228.1 PREDICTED: actin, cytoplasmic 1 isoform X1 [Eptesicus fuscus]; XP_008154229.1 XP_008154229.1 PREDICTED: actin, cytoplasmic 1 isoform X2 [Eptesicus fuscus]	Eptesicus fuscus	chiroptera	1	Yd 3278
XP_008154806.1	XP_008154806.1 XP_008154806.1 PREDICTED: serotransferrin-like [Eptesicus fuscus]	Eptesicus fuscus	chiroptera	2	Yd 3278; Yd 5910
XP_008154806.1; XP_008154806.1	XP_008154806.1 XP_008154806.1 PREDICTED: serotransferrin-like [Eptesicus fuscus]; XP_008154806.1 XP_008154806.1 PREDICTED: serotransferrin-like [Eptesicus fuscus]	Eptesicus fuscus	chiroptera	1	SA8002
XP_008157819.1	XP_008157819.1 XP_008157819.1 PREDICTED: mucin-5B [Eptesicus fuscus]	Eptesicus fuscus	chiroptera	1	Yd 3278
XP_008158685.1; XP_008158686.1	XP_008158685.1 XP_008158685.1 PREDICTED: hemoglobin subunit beta-2-like [Eptesicus fuscus]; XP_008158686.1 XP_008158686.1 PREDICTED: hemoglobin subunit beta-2 [Eptesicus fuscus]	Eptesicus fuscus	chiroptera	1	NC
XP_008159110.1	XP_008159110.1 XP_008159110.1 PREDICTED: serum albumin [Eptesicus fuscus]	Eptesicus fuscus	chiroptera	1	Yd 3278
XP_008505116.1; XP_008505116.1	XP_008505116.1 XP_008505116.1 PREDICTED: desmoglein-1 [Equus przewalskii]; XP_008505116.1 XP_008505116.1 PREDICTED: desmoglein-1 [Equus przewalskii]	Equus przewalskii	perissodactyla	1	SA8002
XP_008506085.1	XP_008506085.1 XP_008506085.1 PREDICTED: LOW QUALITY PROTEIN: uncharacterized protein LOC103541129 [Equus przewalskii]	Equus przewalskii	perissodactyla	1	Yd 3278
XP_008507679.1; XP_008507680.1; XP_008536659.1	XP_008507679.1 PREDICTED: multidrug resistance-associated protein 1 isoform X1 [Equus przewalskii]; XP_008507680.1 PREDICTED: multidrug resistance-associated protein 1 isoform X2 [Equus przewalskii]; XP_008536659.1 PREDICTED: canalicular multispecific organic anion transporter 1 [Equus przewalskii]	Equus przewalskii	perissodactyla	1	SA8002
XP_008507738.1	XP_008507738.1 XP_008507738.1 PREDICTED: mucin-5AC-like, partial [Equus przewalskii]	Equus przewalskii	perissodactyla	1	Yd 3278
XP_008508029.1; XP_008524588.1	XP_008508029.1 XP_008508029.1 PREDICTED: pancreatic alpha-amylase [Equus przewalskii]; XP_008524588.1 XP_008524588.1 PREDICTED: LOW QUALITY PROTEIN: pancreatic alpha-amylase-like [Equus przewalskii]	Equus przewalskii	perissodactyla	1	Yd 3278
XP_008508561.1	XP_008508561.1 XP_008508561.1 PREDICTED: mucin-5B-like [Equus przewalskii]	Equus przewalskii	perissodactyla	1	Yd 3278
XP_008509285.1; XP_008509449.1	XP_008509285.1 XP_008509285.1 PREDICTED: deleted in malignant brain tumors 1 protein-like, partial [Equus przewalskii]; XP_008509449.1 XP_008509449.1 PREDICTED: LOW QUALITY PROTEIN: deleted in malignant brain tumors 1 protein-like [Equus przewalskii]	Equus przewalskii	perissodactyla	1	Yd 3278
XP_008511138.1; XP_008511138.1; XP_008542061.1; XP_008542061.1	XP_008511138.1 XP_008511138.1 PREDICTED: LOW QUALITY PROTEIN: serotransferrin-like [Equus przewalskii]; XP_008511138.1 XP_008511138.1 PREDICTED: LOW QUALITY PROTEIN: serotransferrin-like [Equus przewalskii]; XP_008542061.1 XP_008542061.1 PREDICTED: lactotransferrin [Equus przewalskii]; XP_008542061.1 XP_008542061.1 PREDICTED: lactotransferrin [Equus przewalskii]	Equus przewalskii	perissodactyla	1	SA8002
XP_008511138.1; XP_008542061.1	XP_008511138.1 XP_008511138.1 PREDICTED: LOW QUALITY PROTEIN: serotransferrin-like [Equus przewalskii]; XP_008542061.1 XP_008542061.1 PREDICTED: lactotransferrin [Equus przewalskii]	Equus przewalskii	perissodactyla	1	Yd 5910
XP_008513609.1; XP_008518606.1	XP_008513609.1 XP_008513609.1 PREDICTED: actin, cytoplasmic 1 [Equus przewalskii]; XP_008518606.1 XP_008518606.1 PREDICTED: LOW QUALITY PROTEIN: actin, cytoplasmic 2 [Equus przewalskii]	Equus przewalskii	perissodactyla	1	Yd 3278
XP_008515776.1; XP_008515777.1; XP_008515778.1	XP_008515776.1 XP_008515776.1 PREDICTED: desmoplakin isoform X1 [Equus przewalskii]; XP_008515777.1 XP_008515777.1 PREDICTED: desmoplakin isoform X2 [Equus przewalskii]; XP_008515778.1 XP_008515778.1 PREDICTED: desmoplakin isoform X3 [Equus przewalskii]	Equus przewalskii	perissodactyla	1	SA8002
XP_008516208.1	XP_008516208.1 XP_008516208.1 PREDICTED: collagen alpha-1(I) chain [Equus przewalskii]	Equus przewalskii	perissodactyla	3	NC; Yd 3278; Yd 5910
XP_008516208.1; XP_008516208.1	XP_008516208.1 XP_008516208.1 PREDICTED: collagen alpha-1(I) chain [Equus przewalskii]; XP_008516208.1 XP_008516208.1 PREDICTED: collagen alpha-1(I) chain [Equus przewalskii]	Equus przewalskii	perissodactyla	1	SA8002
XP_008522149.1; XP_008522202.1	XP_008522149.1 XP_008522149.1 PREDICTED: hemoglobin subunit beta [Equus przewalskii]; XP_008522202.1 XP_008522202.1 PREDICTED: hemoglobin subunit epsilon [Equus przewalskii]	Equus przewalskii	perissodactyla	1	NC
XP_008522179.1	XP_008522179.1 XP_008522179.1 PREDICTED: hemoglobin subunit epsilon-4 [Equus przewalskii]	Equus przewalskii	perissodactyla	2	SA4757; SA8002
XP_008522480.1	XP_008522480.1 XP_008522480.1 PREDICTED: collagen alpha-2(I) chain [Equus przewalskii]	Equus przewalskii	perissodactyla	1	Yd 3278
XP_008524662.1	XP_008524662.1 XP_008524662.1 PREDICTED: alpha-fetoprotein [Equus przewalskii]	Equus przewalskii	perissodactyla	1	Yd 3278
XP_008524663.1	XP_008524663.1 XP_008524663.1 PREDICTED: serum albumin [Equus przewalskii]	Equus przewalskii	perissodactyla	1	Yd 3278
XP_008525438.1	XP_008525438.1 PREDICTED: FERM, RhoGEF and pleckstrin domain-containing protein 2 [Equus przewalskii]	Equus przewalskii	perissodactyla	1	SA4757
XP_008535863.1	XP_008535863.1 XP_008535863.1 PREDICTED: lysozyme C [Equus przewalskii]	Equus przewalskii	perissodactyla	2	Yd 3278; Yd 5910
XP_008535863.1; XP_008535863.1	XP_008535863.1 XP_008535863.1 PREDICTED: lysozyme C [Equus przewalskii]; XP_008535863.1 XP_008535863.1 PREDICTED: lysozyme C [Equus przewalskii]	Equus przewalskii	perissodactyla	1	SA8002
XP_008542061.1	XP_008542061.1 XP_008542061.1 PREDICTED: lactotransferrin [Equus przewalskii]	Equus przewalskii	perissodactyla	1	Yd 3278
XP_008682500.1	XP_008682500.1 XP_008682500.1 PREDICTED: lysozyme C [Ursus maritimus]	Ursus maritimus	carnivora	2	Yd 3278; Yd 5910
XP_008682500.1; XP_008682500.1	XP_008682500.1 XP_008682500.1 PREDICTED: lysozyme C [Ursus maritimus]; XP_008682500.1 XP_008682500.1 PREDICTED: lysozyme C [Ursus maritimus]	Ursus maritimus	carnivora	1	SA8002
XP_008684476.1	XP_008684476.1 PREDICTED: collagen alpha-2(I) chain [Ursus maritimus]	Ursus maritimus	carnivora	3	NC; Yd 3278; Yd 5910
XP_008684627.1; XP_008695154.1	XP_008684627.1 PREDICTED: canalicular multispecific organic anion transporter 1 [Ursus maritimus]; XP_008695154.1 PREDICTED: LOW QUALITY PROTEIN: multidrug resistance-associated protein 6 [Ursus maritimus]	Ursus maritimus	carnivora	1	SA8002
XP_008686824.1	XP_008686824.1 PREDICTED: LOW QUALITY PROTEIN: collagen alpha-1(I) chain [Ursus maritimus]	Ursus maritimus	carnivora	3	NC; Yd 3278; Yd 5910
XP_008686824.1; XP_008686824.1	XP_008686824.1 PREDICTED: LOW QUALITY PROTEIN: collagen alpha-1(I) chain [Ursus maritimus]; XP_008686824.1 PREDICTED: LOW QUALITY PROTEIN: collagen alpha-1(I) chain [Ursus maritimus]	Ursus maritimus	carnivora	1	SA8002
XP_008688736.1	XP_008688736.1 PREDICTED: FERM, RhoGEF and pleckstrin domain-containing protein 2 [Ursus maritimus]	Ursus maritimus	carnivora	1	SA4757
XP_008689161.1; XP_008689161.1	XP_008689161.1 XP_008689161.1 PREDICTED: desmoglein-1 [Ursus maritimus]; XP_008689161.1 XP_008689161.1 PREDICTED: desmoglein-1 [Ursus maritimus]	Ursus maritimus	carnivora	1	SA8002
XP_008691171.1; XP_008691175.1; XP_008691183.1; XP_008691184.1; XP_008691186.1; XP_008691192.1; XP_008691193.1; XP_008691203.1; XP_008691206.1; XP_008691220.1; XP_008691226.1; XP_008691240.1; XP_008691243.1; XP_008691301.1; XP_008691321.1; XP_008693966.1; XP_008693967.1; XP_008693971.1; XP_008693973.1; XP_008701702.1; XP_008705249.1; XP_008705427.1; XP_008706492.1	XP_008691171.1 XP_008691171.1 PREDICTED: histone H2A type 1-like [Ursus maritimus]; XP_008691175.1 XP_008691175.1 PREDICTED: histone H2A type 1-like [Ursus maritimus]; XP_008691183.1 XP_008691183.1 PREDICTED: histone H2A type 1-H isoform X1 [Ursus maritimus]; XP_008691184.1 XP_008691184.1 PREDICTED: histone H2A type 1-C isoform X2 [Ursus maritimus]; XP_008691186.1 XP_008691186.1 PREDICTED: histon…	Ursus maritimus	carnivora	1	Yd 3278
XP_008691177.1; XP_008691182.1; XP_008691189.1; XP_008691198.1; XP_008691199.1; XP_008691225.1; XP_008691306.1; XP_008691313.1; XP_008691314.1; XP_008693978.1; XP_008705243.1; XP_008705244.1; XP_008705245.1; XP_008705247.1; XP_008705248.1	XP_008691177.1 XP_008691177.1 PREDICTED: histone H4 [Ursus maritimus]; XP_008691182.1 XP_008691182.1 PREDICTED: histone H4-like [Ursus maritimus]; XP_008691189.1 XP_008691189.1 PREDICTED: histone H4 [Ursus maritimus]; XP_008691198.1 XP_008691198.1 PREDICTED: uncharacterized protein LOC103665063 isoform X1 [Ursus maritimus]; XP_008691199.1 XP_008691199.1 PREDICTED: histone H4-like isoform X2 [Ursu…	Ursus maritimus	carnivora	1	Yd 3278
XP_008691274.1	XP_008691274.1 XP_008691274.1 PREDICTED: desmoplakin [Ursus maritimus]	Ursus maritimus	carnivora	1	SA8002
XP_008691426.1; XP_008691427.1; XP_008691428.1	XP_008691426.1 XP_008691426.1 PREDICTED: serum albumin isoform X1 [Ursus maritimus]; XP_008691427.1 XP_008691427.1 PREDICTED: serum albumin isoform X1 [Ursus maritimus]; XP_008691428.1 XP_008691428.1 PREDICTED: serum albumin isoform X2 [Ursus maritimus]	Ursus maritimus	carnivora	2	NC; Yd 3278
XP_008692076.1; XP_008696699.1	XP_008692076.1 XP_008692076.1 PREDICTED: LOW QUALITY PROTEIN: actin, cytoplasmic 2 [Ursus maritimus]; XP_008696699.1 XP_008696699.1 PREDICTED: actin, cytoplasmic 1, partial [Ursus maritimus]	Ursus maritimus	carnivora	1	Yd 3278
XP_008695858.1; XP_008695860.1	XP_008695858.1 XP_008695858.1 PREDICTED: LOW QUALITY PROTEIN: pancreatic alpha-amylase-like [Ursus maritimus]; XP_008695860.1 XP_008695860.1 PREDICTED: pancreatic alpha-amylase-like [Ursus maritimus]	Ursus maritimus	carnivora	1	Yd 3278
XP_008697902.1; XP_008697903.1	XP_008697902.1 XP_008697902.1 PREDICTED: LOW QUALITY PROTEIN: mucin-5AC-like [Ursus maritimus]; XP_008697903.1 XP_008697903.1 PREDICTED: LOW QUALITY PROTEIN: mucin-5B [Ursus maritimus]	Ursus maritimus	carnivora	1	Yd 3278
XP_008701872.1; XP_008701873.1	XP_008701872.1 XP_008701872.1 PREDICTED: interleukin-17 receptor B isoform X1 [Ursus maritimus]; XP_008701873.1 XP_008701873.1 PREDICTED: interleukin-17 receptor B isoform X2 [Ursus maritimus]	Ursus maritimus	carnivora	2	SA4757; SA8002
XP_008706742.1	XP_008706742.1 XP_008706742.1 PREDICTED: LOW QUALITY PROTEIN: serotransferrin-like [Ursus maritimus]	Ursus maritimus	carnivora	2	Yd 3278; Yd 5910
XP_008706742.1; XP_008706742.1	XP_008706742.1 XP_008706742.1 PREDICTED: LOW QUALITY PROTEIN: serotransferrin-like [Ursus maritimus]; XP_008706742.1 XP_008706742.1 PREDICTED: LOW QUALITY PROTEIN: serotransferrin-like [Ursus maritimus]	Ursus maritimus	carnivora	1	SA8002
XP_008707554.1; XP_008707833.1; XP_008707834.1	XP_008707554.1 XP_008707554.1 PREDICTED: hemoglobin subunit beta-like, partial [Ursus maritimus]; XP_008707833.1 XP_008707833.1 PREDICTED: hemoglobin subunit beta [Ursus maritimus]; XP_008707834.1 XP_008707834.1 PREDICTED: hemoglobin subunit beta [Ursus maritimus]	Ursus maritimus	carnivora	1	NC
XP_008970670.2; XP_014202160.1	XP_008970670.2 XP_008970670.2 PREDICTED: hemoglobin subunit gamma-1 [Pan paniscus]; XP_014202160.1 XP_014202160.1 PREDICTED: hemoglobin subunit gamma-2 [Pan paniscus]	Pan paniscus	primates	2	SA4757; SA8002
XP_008996126.1	XP_008996126.1 PREDICTED: LOW QUALITY PROTEIN: E3 ubiquitin-protein ligase RNF213 [Callithrix jacchus]	Callithrix jacchus	primates	1	Yd 5910
XP_010361646.1	XP_010361646.1 XP_010361646.1 PREDICTED: hemoglobin subunit beta [Rhinopithecus roxellana]	Rhinopithecus roxellana	primates	1	NC
XP_010361646.1; XP_010362837.1; XP_010362861.1	XP_010361646.1 XP_010361646.1 PREDICTED: hemoglobin subunit beta [Rhinopithecus roxellana]; XP_010362837.1 XP_010362837.1 PREDICTED: hemoglobin subunit gamma [Rhinopithecus roxellana]; XP_010362861.1 XP_010362861.1 PREDICTED: hemoglobin subunit gamma-like [Rhinopithecus roxellana]	Rhinopithecus roxellana	primates	2	SA4757; SA8002
XP_010369160.1	XP_010369160.1 PREDICTED: multidrug resistance-associated protein 6 [Rhinopithecus roxellana]	Rhinopithecus roxellana	primates	1	SA8002
XP_010372266.1; XP_010372267.1	XP_010372266.1 PREDICTED: keratin, type II cytoskeletal 2 epidermal isoform X1 [Rhinopithecus roxellana]; XP_010372267.1 PREDICTED: keratin, type II cytoskeletal 2 epidermal isoform X2 [Rhinopithecus roxellana]	Rhinopithecus roxellana	primates	1	SA4757
XP_010376863.1	XP_010376863.1 PREDICTED: LOW QUALITY PROTEIN: uncharacterized protein LOC104674291 [Rhinopithecus roxellana]	Rhinopithecus roxellana	primates	1	Yd 3278
XP_010377042.1	XP_010377042.1 PREDICTED: short-wave-sensitive opsin 1 [Rhinopithecus roxellana]	Rhinopithecus roxellana	primates	1	SA8002
XP_010379441.1; XP_010379442.1	XP_010379441.1 PREDICTED: protein S100-A8 [Rhinopithecus roxellana]; XP_010379442.1 PREDICTED: protein S100-A8 [Rhinopithecus roxellana]	Rhinopithecus roxellana	primates	2	Yd 3278; Yd 5910
XP_010384431.1	XP_010384431.1 XP_010384431.1 PREDICTED: collagen alpha-1(I) chain [Rhinopithecus roxellana]	Rhinopithecus roxellana	primates	3	NC; Yd 3278; Yd 5910
XP_010384431.1; XP_010384431.1	XP_010384431.1 XP_010384431.1 PREDICTED: collagen alpha-1(I) chain [Rhinopithecus roxellana]; XP_010384431.1 XP_010384431.1 PREDICTED: collagen alpha-1(I) chain [Rhinopithecus roxellana]	Rhinopithecus roxellana	primates	1	SA8002
XP_010387823.1	XP_010387823.1 XP_010387823.1 PREDICTED: collagen alpha-2(I) chain [Rhinopithecus roxellana]	Rhinopithecus roxellana	primates	2	Yd 3278; Yd 5910
XP_010800138.1; XP_015317726.1	XP_010800138.1 XP_010800138.1 PREDICTED: collagen alpha-2(V) chain isoform X1 [Bos taurus]; XP_015317726.1 XP_015317726.1 PREDICTED: LOW QUALITY PROTEIN: collagen alpha-2(V) chain isoform X2 [Bos taurus]	Bos taurus	cetartiodactyla	1	Yd 3278
XP_010827265.1; XP_010827265.1	XP_010827265.1 XP_010827265.1 PREDICTED: desmoglein-1 [Bison bison bison]; XP_010827265.1 XP_010827265.1 PREDICTED: desmoglein-1 [Bison bison bison]	Bison bison	cetartiodactyla	1	SA8002
XP_010827338.1; XP_010827464.1; XP_010828955.1; XP_010829009.1; XP_010830064.1; XP_010830295.1; XP_010830583.1; XP_010830603.1; XP_010832332.1; XP_010832337.1; XP_010837038.1; XP_010837039.1; XP_010837045.1; XP_010837054.1; XP_010838742.1; XP_010841722.1; XP_010841729.1; XP_010841736.1; XP_010841737.1; XP_010841743.1; XP_010842778.1; XP_010848781.1; XP_010851428.1; XP_010857024.1; XP_010861187.1	XP_010827338.1 XP_010827338.1 PREDICTED: histone H2A.V [Bison bison bison]; XP_010827464.1 XP_010827464.1 PREDICTED: histone H2A type 1-like [Bison bison bison]; XP_010828955.1 XP_010828955.1 PREDICTED: histone H2A [Bison bison bison]; XP_010829009.1 XP_010829009.1 PREDICTED: histone H2A type 3 [Bison bison bison]; XP_010830064.1 XP_010830064.1 PREDICTED: histone H2A type 1-D, partial [Bison biso…	Bison bison	cetartiodactyla	1	Yd 3278
XP_010828619.1; XP_010829397.1; XP_010830602.1; XP_010832334.1; XP_010832335.1; XP_010834692.1; XP_010836838.1; XP_010837042.1; XP_010841723.1; XP_010841726.1; XP_010841732.1; XP_010841741.1; XP_010841748.1; XP_010842995.1; XP_010850370.1; XP_010851425.1; XP_010851443.1; XP_010851977.1; XP_010853012.1; XP_010854387.1; XP_010855869.1; XP_010856115.1; XP_010857023.1; XP_010860257.1; XP_010861326.1	XP_010828619.1 XP_010828619.1 PREDICTED: histone H4-like [Bison bison bison]; XP_010829397.1 XP_010829397.1 PREDICTED: histone H4-like [Bison bison bison]; XP_010830602.1 XP_010830602.1 PREDICTED: histone H3.1 [Bison bison bison]; XP_010832334.1 XP_010832334.1 PREDICTED: histone H4 [Bison bison bison]; XP_010832335.1 XP_010832335.1 PREDICTED: histone H4 [Bison bison bison]; XP_010834692.1 XP_0108…	Bison bison	cetartiodactyla	1	Yd 3278
XP_010829256.1; XP_010829257.1	XP_010829256.1 XP_010829256.1 PREDICTED: alpha-amylase 2B [Bison bison bison]; XP_010829257.1 XP_010829257.1 PREDICTED: alpha-amylase 2B-like [Bison bison bison]	Bison bison	cetartiodactyla	1	Yd 3278
XP_010830008.1	XP_010830008.1 PREDICTED: short-wave-sensitive opsin 1 [Bison bison bison]	Bison bison	cetartiodactyla	1	SA8002
XP_010834145.1	XP_010834145.1 XP_010834145.1 PREDICTED: desmoplakin [Bison bison bison]	Bison bison	cetartiodactyla	1	SA8002
XP_010836107.1; XP_010842695.1	XP_010836107.1 XP_010836107.1 PREDICTED: mucin-5B [Bison bison bison]; XP_010842695.1 XP_010842695.1 PREDICTED: mucin-2-like, partial [Bison bison bison]	Bison bison	cetartiodactyla	1	Yd 3278
XP_010836494.1	XP_010836494.1 XP_010836494.1 PREDICTED: serum albumin [Bison bison bison]	Bison bison	cetartiodactyla	2	NC; Yd 3278
XP_010838069.1	XP_010838069.1 PREDICTED: collagen alpha-2(I) chain [Bison bison bison]	Bison bison	cetartiodactyla	3	NC; Yd 3278; Yd 5910
XP_010838212.1; XP_010857841.1; XP_010857843.1	XP_010838212.1 PREDICTED: LOW QUALITY PROTEIN: multidrug resistance-associated protein 6 [Bison bison bison]; XP_010857841.1 PREDICTED: canalicular multispecific organic anion transporter 1 isoform X1 [Bison bison bison]; XP_010857843.1 PREDICTED: canalicular multispecific organic anion transporter 1 isoform X2 [Bison bison bison]	Bison bison	cetartiodactyla	1	SA8002
XP_010839848.1	XP_010839848.1 XP_010839848.1 PREDICTED: lysozyme C, milk isozyme [Bison bison bison]	Bison bison	cetartiodactyla	2	Yd 3278; Yd 5910
XP_010839848.1; XP_010839848.1	XP_010839848.1 XP_010839848.1 PREDICTED: lysozyme C, milk isozyme [Bison bison bison]; XP_010839848.1 XP_010839848.1 PREDICTED: lysozyme C, milk isozyme [Bison bison bison]	Bison bison	cetartiodactyla	1	SA8002
XP_010841089.1	XP_010841089.1 XP_010841089.1 PREDICTED: collagen alpha-1(I) chain [Bison bison bison]	Bison bison	cetartiodactyla	3	NC; Yd 3278; Yd 5910
XP_010841089.1; XP_010841089.1	XP_010841089.1 XP_010841089.1 PREDICTED: collagen alpha-1(I) chain [Bison bison bison]; XP_010841089.1 XP_010841089.1 PREDICTED: collagen alpha-1(I) chain [Bison bison bison]	Bison bison	cetartiodactyla	1	SA8002
XP_010844072.1; XP_010854616.1	XP_010844072.1 XP_010844072.1 PREDICTED: actin, cytoplasmic 1 [Bison bison bison]; XP_010854616.1 XP_010854616.1 PREDICTED: LOW QUALITY PROTEIN: actin, cytoplasmic 2 [Bison bison bison]	Bison bison	cetartiodactyla	1	Yd 3278
XP_010856586.1	XP_010856586.1 XP_010856586.1 PREDICTED: serotransferrin [Bison bison bison]	Bison bison	cetartiodactyla	2	Yd 3278; Yd 5910
XP_010856586.1; XP_010856586.1	XP_010856586.1 XP_010856586.1 PREDICTED: serotransferrin [Bison bison bison]; XP_010856586.1 XP_010856586.1 PREDICTED: serotransferrin [Bison bison bison]	Bison bison	cetartiodactyla	1	SA8002
XP_010861216.1; XP_010861217.1	XP_010861216.1 XP_010861216.1 PREDICTED: collagen alpha-2(V) chain isoform X1 [Bison bison bison]; XP_010861217.1 XP_010861217.1 PREDICTED: collagen alpha-2(V) chain isoform X2 [Bison bison bison]	Bison bison	cetartiodactyla	1	Yd 3278
XP_011286361.2; XP_011286361.2	XP_011286361.2 XP_011286361.2 desmoglein-1 [Felis catus]; XP_011286361.2 XP_011286361.2 desmoglein-1 [Felis catus]	Felis catus	carnivora	1	SA8002
XP_011288887.2; XP_019669250.1; XP_019669251.1; XP_019669252.1; XP_019669254.1	XP_011288887.2 multidrug resistance-associated protein 6 [Felis catus]; XP_019669250.1 canalicular multispecific organic anion transporter 1 isoform X1 [Felis catus]; XP_019669251.1 canalicular multispecific organic anion transporter 1 isoform X2 [Felis catus]; XP_019669252.1 canalicular multispecific organic anion transporter 1 isoform X3 [Felis catus]; XP_019669254.1 canalicular multispecific o…	Felis catus	carnivora	1	SA8002
XP_011715677.1; XP_024644236.1	XP_011715677.1 multidrug resistance-associated protein 6 isoform X1 [Macaca nemestrina]; XP_024644236.1 multidrug resistance-associated protein 6 isoform X2 [Macaca nemestrina]	Macaca nemestrina	primates	1	SA8002
XP_011716353.1; XP_011716353.1	XP_011716353.1 XP_011716353.1 desmoglein-1 [Macaca nemestrina]; XP_011716353.1 XP_011716353.1 desmoglein-1 [Macaca nemestrina]	Macaca nemestrina	primates	1	SA8002
XP_011718490.1; XP_011766668.1	XP_011718490.1 XP_011718490.1 actin, cytoplasmic 2 [Macaca nemestrina]; XP_011766668.1 XP_011766668.1 actin, cytoplasmic 1 [Macaca nemestrina]	Macaca nemestrina	primates	1	Yd 3278
XP_011719758.1; XP_011719758.1; XP_011737359.1; XP_011737359.1	XP_011719758.1 XP_011719758.1 serotransferrin [Macaca nemestrina]; XP_011719758.1 XP_011719758.1 serotransferrin [Macaca nemestrina]; XP_011737359.1 XP_011737359.1 lactotransferrin [Macaca nemestrina]; XP_011737359.1 XP_011737359.1 lactotransferrin [Macaca nemestrina]	Macaca nemestrina	primates	1	SA8002
XP_011719758.1; XP_011737359.1	XP_011719758.1 XP_011719758.1 serotransferrin [Macaca nemestrina]; XP_011737359.1 XP_011737359.1 lactotransferrin [Macaca nemestrina]	Macaca nemestrina	primates	1	Yd 5910
XP_011723843.1; XP_011723843.1; XP_011723844.1; XP_011723844.1; XP_011723845.1; XP_011723845.1; XP_024645702.1; XP_024645702.1	XP_011723843.1 XP_011723843.1 collagen alpha-1(I) chain isoform X1 [Macaca nemestrina]; XP_011723843.1 XP_011723843.1 collagen alpha-1(I) chain isoform X1 [Macaca nemestrina]; XP_011723844.1 XP_011723844.1 collagen alpha-1(I) chain isoform X2 [Macaca nemestrina]; XP_011723844.1 XP_011723844.1 collagen alpha-1(I) chain isoform X2 [Macaca nemestrina]; XP_011723845.1 XP_011723845.1 collagen alpha-1(…	Macaca nemestrina	primates	1	SA8002
XP_011723843.1; XP_011723844.1	XP_011723843.1 XP_011723843.1 collagen alpha-1(I) chain isoform X1 [Macaca nemestrina]; XP_011723844.1 XP_011723844.1 collagen alpha-1(I) chain isoform X2 [Macaca nemestrina]	Macaca nemestrina	primates	3	NC; Yd 3278; Yd 5910
XP_011727182.1	XP_011727182.1 keratin, type II cytoskeletal 2 epidermal [Macaca nemestrina]	Macaca nemestrina	primates	1	SA4757
XP_011727617.1	XP_011727617.1 short-wave-sensitive opsin 1 isoform X2 [Macaca nemestrina]	Macaca nemestrina	primates	1	SA8002
XP_011729152.1	XP_011729152.1 XP_011729152.1 collagen alpha-2(I) chain [Macaca nemestrina]	Macaca nemestrina	primates	2	Yd 3278; Yd 5910
XP_011732068.1	XP_011732068.1 XP_011732068.1 serum albumin [Macaca nemestrina]	Macaca nemestrina	primates	2	NC; Yd 3278
XP_011732105.1	XP_011732105.1 XP_011732105.1 immunoglobulin J chain [Macaca nemestrina]	Macaca nemestrina	primates	1	Yd 3278
XP_011737359.1	XP_011737359.1 XP_011737359.1 lactotransferrin [Macaca nemestrina]	Macaca nemestrina	primates	1	Yd 3278
XP_011741089.2	XP_011741089.2 XP_011741089.2 uncharacterized protein LOC105482587 [Macaca nemestrina]	Macaca nemestrina	primates	1	Yd 3278
XP_011747626.1	XP_011747626.1 azurocidin [Macaca nemestrina]	Macaca nemestrina	primates	1	Yd 3278
XP_011748103.1; XP_011748104.1	XP_011748103.1 XP_011748103.1 uncharacterized protein LOC105486753 isoform X1 [Macaca nemestrina]; XP_011748104.1 XP_011748104.1 cystatin-SA isoform X2 [Macaca nemestrina]	Macaca nemestrina	primates	1	Yd 3278
XP_011749141.1; XP_011749142.1	XP_011749141.1 XP_011749141.1 desmoplakin isoform X1 [Macaca nemestrina]; XP_011749142.1 XP_011749142.1 desmoplakin isoform X2 [Macaca nemestrina]	Macaca nemestrina	primates	1	SA8002
XP_011752174.1	XP_011752174.1 XP_011752174.1 pancreatic alpha-amylase [Macaca nemestrina]	Macaca nemestrina	primates	1	Yd 3278
XP_011761161.1	XP_011761161.1 grainyhead-like protein 3 homolog isoform X1 [Macaca nemestrina]	Macaca nemestrina	primates	1	NC
XP_011785992.1; XP_011785993.1; XP_011785994.1	XP_011785992.1 PREDICTED: keratin, type II cytoskeletal 2 epidermal isoform X1 [Colobus angolensis palliatus]; XP_011785993.1 PREDICTED: keratin, type II cytoskeletal 2 epidermal isoform X2 [Colobus angolensis palliatus]; XP_011785994.1 PREDICTED: keratin, type II cytoskeletal 2 epidermal isoform X3 [Colobus angolensis palliatus]	Colobus angolensis	primates	1	SA4757
XP_011794951.1	XP_011794951.1 PREDICTED: short-wave-sensitive opsin 1 [Colobus angolensis palliatus]	Colobus angolensis	primates	1	SA8002
XP_011805689.1	XP_011805689.1 PREDICTED: multidrug resistance-associated protein 6 [Colobus angolensis palliatus]	Colobus angolensis	primates	1	SA8002
XP_011810470.1; XP_011810471.1	XP_011810470.1 XP_011810470.1 PREDICTED: collagen alpha-2(I) chain isoform X1 [Colobus angolensis palliatus]; XP_011810471.1 XP_011810471.1 PREDICTED: collagen alpha-2(I) chain isoform X2 [Colobus angolensis palliatus]	Colobus angolensis	primates	2	Yd 3278; Yd 5910
XP_011815340.1	XP_011815340.1 XP_011815340.1 PREDICTED: collagen alpha-1(I) chain [Colobus angolensis palliatus]	Colobus angolensis	primates	3	NC; Yd 3278; Yd 5910
XP_011815340.1; XP_011815340.1	XP_011815340.1 XP_011815340.1 PREDICTED: collagen alpha-1(I) chain [Colobus angolensis palliatus]; XP_011815340.1 XP_011815340.1 PREDICTED: collagen alpha-1(I) chain [Colobus angolensis palliatus]	Colobus angolensis	primates	1	SA8002
XP_011818991.1	XP_011818991.1 XP_011818991.1 PREDICTED: hemoglobin subunit beta [Colobus angolensis palliatus]	Colobus angolensis	primates	1	NC
XP_011818991.1; XP_011818994.1; XP_011818995.1; XP_011818996.1; XP_011818997.1	XP_011818991.1 XP_011818991.1 PREDICTED: hemoglobin subunit beta [Colobus angolensis palliatus]; XP_011818994.1 XP_011818994.1 PREDICTED: hemoglobin subunit gamma isoform X1 [Colobus angolensis palliatus]; XP_011818995.1 XP_011818995.1 PREDICTED: hemoglobin subunit gamma isoform X1 [Colobus angolensis palliatus]; XP_011818996.1 XP_011818996.1 PREDICTED: hemoglobin subunit gamma isoform X2 [Colobu…	Colobus angolensis	primates	2	SA4757; SA8002
XP_011823562.1; XP_011823563.1; XP_011823564.1	XP_011823562.1 PREDICTED: protein S100-A8 [Mandrillus leucophaeus]; XP_011823563.1 PREDICTED: protein S100-A8 [Mandrillus leucophaeus]; XP_011823564.1 PREDICTED: protein S100-A8 [Mandrillus leucophaeus]	Mandrillus leucophaeus	primates	2	Yd 3278; Yd 5910
XP_011829662.1	XP_011829662.1 PREDICTED: LOW QUALITY PROTEIN: uncharacterized protein LOC105535256 [Mandrillus leucophaeus]	Mandrillus leucophaeus	primates	1	Yd 3278
XP_011830060.1; XP_011830061.1	XP_011830060.1 XP_011830060.1 PREDICTED: collagen alpha-2(I) chain isoform X1 [Mandrillus leucophaeus]; XP_011830061.1 XP_011830061.1 PREDICTED: collagen alpha-2(I) chain isoform X2 [Mandrillus leucophaeus]	Mandrillus leucophaeus	primates	2	Yd 3278; Yd 5910
XP_011830555.1; XP_011830557.1; XP_011830558.1; XP_011830559.1	XP_011830555.1 XP_011830555.1 PREDICTED: hemoglobin subunit beta isoform X1 [Mandrillus leucophaeus]; XP_011830557.1 XP_011830557.1 PREDICTED: hemoglobin subunit beta isoform X2 [Mandrillus leucophaeus]; XP_011830558.1 XP_011830558.1 PREDICTED: hemoglobin subunit beta isoform X2 [Mandrillus leucophaeus]; XP_011830559.1 XP_011830559.1 PREDICTED: hemoglobin subunit gamma [Mandrillus leucophaeus]	Mandrillus leucophaeus	primates	2	SA4757; SA8002
XP_011830557.1; XP_011830558.1	XP_011830557.1 XP_011830557.1 PREDICTED: hemoglobin subunit beta isoform X2 [Mandrillus leucophaeus]; XP_011830558.1 XP_011830558.1 PREDICTED: hemoglobin subunit beta isoform X2 [Mandrillus leucophaeus]	Mandrillus leucophaeus	primates	1	NC
XP_011833259.1	XP_011833259.1 PREDICTED: grainyhead-like protein 3 homolog isoform X2 [Mandrillus leucophaeus]	Mandrillus leucophaeus	primates	1	NC
XP_011846572.1	XP_011846572.1 PREDICTED: multidrug resistance-associated protein 6 [Mandrillus leucophaeus]	Mandrillus leucophaeus	primates	1	SA8002
XP_011851295.1	XP_011851295.1 PREDICTED: short-wave-sensitive opsin 1 [Mandrillus leucophaeus]	Mandrillus leucophaeus	primates	1	SA8002
XP_011854657.1	XP_011854657.1 XP_011854657.1 PREDICTED: collagen alpha-1(I) chain [Mandrillus leucophaeus]	Mandrillus leucophaeus	primates	3	NC; Yd 3278; Yd 5910
XP_011854657.1; XP_011854657.1	XP_011854657.1 XP_011854657.1 PREDICTED: collagen alpha-1(I) chain [Mandrillus leucophaeus]; XP_011854657.1 XP_011854657.1 PREDICTED: collagen alpha-1(I) chain [Mandrillus leucophaeus]	Mandrillus leucophaeus	primates	1	SA8002
XP_011857498.1; XP_011857514.1	XP_011857498.1 PREDICTED: keratin, type II cytoskeletal 2 epidermal isoform X1 [Mandrillus leucophaeus]; XP_011857514.1 PREDICTED: keratin, type II cytoskeletal 2 epidermal isoform X3 [Mandrillus leucophaeus]	Mandrillus leucophaeus	primates	1	SA4757
XP_011886049.1	XP_011886049.1 PREDICTED: multidrug resistance-associated protein 6 [Cercocebus atys]	Cercocebus atys	primates	1	SA8002
XP_011901567.1	XP_011901567.1 XP_011901567.1 PREDICTED: collagen alpha-1(I) chain isoform X1 [Cercocebus atys]	Cercocebus atys	primates	3	NC; Yd 3278; Yd 5910
XP_011901567.1; XP_011901567.1; XP_011901568.1; XP_011901568.1	XP_011901567.1 XP_011901567.1 PREDICTED: collagen alpha-1(I) chain isoform X1 [Cercocebus atys]; XP_011901567.1 XP_011901567.1 PREDICTED: collagen alpha-1(I) chain isoform X1 [Cercocebus atys]; XP_011901568.1 XP_011901568.1 PREDICTED: collagen alpha-1(I) chain isoform X2 [Cercocebus atys]; XP_011901568.1 XP_011901568.1 PREDICTED: collagen alpha-1(I) chain isoform X2 [Cercocebus atys]	Cercocebus atys	primates	1	SA8002
XP_011903562.1	XP_011903562.1 PREDICTED: keratin, type II cytoskeletal 2 epidermal [Cercocebus atys]	Cercocebus atys	primates	1	SA4757
XP_011925105.1; XP_011925106.1	XP_011925105.1 PREDICTED: protein S100-A8 [Cercocebus atys]; XP_011925106.1 PREDICTED: protein S100-A8 [Cercocebus atys]	Cercocebus atys	primates	2	Yd 3278; Yd 5910
XP_011929270.1	XP_011929270.1 XP_011929270.1 PREDICTED: collagen alpha-2(I) chain [Cercocebus atys]	Cercocebus atys	primates	2	Yd 3278; Yd 5910
XP_011935528.1	XP_011935528.1 PREDICTED: grainyhead-like protein 3 homolog isoform X1 [Cercocebus atys]	Cercocebus atys	primates	1	NC
XP_011943382.1; XP_011943383.1	XP_011943382.1 PREDICTED: short-wave-sensitive opsin 1 isoform X1 [Cercocebus atys]; XP_011943383.1 PREDICTED: short-wave-sensitive opsin 1 isoform X2 [Cercocebus atys]	Cercocebus atys	primates	1	SA8002
XP_011983013.1; XP_011983013.1; XP_011983014.1; XP_011983014.1; XP_011983016.1; XP_011983016.1; XP_011983017.1; XP_011983017.1; XP_014954201.1; XP_014954201.1	XP_011983013.1 XP_011983013.1 PREDICTED: collagen alpha-1(I) chain isoform X2 [Ovis aries musimon]; XP_011983013.1 XP_011983013.1 PREDICTED: collagen alpha-1(I) chain isoform X2 [Ovis aries musimon]; XP_011983014.1 XP_011983014.1 PREDICTED: collagen alpha-1(I) chain isoform X3 [Ovis aries musimon]; XP_011983014.1 XP_011983014.1 PREDICTED: collagen alpha-1(I) chain isoform X3 [Ovis aries musimon];…	Ovis aries	cetartiodactyla	1	SA8002
XP_011983013.1; XP_011983014.1; XP_014954201.1	XP_011983013.1 XP_011983013.1 PREDICTED: collagen alpha-1(I) chain isoform X2 [Ovis aries musimon]; XP_011983014.1 XP_011983014.1 PREDICTED: collagen alpha-1(I) chain isoform X3 [Ovis aries musimon]; XP_014954201.1 XP_014954201.1 PREDICTED: LOW QUALITY PROTEIN: collagen alpha-1(I) chain isoform X1 [Ovis aries]	Ovis aries	cetartiodactyla	2	NC; Yd 5910
XP_011983013.1; XP_014954201.1	XP_011983013.1 XP_011983013.1 PREDICTED: collagen alpha-1(I) chain isoform X2 [Ovis aries musimon]; XP_014954201.1 XP_014954201.1 PREDICTED: LOW QUALITY PROTEIN: collagen alpha-1(I) chain isoform X1 [Ovis aries]	Ovis aries	cetartiodactyla	1	Yd 3278
XP_011983897.1; XP_011983898.1; XP_014958345.1	XP_011983897.1 XP_011983897.1 PREDICTED: desmoplakin isoform X2 [Ovis aries musimon]; XP_011983898.1 XP_011983898.1 PREDICTED: desmoplakin isoform X3 [Ovis aries musimon]; XP_014958345.1 XP_014958345.1 PREDICTED: LOW QUALITY PROTEIN: desmoplakin isoform X1 [Ovis aries]	Ovis aries	cetartiodactyla	1	SA8002
XP_012004584.1; XP_014950133.1	XP_012004584.1 PREDICTED: keratin, type II cytoskeletal 1 [Ovis aries musimon]; XP_014950133.1 PREDICTED: LOW QUALITY PROTEIN: keratin, type II cytoskeletal 1 [Ovis aries]	Ovis aries	cetartiodactyla	1	SA8002
XP_012023739.1; XP_014947635.1	XP_012023739.1 XP_012023739.1 PREDICTED: alpha-amylase 2B [Ovis aries musimon]; XP_014947635.1 XP_014947635.1 PREDICTED: alpha-amylase 2B [Ovis aries]	Ovis aries	cetartiodactyla	1	Yd 3278
XP_012024783.1	XP_012024783.1 XP_012024783.1 PREDICTED: mucin-5B isoform X2 [Ovis aries musimon]	Ovis aries	cetartiodactyla	1	Yd 3278
XP_012305687.1; XP_012305688.1; XP_012305690.1	XP_012305687.1 keratin, type II cytoskeletal 2 epidermal isoform X1 [Aotus nancymaae]; XP_012305688.1 keratin, type II cytoskeletal 2 epidermal isoform X2 [Aotus nancymaae]; XP_012305690.1 keratin, type II cytoskeletal 2 epidermal isoform X3 [Aotus nancymaae]	Aotus nancymaae	primates	1	SA4757
XP_012306220.1	XP_012306220.1 XP_012306220.1 collagen alpha-2(I) chain [Aotus nancymaae]	Aotus nancymaae	primates	2	Yd 3278; Yd 5910
XP_012312232.1	XP_012312232.1 XP_012312232.1 hemoglobin subunit beta [Aotus nancymaae]	Aotus nancymaae	primates	1	NC
XP_012312232.1; XP_012312233.1	XP_012312232.1 XP_012312232.1 hemoglobin subunit beta [Aotus nancymaae]; XP_012312233.1 XP_012312233.1 hemoglobin subunit delta [Aotus nancymaae]	Aotus nancymaae	primates	2	SA4757; SA8002
XP_012318928.1	XP_012318928.1 XP_012318928.1 collagen alpha-1(I) chain [Aotus nancymaae]	Aotus nancymaae	primates	3	NC; Yd 3278; Yd 5910
XP_012318928.1; XP_012318928.1	XP_012318928.1 XP_012318928.1 collagen alpha-1(I) chain [Aotus nancymaae]; XP_012318928.1 XP_012318928.1 collagen alpha-1(I) chain [Aotus nancymaae]	Aotus nancymaae	primates	1	SA8002
XP_012329490.2	XP_012329490.2 LOW QUALITY PROTEIN: short-wave-sensitive opsin 1 [Aotus nancymaae]	Aotus nancymaae	primates	1	SA8002
XP_012352542.1	XP_012352542.1 PREDICTED: LOW QUALITY PROTEIN: multidrug resistance-associated protein 6-like [Nomascus leucogenys]	Nomascus leucogenys	primates	1	SA8002
XP_012353776.1	XP_012353776.1 PREDICTED: grainyhead-like protein 3 homolog [Nomascus leucogenys]	Nomascus leucogenys	primates	1	NC
XP_012358721.1	XP_012358721.1 XP_012358721.1 PREDICTED: LOW QUALITY PROTEIN: collagen alpha-1(I) chain [Nomascus leucogenys]	Nomascus leucogenys	primates	3	NC; Yd 3278; Yd 5910
XP_012358721.1; XP_012358721.1	XP_012358721.1 XP_012358721.1 PREDICTED: LOW QUALITY PROTEIN: collagen alpha-1(I) chain [Nomascus leucogenys]; XP_012358721.1 XP_012358721.1 PREDICTED: LOW QUALITY PROTEIN: collagen alpha-1(I) chain [Nomascus leucogenys]	Nomascus leucogenys	primates	1	SA8002
XP_012358873.1	XP_012358873.1 PREDICTED: LOW QUALITY PROTEIN: azurocidin [Nomascus leucogenys]	Nomascus leucogenys	primates	1	Yd 3278
XP_012418989.1	XP_012418989.1 XP_012418989.1 PREDICTED: LOW QUALITY PROTEIN: mucin-5B [Odobenus rosmarus divergens]	Odobenus rosmarus	carnivora	1	Yd 3278
XP_012419073.1	XP_012419073.1 XP_012419073.1 PREDICTED: LOW QUALITY PROTEIN: deleted in malignant brain tumors 1 protein [Odobenus rosmarus divergens]	Odobenus rosmarus	carnivora	1	Yd 3278
XP_012421963.1; XP_012421963.1; XP_012421964.1; XP_012421964.1; XP_012421965.1; XP_012421965.1; XP_012421966.1; XP_012421966.1	XP_012421963.1 XP_012421963.1 PREDICTED: serotransferrin isoform X1 [Odobenus rosmarus divergens]; XP_012421963.1 XP_012421963.1 PREDICTED: serotransferrin isoform X1 [Odobenus rosmarus divergens]; XP_012421964.1 XP_012421964.1 PREDICTED: serotransferrin isoform X2 [Odobenus rosmarus divergens]; XP_012421964.1 XP_012421964.1 PREDICTED: serotransferrin isoform X2 [Odobenus rosmarus divergens]; XP_…	Odobenus rosmarus	carnivora	1	SA8002
XP_012421963.1; XP_012421964.1; XP_012421965.1; XP_012421966.1	XP_012421963.1 XP_012421963.1 PREDICTED: serotransferrin isoform X1 [Odobenus rosmarus divergens]; XP_012421964.1 XP_012421964.1 PREDICTED: serotransferrin isoform X2 [Odobenus rosmarus divergens]; XP_012421965.1 XP_012421965.1 PREDICTED: serotransferrin isoform X3 [Odobenus rosmarus divergens]; XP_012421966.1 XP_012421966.1 PREDICTED: serotransferrin isoform X4 [Odobenus rosmarus divergens]	Odobenus rosmarus	carnivora	2	Yd 3278; Yd 5910
XP_012422205.1	XP_012422205.1 PREDICTED: FERM, RhoGEF and pleckstrin domain-containing protein 2 [Odobenus rosmarus divergens]	Odobenus rosmarus	carnivora	1	SA4757
XP_012500811.1	XP_012500811.1 PREDICTED: azurocidin-like [Propithecus coquereli]	Propithecus coquereli	primates	1	Yd 3278
XP_012503140.1; XP_012503142.1	XP_012503140.1 PREDICTED: multidrug resistance-associated protein 6 isoform X1 [Propithecus coquereli]; XP_012503142.1 PREDICTED: multidrug resistance-associated protein 6 isoform X2 [Propithecus coquereli]	Propithecus coquereli	primates	1	SA8002
XP_012503150.1	XP_012503150.1 XP_012503150.1 PREDICTED: collagen alpha-2(I) chain [Propithecus coquereli]	Propithecus coquereli	primates	2	Yd 3278; Yd 5910
XP_012514460.1	XP_012514460.1 XP_012514460.1 PREDICTED: hemoglobin subunit beta [Propithecus coquereli]	Propithecus coquereli	primates	2	SA4757; SA8002
XP_012514460.1; XP_012514461.1; XP_012514462.1	XP_012514460.1 XP_012514460.1 PREDICTED: hemoglobin subunit beta [Propithecus coquereli]; XP_012514461.1 XP_012514461.1 PREDICTED: hemoglobin subunit gamma [Propithecus coquereli]; XP_012514462.1 XP_012514462.1 PREDICTED: hemoglobin subunit epsilon [Propithecus coquereli]	Propithecus coquereli	primates	1	NC
XP_012516812.1	XP_012516812.1 XP_012516812.1 PREDICTED: collagen alpha-1(I) chain [Propithecus coquereli]	Propithecus coquereli	primates	3	NC; Yd 3278; Yd 5910
XP_012516812.1; XP_012516812.1	XP_012516812.1 XP_012516812.1 PREDICTED: collagen alpha-1(I) chain [Propithecus coquereli]; XP_012516812.1 XP_012516812.1 PREDICTED: collagen alpha-1(I) chain [Propithecus coquereli]	Propithecus coquereli	primates	1	SA8002
XP_012593844.2	XP_012593844.2 LOW QUALITY PROTEIN: keratin, type II cytoskeletal 6A-like [Microcebus murinus]	Microcebus murinus	primates	1	SA4757
XP_012601160.1	XP_012601160.1 azurocidin [Microcebus murinus]	Microcebus murinus	primates	1	Yd 3278
XP_012612577.1	XP_012612577.1 XP_012612577.1 collagen alpha-2(I) chain [Microcebus murinus]	Microcebus murinus	primates	2	Yd 3278; Yd 5910
XP_012642083.1; XP_012642084.1; XP_012642085.1	XP_012642083.1 XP_012642083.1 hemoglobin subunit epsilon [Microcebus murinus]; XP_012642084.1 XP_012642084.1 hemoglobin subunit gamma [Microcebus murinus]; XP_012642085.1 XP_012642085.1 hemoglobin subunit beta [Microcebus murinus]	Microcebus murinus	primates	1	NC
XP_012642085.1	XP_012642085.1 XP_012642085.1 hemoglobin subunit beta [Microcebus murinus]	Microcebus murinus	primates	2	SA4757; SA8002
XP_012645195.1	XP_012645195.1 XP_012645195.1 collagen alpha-1(I) chain [Microcebus murinus]	Microcebus murinus	primates	3	NC; Yd 3278; Yd 5910
XP_012645195.1; XP_012645195.1	XP_012645195.1 XP_012645195.1 collagen alpha-1(I) chain [Microcebus murinus]; XP_012645195.1 XP_012645195.1 collagen alpha-1(I) chain [Microcebus murinus]	Microcebus murinus	primates	1	SA8002
XP_012646635.1; XP_012646639.1; XP_020141156.1	XP_012646635.1 cornifin-like [Microcebus murinus]; XP_012646639.1 cornifin-A-like [Microcebus murinus]; XP_020141156.1 cornifin-A [Microcebus murinus]	Microcebus murinus	primates	1	Yd 3278
XP_012791616.1	XP_012791616.1 XP_012791616.1 PREDICTED: mucin-2 [Sorex araneus]	Sorex araneus	soricomorpha	1	Yd 3278
XP_012791641.1	XP_012791641.1 XP_012791641.1 PREDICTED: serotransferrin [Sorex araneus]	Sorex araneus	soricomorpha	2	Yd 3278; Yd 5910
XP_012791641.1; XP_012791641.1	XP_012791641.1 XP_012791641.1 PREDICTED: serotransferrin [Sorex araneus]; XP_012791641.1 XP_012791641.1 PREDICTED: serotransferrin [Sorex araneus]	Sorex araneus	soricomorpha	1	SA8002
XP_012906451.1	XP_012906451.1 XP_012906451.1 PREDICTED: deleted in malignant brain tumors 1 protein-like, partial [Mustela putorius furo]	Mustela putorius	carnivora	1	Yd 3278
XP_012912267.1; XP_012912268.1; XP_012912269.1	XP_012912267.1 XP_012912267.1 PREDICTED: desmoplakin isoform X1 [Mustela putorius furo]; XP_012912268.1 XP_012912268.1 PREDICTED: desmoplakin isoform X2 [Mustela putorius furo]; XP_012912269.1 XP_012912269.1 PREDICTED: desmoplakin isoform X3 [Mustela putorius furo]	Mustela putorius	carnivora	1	SA8002
XP_012915340.1	XP_012915340.1 XP_012915340.1 PREDICTED: mucin-5B [Mustela putorius furo]	Mustela putorius	carnivora	1	Yd 3278
XP_012915341.1	XP_012915341.1 XP_012915341.1 PREDICTED: mucin-2 [Mustela putorius furo]	Mustela putorius	carnivora	1	Yd 3278
XP_013203224.1	XP_013203224.1 XP_013203224.1 PREDICTED: mucin-5B [Microtus ochrogaster]	Microtus ochrogaster	rodentia	1	Yd 3278
XP_013204527.1	XP_013204527.1 XP_013204527.1 PREDICTED: uncharacterized protein LOC101998036 [Microtus ochrogaster]	Microtus ochrogaster	rodentia	1	Yd 3278
XP_013964581.1; XP_013964586.1; XP_013964588.1; XP_013967618.1	XP_013964581.1 XP_013964581.1 deleted in malignant brain tumors 1 protein isoform X1 [Canis lupus familiaris]; XP_013964586.1 XP_013964586.1 deleted in malignant brain tumors 1 protein isoform X2 [Canis lupus familiaris]; XP_013964588.1 XP_013964588.1 deleted in malignant brain tumors 1 protein isoform X3 [Canis lupus familiaris]; XP_013967618.1 XP_013967618.1 deleted in malignant brain tumors 1 …	Canis lupus	carnivora	1	Yd 3278
XP_013965996.1; XP_013966000.1; XP_013966014.1; XP_013966037.1; XP_013966113.1; XP_013966114.1; XP_022260662.1; XP_022270160.1; XP_022270161.1; XP_022270233.1; XP_022270234.1; XP_543797.2	XP_013965996.1 XP_013965996.1 histone H4 [Canis lupus familiaris]; XP_013966000.1 XP_013966000.1 LOW QUALITY PROTEIN: uncharacterized protein LOC488306 [Canis lupus familiaris]; XP_013966014.1 XP_013966014.1 histone H4-like [Canis lupus familiaris]; XP_013966037.1 XP_013966037.1 uncharacterized protein LOC100856160 [Canis lupus familiaris]; XP_013966113.1 XP_013966113.1 histone H4 isoform X1 [Can…	Canis lupus	carnivora	1	Yd 3278
XP_013967577.1; XP_537048.2; XP_537942.2; XP_848289.1	XP_013967577.1 XP_013967577.1 pancreatic alpha-amylase-like [Canis lupus familiaris]; XP_537048.2 XP_537048.2 pancreatic alpha-amylase [Canis lupus familiaris]; XP_537942.2 XP_537942.2 pancreatic alpha-amylase [Canis lupus familiaris]; XP_848289.1 XP_848289.1 pancreatic alpha-amylase [Canis lupus familiaris]	Canis lupus	carnivora	1	Yd 3278
XP_014199136.1	XP_014199136.1 PREDICTED: multidrug resistance-associated protein 6-like [Pan paniscus]	Pan paniscus	primates	1	SA8002
XP_014313822.1; XP_014313822.1	XP_014313822.1 XP_014313822.1 LOW QUALITY PROTEIN: desmoglein-1 [Myotis lucifugus]; XP_014313822.1 XP_014313822.1 LOW QUALITY PROTEIN: desmoglein-1 [Myotis lucifugus]	Myotis lucifugus	chiroptera	1	SA8002
XP_014319757.1; XP_014319757.1; XP_014319759.1; XP_014319759.1; XP_014319765.1; XP_014319765.1; XP_023618160.1; XP_023618160.1; XP_023618161.1; XP_023618161.1; XP_023618162.1; XP_023618162.1; XP_023618163.1; XP_023618163.1; XP_023618164.1; XP_023618164.1; XP_023618165.1; XP_023618165.1	XP_014319757.1 XP_014319757.1 suprabasin isoform X1 [Myotis lucifugus]; XP_014319757.1 XP_014319757.1 suprabasin isoform X1 [Myotis lucifugus]; XP_014319759.1 XP_014319759.1 suprabasin isoform X4 [Myotis lucifugus]; XP_014319759.1 XP_014319759.1 suprabasin isoform X4 [Myotis lucifugus]; XP_014319765.1 XP_014319765.1 suprabasin isoform X7 [Myotis lucifugus]; XP_014319765.1 XP_014319765.1 suprabasi…	Myotis lucifugus	chiroptera	1	SA8002
XP_014337353.1	XP_014337353.1 PREDICTED: LOW QUALITY PROTEIN: uncharacterized protein KLF18 [Bos mutus]	Bos mutus	cetartiodactyla	1	NC
XP_014389482.1	XP_014389482.1 XP_014389482.1 PREDICTED: LOW QUALITY PROTEIN: mucin-5B [Myotis brandtii]	Myotis brandtii	chiroptera	1	Yd 3278
XP_014396814.1; XP_014396814.1	XP_014396814.1 XP_014396814.1 PREDICTED: desmoglein-1 [Myotis brandtii]; XP_014396814.1 XP_014396814.1 PREDICTED: desmoglein-1 [Myotis brandtii]	Myotis brandtii	chiroptera	1	SA8002
XP_014588847.2; XP_023481099.1; XP_023490924.1; XP_023490954.1; XP_023493734.1	XP_014588847.2 XP_014588847.2 deleted in malignant brain tumors 1 protein [Equus caballus]; XP_023481099.1 XP_023481099.1 LOW QUALITY PROTEIN: deleted in malignant brain tumors 1 protein-like [Equus caballus]; XP_023490924.1 XP_023490924.1 deleted in malignant brain tumors 1 protein [Equus caballus]; XP_023490954.1 XP_023490954.1 deleted in malignant brain tumors 1 protein-like [Equus caballus]; …	Equus caballus	perissodactyla	1	Yd 3278
XP_014683542.1	XP_014683542.1 XP_014683542.1 PREDICTED: tctex1 domain-containing protein 4 [Equus asinus]	Equus asinus	perissodactyla	1	SA8002
XP_014687484.1	XP_014687484.1 XP_014687484.1 PREDICTED: mucin-5B [Equus asinus]	Equus asinus	perissodactyla	1	Yd 3278
XP_014687484.1; XP_014687491.1	XP_014687484.1 XP_014687484.1 PREDICTED: mucin-5B [Equus asinus]; XP_014687491.1 XP_014687491.1 PREDICTED: mucin-5AC [Equus asinus]	Equus asinus	perissodactyla	1	Yd 3278
XP_014687491.1	XP_014687491.1 XP_014687491.1 PREDICTED: mucin-5AC [Equus asinus]	Equus asinus	perissodactyla	1	Yd 3278
XP_014689640.1; XP_014689641.1; XP_014693205.1	XP_014689640.1 XP_014689640.1 PREDICTED: deleted in malignant brain tumors 1 protein-like isoform X1 [Equus asinus]; XP_014689641.1 XP_014689641.1 PREDICTED: deleted in malignant brain tumors 1 protein-like isoform X2 [Equus asinus]; XP_014693205.1 XP_014693205.1 PREDICTED: deleted in malignant brain tumors 1 protein-like, partial [Equus asinus]	Equus asinus	perissodactyla	1	Yd 3278
XP_014690583.1; XP_014713867.1; XP_014719674.1; XP_014719683.1	XP_014690583.1 XP_014690583.1 PREDICTED: actin, cytoplasmic 1 [Equus asinus]; XP_014713867.1 XP_014713867.1 PREDICTED: actin, cytoplasmic 1-like [Equus asinus]; XP_014719674.1 XP_014719674.1 PREDICTED: actin, cytoplasmic 2 [Equus asinus]; XP_014719683.1 XP_014719683.1 PREDICTED: actin, cytoplasmic 2 [Equus asinus]	Equus asinus	perissodactyla	1	Yd 3278
XP_014691818.1; XP_014691819.1	XP_014691818.1 XP_014691818.1 PREDICTED: pancreatic alpha-amylase [Equus asinus]; XP_014691819.1 XP_014691819.1 PREDICTED: pancreatic alpha-amylase [Equus asinus]	Equus asinus	perissodactyla	1	Yd 3278
XP_014693069.1; XP_014693096.1; XP_014693097.1; XP_014721134.1	XP_014693069.1 PREDICTED: multidrug resistance-associated protein 1 [Equus asinus]; XP_014693096.1 PREDICTED: multidrug resistance-associated protein 6 isoform X1 [Equus asinus]; XP_014693097.1 PREDICTED: multidrug resistance-associated protein 6 isoform X2 [Equus asinus]; XP_014721134.1 PREDICTED: canalicular multispecific organic anion transporter 1 [Equus asinus]	Equus asinus	perissodactyla	1	SA8002
XP_014695112.1; XP_014695113.1	XP_014695112.1 XP_014695112.1 PREDICTED: hemoglobin subunit beta [Equus asinus]; XP_014695113.1 XP_014695113.1 PREDICTED: hemoglobin subunit epsilon [Equus asinus]	Equus asinus	perissodactyla	1	NC
XP_014695112.1; XP_014695441.1	XP_014695112.1 XP_014695112.1 PREDICTED: hemoglobin subunit beta [Equus asinus]; XP_014695441.1 XP_014695441.1 PREDICTED: hemoglobin subunit epsilon-2-like [Equus asinus]	Equus asinus	perissodactyla	2	SA4757; SA8002
XP_014698160.1; XP_014698161.1; XP_014698162.1	XP_014698160.1 XP_014698160.1 PREDICTED: desmoplakin isoform X1 [Equus asinus]; XP_014698161.1 XP_014698161.1 PREDICTED: desmoplakin isoform X2 [Equus asinus]; XP_014698162.1 XP_014698162.1 PREDICTED: desmoplakin isoform X3 [Equus asinus]	Equus asinus	perissodactyla	1	SA8002
XP_014698261.1	XP_014698261.1 PREDICTED: FERM, RhoGEF and pleckstrin domain-containing protein 2-like, partial [Equus asinus]	Equus asinus	perissodactyla	1	SA4757
XP_014700841.1; XP_014700841.1	XP_014700841.1 XP_014700841.1 PREDICTED: desmoglein-1 [Equus asinus]; XP_014700841.1 XP_014700841.1 PREDICTED: desmoglein-1 [Equus asinus]	Equus asinus	perissodactyla	1	SA8002
XP_014701220.1	XP_014701220.1 PREDICTED: azurocidin [Equus asinus]	Equus asinus	perissodactyla	1	Yd 3278
XP_014702729.1	XP_014702729.1 XP_014702729.1 PREDICTED: alpha-fetoprotein [Equus asinus]	Equus asinus	perissodactyla	1	Yd 3278
XP_014707113.1	XP_014707113.1 XP_014707113.1 PREDICTED: LOW QUALITY PROTEIN: uncharacterized protein LOC106837883 [Equus asinus]	Equus asinus	perissodactyla	1	Yd 3278
XP_014707900.1	XP_014707900.1 XP_014707900.1 PREDICTED: lactotransferrin [Equus asinus]	Equus asinus	perissodactyla	2	Yd 3278; Yd 5910
XP_014707900.1; XP_014707900.1	XP_014707900.1 XP_014707900.1 PREDICTED: lactotransferrin [Equus asinus]; XP_014707900.1 XP_014707900.1 PREDICTED: lactotransferrin [Equus asinus]	Equus asinus	perissodactyla	1	SA8002
XP_014968812.1	XP_014968812.1 XP_014968812.1 PREDICTED: LOW QUALITY PROTEIN: mucin-5B-like [Macaca mulatta]	Macaca mulatta	primates	1	Yd 3278
XP_015003869.1	XP_015003869.1 XP_015003869.1 PREDICTED: LOW QUALITY PROTEIN: deleted in malignant brain tumors 1 protein [Macaca mulatta]	Macaca mulatta	primates	1	Yd 3278
XP_015007863.1; XP_015007863.1	XP_015007863.1 XP_015007863.1 PREDICTED: filaggrin-2 [Macaca mulatta]; XP_015007863.1 XP_015007863.1 PREDICTED: filaggrin-2 [Macaca mulatta]	Macaca mulatta	primates	1	SA8002
XP_015100225.1	XP_015100225.1 XP_015100225.1 PREDICTED: LOW QUALITY PROTEIN: mucin-5AC [Vicugna pacos]	Vicugna pacos	cetartiodactyla	1	Yd 3278
XP_015290726.1	XP_015290726.1 XP_015290726.1 PREDICTED: mucin-5B [Macaca fascicularis]	Macaca fascicularis	primates	1	Yd 3278
XP_015312279.1; XP_015312280.1; XP_015312281.1; XP_015312282.1; XP_015312283.1; XP_015312284.1; XP_015312285.1; XP_015312286.1; XP_015312287.1; XP_015312288.1; XP_015312289.1; XP_015312291.1; XP_015312292.1; XP_015312293.1; XP_015312294.1; XP_015312295.1; XP_015312296.1; XP_015312297.1; XP_015312298.1; XP_015312299.1; XP_015312300.1	XP_015312279.1 XP_015312279.1 PREDICTED: deleted in malignant brain tumors 1 protein isoform X1 [Macaca fascicularis]; XP_015312280.1 XP_015312280.1 PREDICTED: deleted in malignant brain tumors 1 protein isoform X2 [Macaca fascicularis]; XP_015312281.1 XP_015312281.1 PREDICTED: deleted in malignant brain tumors 1 protein isoform X3 [Macaca fascicularis]; XP_015312282.1 XP_015312282.1 PREDICTED: d…	Macaca fascicularis	primates	1	Yd 3278
XP_015312597.1; XP_015312597.1	XP_015312597.1 XP_015312597.1 PREDICTED: filaggrin-2 [Macaca fascicularis]; XP_015312597.1 XP_015312597.1 PREDICTED: filaggrin-2 [Macaca fascicularis]	Macaca fascicularis	primates	1	SA8002
XP_015332348.1	XP_015332348.1 PREDICTED: multidrug resistance-associated protein 6-like, partial [Marmota marmota marmota]	Marmota marmota	rodentia	1	SA8002
XP_015332481.1; XP_015349619.1; XP_015349620.1; XP_015349634.1; XP_015349649.1; XP_015349650.1; XP_015353676.1; XP_015358523.1	XP_015332481.1 XP_015332481.1 PREDICTED: histone H4 [Marmota marmota marmota]; XP_015349619.1 XP_015349619.1 PREDICTED: histone H4 [Marmota marmota marmota]; XP_015349620.1 XP_015349620.1 PREDICTED: histone H4 [Marmota marmota marmota]; XP_015349634.1 XP_015349634.1 PREDICTED: uncharacterized protein LOC107149346 [Marmota marmota marmota]; XP_015349649.1 XP_015349649.1 PREDICTED: histone H4 [Marm…	Marmota marmota	rodentia	1	Yd 3278
XP_015332622.1; XP_015358082.1; XP_015358110.1; XP_015358111.1	XP_015332622.1 XP_015332622.1 PREDICTED: LOW QUALITY PROTEIN: pancreatic alpha-amylase-like, partial [Marmota marmota marmota]; XP_015358082.1 XP_015358082.1 PREDICTED: pancreatic alpha-amylase-like [Marmota marmota marmota]; XP_015358110.1 XP_015358110.1 PREDICTED: pancreatic alpha-amylase isoform X1 [Marmota marmota marmota]; XP_015358111.1 XP_015358111.1 PREDICTED: pancreatic alpha-amylase iso…	Marmota marmota	rodentia	1	Yd 3278
XP_015333026.1; XP_015333028.1; XP_015363040.1; XP_015363045.1	XP_015333026.1 XP_015333026.1 PREDICTED: hemoglobin subunit beta [Marmota marmota marmota]; XP_015333028.1 XP_015333028.1 PREDICTED: hemoglobin subunit beta [Marmota marmota marmota]; XP_015363040.1 XP_015363040.1 PREDICTED: hemoglobin subunit gamma [Marmota marmota marmota]; XP_015363045.1 XP_015363045.1 PREDICTED: hemoglobin subunit theta [Marmota marmota marmota]	Marmota marmota	rodentia	1	NC
XP_015337945.1; XP_015337945.1	XP_015337945.1 XP_015337945.1 PREDICTED: desmoglein-1 [Marmota marmota marmota]; XP_015337945.1 XP_015337945.1 PREDICTED: desmoglein-1 [Marmota marmota marmota]	Marmota marmota	rodentia	1	SA8002
XP_015338512.1	XP_015338512.1 XP_015338512.1 PREDICTED: lysozyme C [Marmota marmota marmota]	Marmota marmota	rodentia	2	Yd 3278; Yd 5910
XP_015338512.1; XP_015338512.1	XP_015338512.1 XP_015338512.1 PREDICTED: lysozyme C [Marmota marmota marmota]; XP_015338512.1 XP_015338512.1 PREDICTED: lysozyme C [Marmota marmota marmota]	Marmota marmota	rodentia	1	SA8002
XP_015339870.1; XP_015345235.1; XP_015345584.1; XP_015346872.1; XP_015349606.1; XP_015349607.1; XP_015349608.1; XP_015349609.1; XP_015349610.1; XP_015349637.1; XP_015349638.1; XP_015349639.1; XP_015349640.1; XP_015349648.1; XP_015349693.1; XP_015349696.1; XP_015353677.1; XP_015354282.1; XP_015358519.1	XP_015339870.1 XP_015339870.1 PREDICTED: histone H2A.Z, partial [Marmota marmota marmota]; XP_015345235.1 XP_015345235.1 PREDICTED: histone H2AX [Marmota marmota marmota]; XP_015345584.1 XP_015345584.1 PREDICTED: histone H2A.V [Marmota marmota marmota]; XP_015346872.1 XP_015346872.1 PREDICTED: histone H2A.V [Marmota marmota marmota]; XP_015349606.1 XP_015349606.1 PREDICTED: histone H2A type 1 [Ma…	Marmota marmota	rodentia	1	Yd 3278
XP_015342527.1; XP_015342527.1; XP_015344847.1; XP_015344847.1	XP_015342527.1 XP_015342527.1 PREDICTED: serotransferrin-like [Marmota marmota marmota]; XP_015342527.1 XP_015342527.1 PREDICTED: serotransferrin-like [Marmota marmota marmota]; XP_015344847.1 XP_015344847.1 PREDICTED: lactotransferrin [Marmota marmota marmota]; XP_015344847.1 XP_015344847.1 PREDICTED: lactotransferrin [Marmota marmota marmota]	Marmota marmota	rodentia	1	SA8002
XP_015342527.1; XP_015344847.1	XP_015342527.1 XP_015342527.1 PREDICTED: serotransferrin-like [Marmota marmota marmota]; XP_015344847.1 XP_015344847.1 PREDICTED: lactotransferrin [Marmota marmota marmota]	Marmota marmota	rodentia	2	Yd 3278; Yd 5910
XP_015343716.1	XP_015343716.1 XP_015343716.1 PREDICTED: collagen alpha-2(I) chain [Marmota marmota marmota]	Marmota marmota	rodentia	2	Yd 3278; Yd 5910
XP_015349470.1; XP_015349471.1	XP_015349470.1 XP_015349470.1 PREDICTED: desmoplakin isoform X1 [Marmota marmota marmota]; XP_015349471.1 XP_015349471.1 PREDICTED: desmoplakin isoform X2 [Marmota marmota marmota]	Marmota marmota	rodentia	1	SA8002
XP_015350975.1	XP_015350975.1 XP_015350975.1 PREDICTED: collagen alpha-1(I) chain isoform X1 [Marmota marmota marmota]	Marmota marmota	rodentia	3	NC; Yd 3278; Yd 5910
XP_015350975.1; XP_015350975.1	XP_015350975.1 XP_015350975.1 PREDICTED: collagen alpha-1(I) chain isoform X1 [Marmota marmota marmota]; XP_015350975.1 XP_015350975.1 PREDICTED: collagen alpha-1(I) chain isoform X1 [Marmota marmota marmota]	Marmota marmota	rodentia	1	SA8002
XP_015355040.1	XP_015355040.1 XP_015355040.1 PREDICTED: zinc finger protein 516 [Marmota marmota marmota]	Marmota marmota	rodentia	1	SA8002
XP_015357507.1; XP_015357509.1; XP_015359557.1	XP_015357507.1 XP_015357507.1 PREDICTED: actin, cytoplasmic 1 [Marmota marmota marmota]; XP_015357509.1 XP_015357509.1 PREDICTED: actin, cytoplasmic 1 [Marmota marmota marmota]; XP_015359557.1 XP_015359557.1 PREDICTED: actin, cytoplasmic 2 [Marmota marmota marmota]	Marmota marmota	rodentia	1	Yd 3278
XP_015358564.1	XP_015358564.1 XP_015358564.1 PREDICTED: mucin-5AC [Marmota marmota marmota]	Marmota marmota	rodentia	1	Yd 3278
XP_015358565.1	XP_015358565.1 XP_015358565.1 PREDICTED: mucin-2 [Marmota marmota marmota]	Marmota marmota	rodentia	1	Yd 3278
XP_015392172.1; XP_015395377.1	XP_015392172.1 PREDICTED: canalicular multispecific organic anion transporter 1 [Panthera tigris altaica]; XP_015395377.1 PREDICTED: multidrug resistance-associated protein 6 [Panthera tigris altaica]	Panthera tigris	carnivora	1	SA8002
XP_015395059.1	XP_015395059.1 XP_015395059.1 PREDICTED: collagen alpha-1(I) chain [Panthera tigris altaica]	Panthera tigris	carnivora	3	NC; Yd 3278; Yd 5910
XP_015395059.1; XP_015395059.1	XP_015395059.1 XP_015395059.1 PREDICTED: collagen alpha-1(I) chain [Panthera tigris altaica]; XP_015395059.1 XP_015395059.1 PREDICTED: collagen alpha-1(I) chain [Panthera tigris altaica]	Panthera tigris	carnivora	1	SA8002
XP_015399669.1	XP_015399669.1 XP_015399669.1 PREDICTED: collagen alpha-1(II) chain, partial [Panthera tigris altaica]	Panthera tigris	carnivora	1	Yd 3278
XP_015413820.1	XP_015413820.1 XP_015413820.1 PREDICTED: collagen alpha-2(I) chain [Myotis davidii]	Myotis davidii	chiroptera	1	Yd 3278
XP_015415658.1	XP_015415658.1 XP_015415658.1 PREDICTED: mucin-5B [Myotis davidii]	Myotis davidii	chiroptera	1	Yd 3278
XP_015426260.1	XP_015426260.1 XP_015426260.1 PREDICTED: collagen alpha-1(I) chain [Myotis davidii]	Myotis davidii	chiroptera	3	NC; Yd 3278; Yd 5910
XP_015426260.1; XP_015426260.1	XP_015426260.1 XP_015426260.1 PREDICTED: collagen alpha-1(I) chain [Myotis davidii]; XP_015426260.1 XP_015426260.1 PREDICTED: collagen alpha-1(I) chain [Myotis davidii]	Myotis davidii	chiroptera	1	SA8002
XP_017357222.1; XP_017357223.1	XP_017357222.1 PREDICTED: keratin, type II cytoskeletal 2 epidermal isoform X1 [Cebus capucinus imitator]; XP_017357223.1 PREDICTED: keratin, type II cytoskeletal 2 epidermal isoform X2 [Cebus capucinus imitator]	Cebus capucinus	primates	1	SA4757
XP_017362775.1; XP_017362776.1	XP_017362775.1 XP_017362775.1 PREDICTED: hemoglobin subunit beta [Cebus capucinus imitator]; XP_017362776.1 XP_017362776.1 PREDICTED: hemoglobin subunit delta [Cebus capucinus imitator]	Cebus capucinus	primates	3	NC; SA4757; SA8002
XP_017380605.1	XP_017380605.1 XP_017380605.1 PREDICTED: collagen alpha-2(I) chain [Cebus capucinus imitator]	Cebus capucinus	primates	2	Yd 3278; Yd 5910
XP_017388617.1; XP_017388622.1; XP_017388630.1; XP_017395342.1	XP_017388617.1 PREDICTED: multidrug resistance-associated protein 6 isoform X1 [Cebus capucinus imitator]; XP_017388622.1 PREDICTED: multidrug resistance-associated protein 6 isoform X2 [Cebus capucinus imitator]; XP_017388630.1 PREDICTED: multidrug resistance-associated protein 6 isoform X3 [Cebus capucinus imitator]; XP_017395342.1 PREDICTED: multidrug resistance-associated protein 1-like [Cebu…	Cebus capucinus	primates	1	SA8002
XP_017395605.1	XP_017395605.1 XP_017395605.1 PREDICTED: collagen alpha-1(I) chain [Cebus capucinus imitator]	Cebus capucinus	primates	3	NC; Yd 3278; Yd 5910
XP_017395605.1; XP_017395605.1	XP_017395605.1 XP_017395605.1 PREDICTED: collagen alpha-1(I) chain [Cebus capucinus imitator]; XP_017395605.1 XP_017395605.1 PREDICTED: collagen alpha-1(I) chain [Cebus capucinus imitator]	Cebus capucinus	primates	1	SA8002
XP_017709381.1	XP_017709381.1 XP_017709381.1 PREDICTED: collagen alpha-1(I) chain [Rhinopithecus bieti]	Rhinopithecus bieti	primates	3	NC; Yd 3278; Yd 5910
XP_017709381.1; XP_017709381.1	XP_017709381.1 XP_017709381.1 PREDICTED: collagen alpha-1(I) chain [Rhinopithecus bieti]; XP_017709381.1 XP_017709381.1 PREDICTED: collagen alpha-1(I) chain [Rhinopithecus bieti]	Rhinopithecus bieti	primates	1	SA8002
XP_017710454.1	XP_017710454.1 XP_017710454.1 PREDICTED: LOW QUALITY PROTEIN: collagen alpha-2(I) chain [Rhinopithecus bieti]	Rhinopithecus bieti	primates	2	Yd 3278; Yd 5910
XP_017713033.1; XP_017713034.1; XP_017713035.1	XP_017713033.1 PREDICTED: protein S100-A8 isoform X1 [Rhinopithecus bieti]; XP_017713034.1 PREDICTED: protein S100-A8 isoform X2 [Rhinopithecus bieti]; XP_017713035.1 PREDICTED: protein S100-A8 isoform X2 [Rhinopithecus bieti]	Rhinopithecus bieti	primates	2	Yd 3278; Yd 5910
XP_017716916.1; XP_017716918.1	XP_017716916.1 PREDICTED: keratin, type II cytoskeletal 2 epidermal isoform X1 [Rhinopithecus bieti]; XP_017716918.1 PREDICTED: keratin, type II cytoskeletal 2 epidermal isoform X2 [Rhinopithecus bieti]	Rhinopithecus bieti	primates	1	SA4757
XP_017717110.1	XP_017717110.1 XP_017717110.1 PREDICTED: hemoglobin subunit beta [Rhinopithecus bieti]	Rhinopithecus bieti	primates	1	NC
XP_017717110.1; XP_017717111.1	XP_017717110.1 XP_017717110.1 PREDICTED: hemoglobin subunit beta [Rhinopithecus bieti]; XP_017717111.1 XP_017717111.1 PREDICTED: hemoglobin subunit gamma [Rhinopithecus bieti]	Rhinopithecus bieti	primates	2	SA4757; SA8002
XP_017727196.1	XP_017727196.1 PREDICTED: multidrug resistance-associated protein 6 [Rhinopithecus bieti]	Rhinopithecus bieti	primates	1	SA8002
XP_017739782.1	XP_017739782.1 PREDICTED: LOW QUALITY PROTEIN: cylicin-2 [Rhinopithecus bieti]	Rhinopithecus bieti	primates	2	SA4757; SA8002
XP_017751710.1	XP_017751710.1 PREDICTED: short-wave-sensitive opsin 1 [Rhinopithecus bieti]	Rhinopithecus bieti	primates	1	SA8002
XP_017894273.1; XP_017894274.1	XP_017894273.1 XP_017894273.1 PREDICTED: desmoplakin isoform X1 [Capra hircus]; XP_017894274.1 XP_017894274.1 PREDICTED: desmoplakin isoform X2 [Capra hircus]	Capra hircus	cetartiodactyla	1	SA8002
XP_017894921.1; XP_017894921.1	XP_017894921.1 XP_017894921.1 PREDICTED: desmoglein-1 [Capra hircus]; XP_017894921.1 XP_017894921.1 PREDICTED: desmoglein-1 [Capra hircus]	Capra hircus	cetartiodactyla	1	SA8002
XP_017898256.1; XP_017898731.1	XP_017898256.1 XP_017898256.1 PREDICTED: mucin-2-like [Capra hircus]; XP_017898731.1 XP_017898731.1 PREDICTED: mucin-5AC [Capra hircus]	Capra hircus	cetartiodactyla	1	Yd 3278
XP_017903204.1	XP_017903204.1 PREDICTED: keratin, type II cytoskeletal 1 [Capra hircus]	Capra hircus	cetartiodactyla	1	SA8002
XP_017920382.1	XP_017920382.1 XP_017920382.1 PREDICTED: collagen alpha-1(I) chain isoform X1 [Capra hircus]	Capra hircus	cetartiodactyla	1	Yd 3278
XP_017920382.1; XP_017920382.1; XP_017920383.1; XP_017920383.1; XP_017920384.1; XP_017920384.1	XP_017920382.1 XP_017920382.1 PREDICTED: collagen alpha-1(I) chain isoform X1 [Capra hircus]; XP_017920382.1 XP_017920382.1 PREDICTED: collagen alpha-1(I) chain isoform X1 [Capra hircus]; XP_017920383.1 XP_017920383.1 PREDICTED: collagen alpha-1(I) chain isoform X2 [Capra hircus]; XP_017920383.1 XP_017920383.1 PREDICTED: collagen alpha-1(I) chain isoform X2 [Capra hircus]; XP_017920384.1 XP_01792…	Capra hircus	cetartiodactyla	1	SA8002
XP_017920382.1; XP_017920383.1	XP_017920382.1 XP_017920382.1 PREDICTED: collagen alpha-1(I) chain isoform X1 [Capra hircus]; XP_017920383.1 XP_017920383.1 PREDICTED: collagen alpha-1(I) chain isoform X2 [Capra hircus]	Capra hircus	cetartiodactyla	2	NC; Yd 5910
XP_018866997.1	XP_018866997.1 PREDICTED: multidrug resistance-associated protein 6 [Gorilla gorilla gorilla]	Gorilla gorilla	primates	1	SA8002
XP_018869974.1	XP_018869974.1 PREDICTED: azurocidin [Gorilla gorilla gorilla]	Gorilla gorilla	primates	1	Yd 3278
XP_018876050.1	XP_018876050.1 PREDICTED: keratin, type II cytoskeletal 2 epidermal, partial [Gorilla gorilla gorilla]	Gorilla gorilla	primates	1	SA4757
XP_018891709.1	XP_018891709.1 XP_018891709.1 PREDICTED: hemoglobin subunit beta [Gorilla gorilla gorilla]	Gorilla gorilla	primates	1	NC
XP_018891711.1	XP_018891711.1 XP_018891711.1 PREDICTED: hemoglobin subunit gamma-2 [Gorilla gorilla gorilla]	Gorilla gorilla	primates	2	SA4757; SA8002
XP_019270897.1	XP_019270897.1 PREDICTED: SH3 and multiple ankyrin repeat domains protein 2 [Panthera pardus]	Panthera pardus	carnivora	1	SA8002
XP_019271348.1; XP_019271348.1; XP_019271349.1; XP_019271349.1; XP_019271350.1; XP_019271350.1; XP_019271351.1; XP_019271351.1	XP_019271348.1 XP_019271348.1 PREDICTED: collagen alpha-1(I) chain isoform X1 [Panthera pardus]; XP_019271348.1 XP_019271348.1 PREDICTED: collagen alpha-1(I) chain isoform X1 [Panthera pardus]; XP_019271349.1 XP_019271349.1 PREDICTED: collagen alpha-1(I) chain isoform X1 [Panthera pardus]; XP_019271349.1 XP_019271349.1 PREDICTED: collagen alpha-1(I) chain isoform X1 [Panthera pardus]; XP_01927135…	Panthera pardus	carnivora	1	SA8002
XP_019271348.1; XP_019271349.1; XP_019271351.1	XP_019271348.1 XP_019271348.1 PREDICTED: collagen alpha-1(I) chain isoform X1 [Panthera pardus]; XP_019271349.1 XP_019271349.1 PREDICTED: collagen alpha-1(I) chain isoform X1 [Panthera pardus]; XP_019271351.1 XP_019271351.1 PREDICTED: collagen alpha-1(I) chain isoform X3 [Panthera pardus]	Panthera pardus	carnivora	3	NC; Yd 3278; Yd 5910
XP_019293534.1; XP_019293589.1; XP_019293590.1	XP_019293534.1 XP_019293534.1 PREDICTED: hemoglobin subunit beta-1-like [Panthera pardus]; XP_019293589.1 XP_019293589.1 PREDICTED: hemoglobin subunit beta-1 [Panthera pardus]; XP_019293590.1 XP_019293590.1 PREDICTED: hemoglobin subunit beta-2 [Panthera pardus]	Panthera pardus	carnivora	1	NC
XP_019298880.1; XP_019298881.1; XP_019298882.1	XP_019298880.1 PREDICTED: collagen alpha-2(I) chain isoform X1 [Panthera pardus]; XP_019298881.1 PREDICTED: collagen alpha-2(I) chain isoform X2 [Panthera pardus]; XP_019298882.1 PREDICTED: collagen alpha-2(I) chain isoform X3 [Panthera pardus]	Panthera pardus	carnivora	2	Yd 3278; Yd 5910
XP_019298880.1; XP_019298881.1; XP_019298882.1; XP_019298883.1	XP_019298880.1 PREDICTED: collagen alpha-2(I) chain isoform X1 [Panthera pardus]; XP_019298881.1 PREDICTED: collagen alpha-2(I) chain isoform X2 [Panthera pardus]; XP_019298882.1 PREDICTED: collagen alpha-2(I) chain isoform X3 [Panthera pardus]; XP_019298883.1 PREDICTED: collagen alpha-2(I) chain isoform X4 [Panthera pardus]	Panthera pardus	carnivora	2	NC; Yd 3278
XP_019300835.1; XP_019300836.1; XP_019300837.1; XP_019300838.1; XP_019300839.1; XP_019300840.1	XP_019300835.1 PREDICTED: FERM, RhoGEF and pleckstrin domain-containing protein 2 isoform X1 [Panthera pardus]; XP_019300836.1 PREDICTED: FERM, RhoGEF and pleckstrin domain-containing protein 2 isoform X2 [Panthera pardus]; XP_019300837.1 PREDICTED: FERM, RhoGEF and pleckstrin domain-containing protein 2 isoform X3 [Panthera pardus]; XP_019300838.1 PREDICTED: FERM, RhoGEF and pleckstrin domain-co…	Panthera pardus	carnivora	1	SA4757
XP_019314650.1; XP_019314651.1; XP_019314652.1; XP_019314653.1; XP_019314654.1; XP_019314655.1; XP_019314657.1; XP_019324236.1; XP_019324237.1; XP_019324239.1; XP_019324242.1	XP_019314650.1 PREDICTED: canalicular multispecific organic anion transporter 1 isoform X1 [Panthera pardus]; XP_019314651.1 PREDICTED: canalicular multispecific organic anion transporter 1 isoform X1 [Panthera pardus]; XP_019314652.1 PREDICTED: canalicular multispecific organic anion transporter 1 isoform X2 [Panthera pardus]; XP_019314653.1 PREDICTED: canalicular multispecific organic anion tra…	Panthera pardus	carnivora	1	SA8002
XP_019569644.1; XP_019569742.1; XP_019569743.1; XP_019569745.1; XP_019569746.1; XP_019569747.1; XP_019569748.1; XP_019571883.1; XP_019574310.1; XP_019579006.1; XP_019579073.1; XP_019579119.1; XP_019585400.1; XP_019587121.1; XP_019595435.1; XP_019595436.1; XP_019595437.1; XP_019600363.1; XP_019613239.1	XP_019569644.1 XP_019569644.1 PREDICTED: histone H2A type 1-H-like [Rhinolophus sinicus]; XP_019569742.1 XP_019569742.1 PREDICTED: histone H2A type 1 [Rhinolophus sinicus]; XP_019569743.1 XP_019569743.1 PREDICTED: histone H2A type 1 [Rhinolophus sinicus]; XP_019569745.1 XP_019569745.1 PREDICTED: histone H2A type 1 [Rhinolophus sinicus]; XP_019569746.1 XP_019569746.1 PREDICTED: histone H2A type 1 …	Rhinolophus sinicus	chiroptera	1	Yd 3278
XP_019569761.1; XP_019569763.1; XP_019569764.1; XP_019569766.1; XP_019569767.1; XP_019579043.1; XP_019579075.1; XP_019579104.1; XP_019579115.1; XP_019579135.1; XP_019579159.1	XP_019569761.1 XP_019569761.1 PREDICTED: histone H4 [Rhinolophus sinicus]; XP_019569763.1 XP_019569763.1 PREDICTED: histone H4 [Rhinolophus sinicus]; XP_019569764.1 XP_019569764.1 PREDICTED: histone H4 [Rhinolophus sinicus]; XP_019569766.1 XP_019569766.1 PREDICTED: histone H4 [Rhinolophus sinicus]; XP_019569767.1 XP_019569767.1 PREDICTED: histone H3.1-like [Rhinolophus sinicus]; XP_019579043.1 XP…	Rhinolophus sinicus	chiroptera	1	Yd 3278
XP_019570271.1	XP_019570271.1 XP_019570271.1 PREDICTED: mucin-5B [Rhinolophus sinicus]	Rhinolophus sinicus	chiroptera	1	Yd 3278
XP_019571369.1; XP_019571425.1	XP_019571369.1 XP_019571369.1 PREDICTED: hemoglobin subunit beta [Rhinolophus sinicus]; XP_019571425.1 XP_019571425.1 PREDICTED: hemoglobin subunit beta-like [Rhinolophus sinicus]	Rhinolophus sinicus	chiroptera	1	NC
XP_019571550.1	XP_019571550.1 PREDICTED: LOW QUALITY PROTEIN: azurocidin [Rhinolophus sinicus]	Rhinolophus sinicus	chiroptera	1	Yd 3278
XP_019580437.1	XP_019580437.1 PREDICTED: canalicular multispecific organic anion transporter 1 [Rhinolophus sinicus]	Rhinolophus sinicus	chiroptera	1	SA8002
XP_019581586.1	XP_019581586.1 XP_019581586.1 PREDICTED: LOW QUALITY PROTEIN: serotransferrin-like [Rhinolophus sinicus]	Rhinolophus sinicus	chiroptera	2	Yd 3278; Yd 5910
XP_019581586.1; XP_019581586.1	XP_019581586.1 XP_019581586.1 PREDICTED: LOW QUALITY PROTEIN: serotransferrin-like [Rhinolophus sinicus]; XP_019581586.1 XP_019581586.1 PREDICTED: LOW QUALITY PROTEIN: serotransferrin-like [Rhinolophus sinicus]	Rhinolophus sinicus	chiroptera	1	SA8002
XP_019585276.1	XP_019585276.1 XP_019585276.1 PREDICTED: collagen alpha-2(I) chain [Rhinolophus sinicus]	Rhinolophus sinicus	chiroptera	1	Yd 3278
XP_019586497.1	XP_019586497.1 XP_019586497.1 PREDICTED: collagen alpha-1(I) chain [Rhinolophus sinicus]	Rhinolophus sinicus	chiroptera	3	NC; Yd 3278; Yd 5910
XP_019586497.1; XP_019586497.1	XP_019586497.1 XP_019586497.1 PREDICTED: collagen alpha-1(I) chain [Rhinolophus sinicus]; XP_019586497.1 XP_019586497.1 PREDICTED: collagen alpha-1(I) chain [Rhinolophus sinicus]	Rhinolophus sinicus	chiroptera	1	SA8002
XP_019591248.1; XP_019609202.1	XP_019591248.1 XP_019591248.1 PREDICTED: actin, cytoplasmic 2 [Rhinolophus sinicus]; XP_019609202.1 XP_019609202.1 PREDICTED: actin, cytoplasmic 1 [Rhinolophus sinicus]	Rhinolophus sinicus	chiroptera	1	Yd 3278
XP_019600976.1; XP_019600977.1	XP_019600976.1 XP_019600976.1 PREDICTED: desmoplakin isoform X1 [Rhinolophus sinicus]; XP_019600977.1 XP_019600977.1 PREDICTED: desmoplakin isoform X2 [Rhinolophus sinicus]	Rhinolophus sinicus	chiroptera	1	SA8002
XP_019602859.1; XP_019602860.1; XP_019602861.1; XP_019602862.1; XP_019602863.1	XP_019602859.1 PREDICTED: exocyst complex component 3-like protein 4 isoform X1 [Rhinolophus sinicus]; XP_019602860.1 PREDICTED: exocyst complex component 3-like protein 4 isoform X2 [Rhinolophus sinicus]; XP_019602861.1 PREDICTED: exocyst complex component 3-like protein 4 isoform X2 [Rhinolophus sinicus]; XP_019602862.1 PREDICTED: exocyst complex component 3-like protein 4 isoform X2 [Rhinoloph…	Rhinolophus sinicus	chiroptera	1	SA8002
XP_019604543.1	XP_019604543.1 XP_019604543.1 PREDICTED: lysozyme C [Rhinolophus sinicus]	Rhinolophus sinicus	chiroptera	2	Yd 3278; Yd 5910
XP_019604543.1; XP_019604543.1	XP_019604543.1 XP_019604543.1 PREDICTED: lysozyme C [Rhinolophus sinicus]; XP_019604543.1 XP_019604543.1 PREDICTED: lysozyme C [Rhinolophus sinicus]	Rhinolophus sinicus	chiroptera	1	SA8002
XP_019609278.1; XP_019609279.1; XP_019609280.1; XP_019609281.1	XP_019609278.1 XP_019609278.1 PREDICTED: pancreatic alpha-amylase [Rhinolophus sinicus]; XP_019609279.1 XP_019609279.1 PREDICTED: pancreatic alpha-amylase [Rhinolophus sinicus]; XP_019609280.1 XP_019609280.1 PREDICTED: pancreatic alpha-amylase [Rhinolophus sinicus]; XP_019609281.1 XP_019609281.1 PREDICTED: pancreatic alpha-amylase [Rhinolophus sinicus]	Rhinolophus sinicus	chiroptera	1	Yd 3278
XP_019666242.1	XP_019666242.1 XP_019666242.1 serotransferrin [Felis catus]	Felis catus	carnivora	2	Yd 3278; Yd 5910
XP_019666242.1; XP_019666242.1	XP_019666242.1 XP_019666242.1 serotransferrin [Felis catus]; XP_019666242.1 XP_019666242.1 serotransferrin [Felis catus]	Felis catus	carnivora	1	SA8002
XP_019779052.1	XP_019779052.1 PREDICTED: zinc finger protein 174 isoform X1 [Tursiops truncatus]	Tursiops truncatus	cetartiodactyla	1	NC
XP_019779387.1	XP_019779387.1 XP_019779387.1 PREDICTED: mucin-5AC-like [Tursiops truncatus]	Tursiops truncatus	cetartiodactyla	1	Yd 3278
XP_019783093.1; XP_019783101.1	XP_019783093.1 PREDICTED: collagen alpha-2(I) chain isoform X1 [Tursiops truncatus]; XP_019783101.1 PREDICTED: collagen alpha-2(I) chain isoform X2 [Tursiops truncatus]	Tursiops truncatus	cetartiodactyla	3	NC; Yd 3278; Yd 5910
XP_019784190.1	XP_019784190.1 PREDICTED: multidrug resistance-associated protein 6 [Tursiops truncatus]	Tursiops truncatus	cetartiodactyla	1	SA8002
XP_019789750.1	XP_019789750.1 XP_019789750.1 PREDICTED: serotransferrin [Tursiops truncatus]	Tursiops truncatus	cetartiodactyla	1	Yd 3278
XP_019795269.1	XP_019795269.1 XP_019795269.1 PREDICTED: LOW QUALITY PROTEIN: adenylate cyclase type 1 [Tursiops truncatus]	Tursiops truncatus	cetartiodactyla	1	NC
XP_019796283.1	XP_019796283.1 XP_019796283.1 PREDICTED: actin, cytoplasmic 2 [Tursiops truncatus]	Tursiops truncatus	cetartiodactyla	1	Yd 3278
XP_019802369.1; XP_019802369.1; XP_019802370.1; XP_019802370.1	XP_019802369.1 XP_019802369.1 PREDICTED: lactotransferrin isoform X1 [Tursiops truncatus]; XP_019802369.1 XP_019802369.1 PREDICTED: lactotransferrin isoform X1 [Tursiops truncatus]; XP_019802370.1 XP_019802370.1 PREDICTED: lactotransferrin isoform X2 [Tursiops truncatus]; XP_019802370.1 XP_019802370.1 PREDICTED: lactotransferrin isoform X2 [Tursiops truncatus]	Tursiops truncatus	cetartiodactyla	1	SA8002
XP_019802369.1; XP_019802370.1	XP_019802369.1 XP_019802369.1 PREDICTED: lactotransferrin isoform X1 [Tursiops truncatus]; XP_019802370.1 XP_019802370.1 PREDICTED: lactotransferrin isoform X2 [Tursiops truncatus]	Tursiops truncatus	cetartiodactyla	2	Yd 3278; Yd 5910
XP_019809850.1; XP_019812192.1; XP_019817074.1; XP_019818248.1; XP_019821092.1; XP_019822569.1; XP_019826263.1; XP_019830083.1; XP_019838480.1; XP_019840867.1; XP_019841113.1; XP_019841114.1; XP_019841116.1; XP_019841117.1; XP_019841118.1; XP_019841119.1	XP_019809850.1 XP_019809850.1 PREDICTED: histone H4-like [Bos indicus]; XP_019812192.1 XP_019812192.1 PREDICTED: histone H4 [Bos indicus]; XP_019817074.1 XP_019817074.1 PREDICTED: histone H4 [Bos indicus]; XP_019818248.1 XP_019818248.1 PREDICTED: histone H4-like [Bos indicus]; XP_019821092.1 XP_019821092.1 PREDICTED: histone H4-like [Bos indicus]; XP_019822569.1 XP_019822569.1 PREDICTED: histone …	Bos indicus	cetartiodactyla	1	Yd 3278
XP_019812137.1; XP_019812143.1; XP_019812163.1; XP_019817071.1; XP_019817953.1; XP_019832682.1; XP_019840425.1; XP_019840852.1; XP_019840853.1; XP_019840854.1; XP_019840855.1; XP_019840856.1; XP_019840858.1; XP_019841099.1; XP_019841100.1; XP_019841101.1; XP_019841102.1; XP_019841103.1; XP_019841104.1	XP_019812137.1 XP_019812137.1 PREDICTED: histone H2A type 2-B [Bos indicus]; XP_019812143.1 XP_019812143.1 PREDICTED: histone H2A type 2-C [Bos indicus]; XP_019812163.1 XP_019812163.1 PREDICTED: histone H2A type 2-A [Bos indicus]; XP_019817071.1 XP_019817071.1 PREDICTED: histone H2A.J [Bos indicus]; XP_019817953.1 XP_019817953.1 PREDICTED: histone H2A.Z [Bos indicus]; XP_019832682.1 XP_019832682.…	Bos indicus	cetartiodactyla	1	Yd 3278
XP_019812519.1; XP_019812521.1; XP_019812522.1	XP_019812519.1 XP_019812519.1 PREDICTED: alpha-amylase 2B [Bos indicus]; XP_019812521.1 XP_019812521.1 PREDICTED: alpha-amylase 2B [Bos indicus]; XP_019812522.1 XP_019812522.1 PREDICTED: alpha-amylase 2B [Bos indicus]	Bos indicus	cetartiodactyla	1	Yd 3278
XP_019815249.1	XP_019815249.1 PREDICTED: collagen alpha-2(I) chain [Bos indicus]	Bos indicus	cetartiodactyla	3	NC; Yd 3278; Yd 5910
XP_019818466.1	XP_019818466.1 XP_019818466.1 PREDICTED: serum albumin [Bos indicus]	Bos indicus	cetartiodactyla	1	Yd 3278
XP_019836718.1	XP_019836718.1 XP_019836718.1 PREDICTED: collagen alpha-1(I) chain [Bos indicus]	Bos indicus	cetartiodactyla	3	NC; Yd 3278; Yd 5910
XP_019836718.1; XP_019836718.1	XP_019836718.1 XP_019836718.1 PREDICTED: collagen alpha-1(I) chain [Bos indicus]; XP_019836718.1 XP_019836718.1 PREDICTED: collagen alpha-1(I) chain [Bos indicus]	Bos indicus	cetartiodactyla	1	SA8002
XP_019837062.1; XP_019843421.1	XP_019837062.1 XP_019837062.1 PREDICTED: actin, cytoplasmic 2 [Bos indicus]; XP_019843421.1 XP_019843421.1 PREDICTED: actin, cytoplasmic 1 [Bos indicus]	Bos indicus	cetartiodactyla	1	Yd 3278
XP_019838564.1	XP_019838564.1 XP_019838564.1 PREDICTED: LOW QUALITY PROTEIN: collagen alpha-2(V) chain [Bos indicus]	Bos indicus	cetartiodactyla	1	Yd 3278
XP_019842475.1; XP_019842475.1	XP_019842475.1 XP_019842475.1 PREDICTED: desmoglein-1 [Bos indicus]; XP_019842475.1 XP_019842475.1 PREDICTED: desmoglein-1 [Bos indicus]	Bos indicus	cetartiodactyla	1	SA8002
XP_019843891.1; XP_019843995.1	XP_019843891.1 PREDICTED: multidrug resistance-associated protein 6-like [Bos indicus]; XP_019843995.1 PREDICTED: LOW QUALITY PROTEIN: canalicular multispecific organic anion transporter 1, partial [Bos indicus]	Bos indicus	cetartiodactyla	1	SA8002
XP_020006677.1; XP_020006678.1; XP_020006679.1; XP_020037789.1; XP_020037790.1; XP_020037792.1; XP_020037793.1; XP_020037794.1; XP_020037795.1; XP_020037796.1; XP_020037797.1; XP_020037798.1; XP_020037806.1; XP_020037807.1; XP_020037809.1	XP_020006677.1 XP_020006677.1 pancreatic alpha-amylase-like isoform X1 [Castor canadensis]; XP_020006678.1 XP_020006678.1 pancreatic alpha-amylase-like isoform X2 [Castor canadensis]; XP_020006679.1 XP_020006679.1 pancreatic alpha-amylase-like isoform X3 [Castor canadensis]; XP_020037789.1 XP_020037789.1 alpha-amylase 1-like isoform X1 [Castor canadensis]; XP_020037790.1 XP_020037790.1 pancreatic…	Castor canadensis	rodentia	1	Yd 3278
XP_020008803.1	XP_020008803.1 LOW QUALITY PROTEIN: stabilin-2-like, partial [Castor canadensis]	Castor canadensis	rodentia	1	SA4757
XP_020009274.1; XP_020009274.1	XP_020009274.1 XP_020009274.1 desmoglein-1 [Castor canadensis]; XP_020009274.1 XP_020009274.1 desmoglein-1 [Castor canadensis]	Castor canadensis	rodentia	1	SA8002
XP_020021311.1	XP_020021311.1 XP_020021311.1 LOW QUALITY PROTEIN: serotransferrin-like [Castor canadensis]	Castor canadensis	rodentia	2	Yd 3278; Yd 5910
XP_020021311.1; XP_020021311.1	XP_020021311.1 XP_020021311.1 LOW QUALITY PROTEIN: serotransferrin-like [Castor canadensis]; XP_020021311.1 XP_020021311.1 LOW QUALITY PROTEIN: serotransferrin-like [Castor canadensis]	Castor canadensis	rodentia	1	SA8002
XP_020023550.1	XP_020023550.1 XP_020023550.1 LOW QUALITY PROTEIN: mucin-5AC [Castor canadensis]	Castor canadensis	rodentia	1	Yd 3278
XP_020028280.1; XP_020028281.1; XP_020028282.1	XP_020028280.1 XP_020028280.1 desmoplakin isoform X1 [Castor canadensis]; XP_020028281.1 XP_020028281.1 desmoplakin isoform X2 [Castor canadensis]; XP_020028282.1 XP_020028282.1 desmoplakin isoform X3 [Castor canadensis]	Castor canadensis	rodentia	1	SA8002
XP_020031372.1	XP_020031372.1 XP_020031372.1 hemoglobin subunit epsilon-1 [Castor canadensis]	Castor canadensis	rodentia	1	NC
XP_020037166.1	XP_020037166.1 multidrug resistance-associated protein 6 [Castor canadensis]	Castor canadensis	rodentia	1	SA8002
XP_020138766.1	XP_020138766.1 polypeptide N-acetylgalactosaminyltransferase 9 [Microcebus murinus]	Microcebus murinus	primates	1	NC
XP_020725304.1	XP_020725304.1 XP_020725304.1 desmoplakin [Odocoileus virginianus texanus]	Odocoileus virginianus	cetartiodactyla	1	SA8002
XP_020725950.1; XP_020725951.1; XP_020725953.1; XP_020746844.1	XP_020725950.1 multidrug resistance-associated protein 6-like isoform X1 [Odocoileus virginianus texanus]; XP_020725951.1 multidrug resistance-associated protein 6-like isoform X2 [Odocoileus virginianus texanus]; XP_020725953.1 multidrug resistance-associated protein 6-like isoform X3 [Odocoileus virginianus texanus]; XP_020746844.1 canalicular multispecific organic anion transporter 1 [Odocoile…	Odocoileus virginianus	cetartiodactyla	1	SA8002
XP_020726239.1; XP_020727355.1; XP_020727614.1; XP_020739885.1; XP_020742250.1; XP_020742251.1; XP_020742253.1; XP_020742254.1; XP_020742268.1; XP_020742300.1; XP_020742302.1; XP_020742966.1; XP_020748946.1; XP_020748947.1; XP_020750368.1; XP_020755540.1; XP_020755541.1; XP_020755542.1; XP_020758578.1; XP_020758602.1; XP_020758603.1; XP_020758604.1; XP_020760084.1; XP_020760091.1	XP_020726239.1 XP_020726239.1 histone H2A.V-like [Odocoileus virginianus texanus]; XP_020727355.1 XP_020727355.1 histone H2A type 1 [Odocoileus virginianus texanus]; XP_020727614.1 XP_020727614.1 histone H2AX [Odocoileus virginianus texanus]; XP_020739885.1 XP_020739885.1 histone H2A.Z [Odocoileus virginianus texanus]; XP_020742250.1 XP_020742250.1 histone H2A type 1-H-like [Odocoileus virginianu…	Odocoileus virginianus	cetartiodactyla	1	Yd 3278
XP_020727382.1; XP_020742258.1; XP_020742260.1; XP_020742261.1; XP_020742262.1; XP_020742263.1; XP_020742306.1; XP_020742307.1; XP_020742308.1; XP_020743264.1; XP_020755546.1; XP_020758597.1; XP_020758598.1; XP_020770838.1	XP_020727382.1 XP_020727382.1 histone H4 [Odocoileus virginianus texanus]; XP_020742258.1 XP_020742258.1 histone H4 [Odocoileus virginianus texanus]; XP_020742260.1 XP_020742260.1 histone H4 [Odocoileus virginianus texanus]; XP_020742261.1 XP_020742261.1 histone H4 [Odocoileus virginianus texanus]; XP_020742262.1 XP_020742262.1 histone H4 [Odocoileus virginianus texanus]; XP_020742263.1 XP_020742…	Odocoileus virginianus	cetartiodactyla	1	Yd 3278
XP_020730372.1; XP_020762125.1	XP_020730372.1 XP_020730372.1 actin, cytoplasmic 1 [Odocoileus virginianus texanus]; XP_020762125.1 XP_020762125.1 actin, cytoplasmic 2 [Odocoileus virginianus texanus]	Odocoileus virginianus	cetartiodactyla	1	Yd 3278
XP_020737170.1	XP_020737170.1 XP_020737170.1 collagen alpha-1(I) chain-like [Odocoileus virginianus texanus]	Odocoileus virginianus	cetartiodactyla	4	NC; SA4757; SA8002; Yd 3278
XP_020750671.1	XP_020750671.1 keratin, type II cytoskeletal 1 [Odocoileus virginianus texanus]	Odocoileus virginianus	cetartiodactyla	1	SA8002
XP_020755840.1	XP_020755840.1 XP_020755840.1 hemoglobin subunit alpha-like [Odocoileus virginianus texanus]	Odocoileus virginianus	cetartiodactyla	1	Yd 3278
XP_020755969.1; XP_020755970.1	XP_020755969.1 XP_020755969.1 collagen alpha-2(V) chain isoform X1 [Odocoileus virginianus texanus]; XP_020755970.1 XP_020755970.1 collagen alpha-2(V) chain isoform X2 [Odocoileus virginianus texanus]	Odocoileus virginianus	cetartiodactyla	1	Yd 3278
XP_020757671.1; XP_020757671.1; XP_020757672.1; XP_020757672.1	XP_020757671.1 XP_020757671.1 desmoglein-1 isoform X1 [Odocoileus virginianus texanus]; XP_020757671.1 XP_020757671.1 desmoglein-1 isoform X1 [Odocoileus virginianus texanus]; XP_020757672.1 XP_020757672.1 desmoglein-1 isoform X2 [Odocoileus virginianus texanus]; XP_020757672.1 XP_020757672.1 desmoglein-1 isoform X2 [Odocoileus virginianus texanus]	Odocoileus virginianus	cetartiodactyla	1	SA8002
XP_020760940.1	XP_020760940.1 XP_020760940.1 hemoglobin subunit beta [Odocoileus virginianus texanus]	Odocoileus virginianus	cetartiodactyla	1	SA8002
XP_020760940.1; XP_020760940.1	XP_020760940.1 XP_020760940.1 hemoglobin subunit beta [Odocoileus virginianus texanus]; XP_020760940.1 XP_020760940.1 hemoglobin subunit beta [Odocoileus virginianus texanus]	Odocoileus virginianus	cetartiodactyla	1	SA8002
XP_020761710.1; XP_020761712.1; XP_020761765.1; XP_020761767.1	XP_020761710.1 XP_020761710.1 pancreatic alpha-amylase isoform X1 [Odocoileus virginianus texanus]; XP_020761712.1 XP_020761712.1 pancreatic alpha-amylase isoform X2 [Odocoileus virginianus texanus]; XP_020761765.1 XP_020761765.1 alpha-amylase 2B-like [Odocoileus virginianus texanus]; XP_020761767.1 XP_020761767.1 alpha-amylase 2B-like [Odocoileus virginianus texanus]	Odocoileus virginianus	cetartiodactyla	1	Yd 3278
XP_020765733.1	XP_020765733.1 XP_020765733.1 lysozyme C [Odocoileus virginianus texanus]	Odocoileus virginianus	cetartiodactyla	2	Yd 3278; Yd 5910
XP_020765733.1; XP_020765733.1	XP_020765733.1 XP_020765733.1 lysozyme C [Odocoileus virginianus texanus]; XP_020765733.1 XP_020765733.1 lysozyme C [Odocoileus virginianus texanus]	Odocoileus virginianus	cetartiodactyla	1	SA8002
XP_020767747.1; XP_020767748.1; XP_020767750.1	XP_020767747.1 XP_020767747.1 mucin-2 [Odocoileus virginianus texanus]; XP_020767748.1 XP_020767748.1 LOW QUALITY PROTEIN: mucin-5AC [Odocoileus virginianus texanus]; XP_020767750.1 XP_020767750.1 mucin-5B [Odocoileus virginianus texanus]	Odocoileus virginianus	cetartiodactyla	1	Yd 3278
XP_020769440.1	XP_020769440.1 collagen alpha-2(I) chain [Odocoileus virginianus texanus]	Odocoileus virginianus	cetartiodactyla	3	NC; Yd 3278; Yd 5910
XP_020769668.1	XP_020769668.1 XP_020769668.1 collagen alpha-1(I) chain isoform X1 [Odocoileus virginianus texanus]	Odocoileus virginianus	cetartiodactyla	3	NC; Yd 3278; Yd 5910
XP_020769668.1; XP_020769668.1; XP_020769669.1; XP_020769669.1	XP_020769668.1 XP_020769668.1 collagen alpha-1(I) chain isoform X1 [Odocoileus virginianus texanus]; XP_020769668.1 XP_020769668.1 collagen alpha-1(I) chain isoform X1 [Odocoileus virginianus texanus]; XP_020769669.1 XP_020769669.1 collagen alpha-1(I) chain isoform X2 [Odocoileus virginianus texanus]; XP_020769669.1 XP_020769669.1 collagen alpha-1(I) chain isoform X2 [Odocoileus virginianus texan…	Odocoileus virginianus	cetartiodactyla	1	SA8002
XP_020770535.1	XP_020770535.1 short-wave-sensitive opsin 1 [Odocoileus virginianus texanus]	Odocoileus virginianus	cetartiodactyla	1	SA8002
XP_020771788.1; XP_020771788.1; XP_020772130.1; XP_020772130.1	XP_020771788.1 XP_020771788.1 lactotransferrin [Odocoileus virginianus texanus]; XP_020771788.1 XP_020771788.1 lactotransferrin [Odocoileus virginianus texanus]; XP_020772130.1 XP_020772130.1 serotransferrin [Odocoileus virginianus texanus]; XP_020772130.1 XP_020772130.1 serotransferrin [Odocoileus virginianus texanus]	Odocoileus virginianus	cetartiodactyla	1	SA8002
XP_020771788.1; XP_020772130.1	XP_020771788.1 XP_020771788.1 lactotransferrin [Odocoileus virginianus texanus]; XP_020772130.1 XP_020772130.1 serotransferrin [Odocoileus virginianus texanus]	Odocoileus virginianus	cetartiodactyla	2	Yd 3278; Yd 5910
XP_020938146.1	XP_020938146.1 XP_020938146.1 LOW QUALITY PROTEIN: mucin-5B [Sus scrofa]	Sus scrofa	cetartiodactyla	1	Yd 3278
XP_021484543.1; XP_021484544.1; XP_021484545.1; XP_021519465.1	XP_021484543.1 XP_021484543.1 pancreatic alpha-amylase isoform X1 [Meriones unguiculatus]; XP_021484544.1 XP_021484544.1 pancreatic alpha-amylase isoform X2 [Meriones unguiculatus]; XP_021484545.1 XP_021484545.1 pancreatic alpha-amylase isoform X3 [Meriones unguiculatus]; XP_021519465.1 XP_021519465.1 alpha-amylase 1 [Meriones unguiculatus]	Meriones unguiculatus	rodentia	1	Yd 3278
XP_021486155.1; XP_021486257.1; XP_021486411.1; XP_021488404.1; XP_021498923.1; XP_021499965.1; XP_021506222.1; XP_021512964.1; XP_021515043.1	XP_021486155.1 XP_021486155.1 histone H2A-beta, sperm-like, partial [Meriones unguiculatus]; XP_021486257.1 XP_021486257.1 histone H2A-beta, sperm-like [Meriones unguiculatus]; XP_021486411.1 XP_021486411.1 histone H2A type 1-H, partial [Meriones unguiculatus]; XP_021488404.1 XP_021488404.1 histone H2A.V isoform X1 [Meriones unguiculatus]; XP_021498923.1 XP_021498923.1 histone H2A type 3 [Merione…	Meriones unguiculatus	rodentia	1	Yd 3278
XP_021486308.1; XP_021486360.1; XP_021499968.1; XP_021500543.1; XP_021500544.1; XP_021500545.1; XP_021506227.1; XP_021511763.1; XP_021511764.1; XP_021511765.1; XP_021511768.1; XP_021511769.1	XP_021486308.1 XP_021486308.1 histone H4-like, partial [Meriones unguiculatus]; XP_021486360.1 XP_021486360.1 histone H4-like, partial [Meriones unguiculatus]; XP_021499968.1 XP_021499968.1 histone H4 [Meriones unguiculatus]; XP_021500543.1 XP_021500543.1 histone H4 isoform X1 [Meriones unguiculatus]; XP_021500544.1 XP_021500544.1 histone H4 isoform X2 [Meriones unguiculatus]; XP_021500545.1 XP_0…	Meriones unguiculatus	rodentia	1	Yd 3278
XP_021488775.1; XP_021488776.1	XP_021488775.1 XP_021488775.1 desmoplakin isoform X1 [Meriones unguiculatus]; XP_021488776.1 XP_021488776.1 desmoplakin isoform X2 [Meriones unguiculatus]	Meriones unguiculatus	rodentia	1	SA8002
XP_021490289.1; XP_021490290.1	XP_021490289.1 XP_021490289.1 fibrinogen gamma chain isoform X1 [Meriones unguiculatus]; XP_021490290.1 XP_021490290.1 fibrinogen gamma chain isoform X2 [Meriones unguiculatus]	Meriones unguiculatus	rodentia	1	Yd 3278
XP_021496040.1; XP_021496041.1	XP_021496040.1 multidrug resistance-associated protein 6 isoform X1 [Meriones unguiculatus]; XP_021496041.1 multidrug resistance-associated protein 6 isoform X2 [Meriones unguiculatus]	Meriones unguiculatus	rodentia	1	SA8002
XP_021497300.1	XP_021497300.1 XP_021497300.1 collagen alpha-1(I) chain [Meriones unguiculatus]	Meriones unguiculatus	rodentia	3	NC; Yd 3278; Yd 5910
XP_021497300.1; XP_021497300.1	XP_021497300.1 XP_021497300.1 collagen alpha-1(I) chain [Meriones unguiculatus]; XP_021497300.1 XP_021497300.1 collagen alpha-1(I) chain [Meriones unguiculatus]	Meriones unguiculatus	rodentia	1	SA8002
XP_021499308.1; XP_021499308.1; XP_021499316.1; XP_021499316.1; XP_021499317.1; XP_021499317.1; XP_021499328.1; XP_021499328.1	XP_021499308.1 XP_021499308.1 lysozyme C-2 [Meriones unguiculatus]; XP_021499308.1 XP_021499308.1 lysozyme C-2 [Meriones unguiculatus]; XP_021499316.1 XP_021499316.1 putative lysozyme C-2 isoform X1 [Meriones unguiculatus]; XP_021499316.1 XP_021499316.1 putative lysozyme C-2 isoform X1 [Meriones unguiculatus]; XP_021499317.1 XP_021499317.1 putative lysozyme C-2 isoform X2 [Meriones unguiculatus];…	Meriones unguiculatus	rodentia	1	SA8002
XP_021499308.1; XP_021499316.1; XP_021499317.1; XP_021499328.1	XP_021499308.1 XP_021499308.1 lysozyme C-2 [Meriones unguiculatus]; XP_021499316.1 XP_021499316.1 putative lysozyme C-2 isoform X1 [Meriones unguiculatus]; XP_021499317.1 XP_021499317.1 putative lysozyme C-2 isoform X2 [Meriones unguiculatus]; XP_021499328.1 XP_021499328.1 lysozyme C-2-like [Meriones unguiculatus]	Meriones unguiculatus	rodentia	2	Yd 3278; Yd 5910
XP_021506511.1	XP_021506511.1 XP_021506511.1 collagen alpha-2(I) chain [Meriones unguiculatus]	Meriones unguiculatus	rodentia	2	Yd 3278; Yd 5910
XP_021508826.1	XP_021508826.1 rho GTPase-activating protein SYDE2 [Meriones unguiculatus]	Meriones unguiculatus	rodentia	1	NC
XP_021508855.1	XP_021508855.1 XP_021508855.1 hemoglobin subunit epsilon-Y2 [Meriones unguiculatus]	Meriones unguiculatus	rodentia	1	NC
XP_021511432.1	XP_021511432.1 XP_021511432.1 mucin-5B [Meriones unguiculatus]	Meriones unguiculatus	rodentia	1	Yd 3278
XP_021516320.1	XP_021516320.1 XP_021516320.1 protamine-like [Meriones unguiculatus]	Meriones unguiculatus	rodentia	1	SA8002
XP_021518927.1	XP_021518927.1 XP_021518927.1 serotransferrin-like [Meriones unguiculatus]	Meriones unguiculatus	rodentia	2	Yd 3278; Yd 5910
XP_021518927.1; XP_021518927.1	XP_021518927.1 XP_021518927.1 serotransferrin-like [Meriones unguiculatus]; XP_021518927.1 XP_021518927.1 serotransferrin-like [Meriones unguiculatus]	Meriones unguiculatus	rodentia	1	SA8002
XP_021527629.1	XP_021527629.1 multidrug resistance-associated protein 1-like [Aotus nancymaae]	Aotus nancymaae	primates	1	SA8002
XP_021779594.1	XP_021779594.1 LOW QUALITY PROTEIN: protein S100-A8 [Papio anubis]	Papio anubis	primates	2	Yd 3278; Yd 5910
XP_021784688.1	XP_021784688.1 XP_021784688.1 collagen alpha-1(I) chain [Papio anubis]	Papio anubis	primates	3	NC; Yd 3278; Yd 5910
XP_021784688.1; XP_021784688.1	XP_021784688.1 XP_021784688.1 collagen alpha-1(I) chain [Papio anubis]; XP_021784688.1 XP_021784688.1 collagen alpha-1(I) chain [Papio anubis]	Papio anubis	primates	1	SA8002
XP_021787479.1; XP_021787480.1	XP_021787479.1 multidrug resistance-associated protein 6 isoform X1 [Papio anubis]; XP_021787480.1 multidrug resistance-associated protein 6 isoform X2 [Papio anubis]	Papio anubis	primates	1	SA8002
XP_022261220.1	XP_022261220.1 XP_022261220.1 mucin-5B isoform X2 [Canis lupus familiaris]	Canis lupus	carnivora	1	Yd 3278
XP_022407983.1	XP_022407983.1 multidrug resistance-associated protein 6 [Delphinapterus leucas]	Delphinapterus leucas	cetartiodactyla	1	SA8002
XP_022413783.1	XP_022413783.1 XP_022413783.1 collagen alpha-1(I) chain [Delphinapterus leucas]	Delphinapterus leucas	cetartiodactyla	3	NC; Yd 3278; Yd 5910
XP_022415948.1; XP_022417862.1; XP_022417863.1; XP_022417864.1; XP_022417970.1; XP_022417971.1; XP_022417972.1; XP_022417973.1; XP_022417977.1; XP_022417979.1; XP_022417980.1; XP_022417981.1; XP_022418010.1; XP_022418011.1; XP_022418012.1; XP_022418013.1; XP_022418014.1; XP_022419107.1; XP_022419887.1; XP_022419888.1; XP_022422496.1; XP_022433359.1; XP_022438136.1; XP_022448829.1; XP_022448830.1	XP_022415948.1 XP_022415948.1 histone H2AX [Delphinapterus leucas]; XP_022417862.1 XP_022417862.1 histone H2A type 1-like [Delphinapterus leucas]; XP_022417863.1 XP_022417863.1 histone H2A type 1-D [Delphinapterus leucas]; XP_022417864.1 XP_022417864.1 histone H2A type 1 [Delphinapterus leucas]; XP_022417970.1 XP_022417970.1 histone H2A type 1-like isoform X1 [Delphinapterus leucas]; XP_022417971…	Delphinapterus leucas	cetartiodactyla	1	Yd 3278
XP_022417068.1	XP_022417068.1 piwi-like protein 4 [Delphinapterus leucas]	Delphinapterus leucas	cetartiodactyla	1	NC
XP_022417870.1; XP_022417914.1; XP_022417918.1; XP_022417992.1; XP_022417993.1; XP_022417994.1; XP_022417995.1; XP_022417997.1; XP_022417998.1; XP_022418003.1; XP_022418007.1; XP_022419918.1; XP_022432781.1	XP_022417870.1 XP_022417870.1 histone H4 [Delphinapterus leucas]; XP_022417914.1 XP_022417914.1 uncharacterized protein LOC111168480 [Delphinapterus leucas]; XP_022417918.1 XP_022417918.1 uncharacterized protein LOC111168485 [Delphinapterus leucas]; XP_022417992.1 XP_022417992.1 histone H4-like [Delphinapterus leucas]; XP_022417993.1 XP_022417993.1 histone H4 [Delphinapterus leucas]; XP_022417994…	Delphinapterus leucas	cetartiodactyla	1	Yd 3278
XP_022421091.1	XP_022421091.1 XP_022421091.1 mucin-5B [Delphinapterus leucas]	Delphinapterus leucas	cetartiodactyla	1	Yd 3278
XP_022421129.1; XP_022445051.1	XP_022421129.1 XP_022421129.1 actin, cytoplasmic 1 [Delphinapterus leucas]; XP_022445051.1 XP_022445051.1 actin, cytoplasmic 2 [Delphinapterus leucas]	Delphinapterus leucas	cetartiodactyla	1	Yd 3278
XP_022427284.1	XP_022427284.1 XP_022427284.1 lysozyme C [Delphinapterus leucas]	Delphinapterus leucas	cetartiodactyla	2	Yd 3278; Yd 5910
XP_022427284.1; XP_022427284.1	XP_022427284.1 XP_022427284.1 lysozyme C [Delphinapterus leucas]; XP_022427284.1 XP_022427284.1 lysozyme C [Delphinapterus leucas]	Delphinapterus leucas	cetartiodactyla	1	SA8002
XP_022429072.1	XP_022429072.1 XP_022429072.1 lactotransferrin [Delphinapterus leucas]	Delphinapterus leucas	cetartiodactyla	2	Yd 3278; Yd 5910
XP_022429072.1; XP_022429072.1	XP_022429072.1 XP_022429072.1 lactotransferrin [Delphinapterus leucas]; XP_022429072.1 XP_022429072.1 lactotransferrin [Delphinapterus leucas]	Delphinapterus leucas	cetartiodactyla	1	SA8002
XP_022438231.1; XP_022438232.1	XP_022438231.1 XP_022438231.1 serotransferrin [Delphinapterus leucas]; XP_022438232.1 XP_022438232.1 serotransferrin-like [Delphinapterus leucas]	Delphinapterus leucas	cetartiodactyla	1	Yd 3278
XP_022439901.1	XP_022439901.1 XP_022439901.1 pancreatic alpha-amylase [Delphinapterus leucas]	Delphinapterus leucas	cetartiodactyla	1	Yd 3278
XP_022440581.1	XP_022440581.1 basic helix-loop-helix and HMG box domain-containing protein 1 [Delphinapterus leucas]	Delphinapterus leucas	cetartiodactyla	1	NC
XP_022441863.1	XP_022441863.1 XP_022441863.1 collagen alpha-2(I) chain [Delphinapterus leucas]	Delphinapterus leucas	cetartiodactyla	3	NC; Yd 3278; Yd 5910
XP_022442325.1; XP_022442326.1; XP_022442327.1	XP_022442325.1 XP_022442325.1 desmoplakin isoform X1 [Delphinapterus leucas]; XP_022442326.1 XP_022442326.1 desmoplakin isoform X2 [Delphinapterus leucas]; XP_022442327.1 XP_022442327.1 desmoplakin isoform X3 [Delphinapterus leucas]	Delphinapterus leucas	cetartiodactyla	1	SA8002
XP_022442488.1; XP_022442488.1	XP_022442488.1 XP_022442488.1 desmoglein-1 [Delphinapterus leucas]; XP_022442488.1 XP_022442488.1 desmoglein-1 [Delphinapterus leucas]	Delphinapterus leucas	cetartiodactyla	1	SA8002
XP_022453104.1	XP_022453104.1 XP_022453104.1 RNA-binding protein 38 isoform X1 [Delphinapterus leucas]	Delphinapterus leucas	cetartiodactyla	1	SA8002
XP_022455292.1	XP_022455292.1 XP_022455292.1 serum albumin [Delphinapterus leucas]	Delphinapterus leucas	cetartiodactyla	2	NC; Yd 3278
XP_023045517.1	XP_023045517.1 multidrug resistance-associated protein 6 isoform X1 [Piliocolobus tephrosceles]	Piliocolobus tephrosceles	primates	1	SA8002
XP_023057560.1; XP_023065381.1	XP_023057560.1 XP_023057560.1 hemoglobin subunit gamma [Piliocolobus tephrosceles]; XP_023065381.1 XP_023065381.1 hemoglobin subunit beta [Piliocolobus tephrosceles]	Piliocolobus tephrosceles	primates	2	SA4757; SA8002
XP_023060211.1	XP_023060211.1 XP_023060211.1 LOW QUALITY PROTEIN: collagen alpha-1(I) chain [Piliocolobus tephrosceles]	Piliocolobus tephrosceles	primates	3	NC; Yd 3278; Yd 5910
XP_023060211.1; XP_023060211.1	XP_023060211.1 XP_023060211.1 LOW QUALITY PROTEIN: collagen alpha-1(I) chain [Piliocolobus tephrosceles]; XP_023060211.1 XP_023060211.1 LOW QUALITY PROTEIN: collagen alpha-1(I) chain [Piliocolobus tephrosceles]	Piliocolobus tephrosceles	primates	1	SA8002
XP_023065381.1	XP_023065381.1 XP_023065381.1 hemoglobin subunit beta [Piliocolobus tephrosceles]	Piliocolobus tephrosceles	primates	1	NC
XP_023066808.1; XP_023066809.1	XP_023066808.1 keratin, type II cytoskeletal 2 epidermal isoform X1 [Piliocolobus tephrosceles]; XP_023066809.1 keratin, type II cytoskeletal 2 epidermal isoform X2 [Piliocolobus tephrosceles]	Piliocolobus tephrosceles	primates	1	SA4757
XP_023069545.1	XP_023069545.1 protein S100-A8 [Piliocolobus tephrosceles]	Piliocolobus tephrosceles	primates	2	Yd 3278; Yd 5910
XP_023079306.1	XP_023079306.1 short-wave-sensitive opsin 1 [Piliocolobus tephrosceles]	Piliocolobus tephrosceles	primates	1	SA8002
XP_023082504.1	XP_023082504.1 XP_023082504.1 collagen alpha-2(I) chain [Piliocolobus tephrosceles]	Piliocolobus tephrosceles	primates	2	Yd 3278; Yd 5910
XP_023094701.1; XP_023094702.1; XP_023094703.1; XP_023094704.1; XP_023094705.1; XP_023094707.1; XP_023094708.1; XP_023094709.1; XP_023094710.1; XP_023094711.1; XP_023094712.1; XP_023094713.1; XP_023094714.1; XP_023094715.1; XP_023094716.1; XP_023094718.1	XP_023094701.1 SH3 and multiple ankyrin repeat domains protein 2 isoform X1 [Felis catus]; XP_023094702.1 SH3 and multiple ankyrin repeat domains protein 2 isoform X2 [Felis catus]; XP_023094703.1 SH3 and multiple ankyrin repeat domains protein 2 isoform X3 [Felis catus]; XP_023094704.1 SH3 and multiple ankyrin repeat domains protein 2 isoform X4 [Felis catus]; XP_023094705.1 SH3 and multiple ank…	Felis catus	carnivora	1	SA8002
XP_023095527.1	XP_023095527.1 XP_023095527.1 LOW QUALITY PROTEIN: mucin-5B [Felis catus]	Felis catus	carnivora	1	Yd 3278
XP_023115770.1; XP_023115771.1; XP_023115772.1; XP_023115773.1; XP_023115774.1; XP_023115776.1; XP_023115777.1; XP_023115778.1	XP_023115770.1 FERM, ARHGEF and pleckstrin domain-containing protein 2 isoform X1 [Felis catus]; XP_023115771.1 FERM, ARHGEF and pleckstrin domain-containing protein 2 isoform X2 [Felis catus]; XP_023115772.1 FERM, ARHGEF and pleckstrin domain-containing protein 2 isoform X3 [Felis catus]; XP_023115773.1 FERM, ARHGEF and pleckstrin domain-containing protein 2 isoform X4 [Felis catus]; XP_02311577…	Felis catus	carnivora	1	SA4757
XP_023365652.1	XP_023365652.1 rho GTPase-activating protein SYDE2 [Otolemur garnettii]	Otolemur garnettii	primates	1	NC
XP_023369623.1	XP_023369623.1 multidrug resistance-associated protein 6 [Otolemur garnettii]	Otolemur garnettii	primates	1	SA8002
XP_023478070.1; XP_023478071.1	XP_023478070.1 XP_023478070.1 formiminotransferase N-terminal subdomain-containing protein isoform X2 [Equus caballus]; XP_023478071.1 XP_023478071.1 formiminotransferase N-terminal subdomain-containing protein isoform X2 [Equus caballus]	Equus caballus	perissodactyla	1	SA8002
XP_023496980.1; XP_023496982.1	XP_023496980.1 XP_023496980.1 semaphorin-6C isoform X3 [Equus caballus]; XP_023496982.1 XP_023496982.1 semaphorin-6C isoform X4 [Equus caballus]	Equus caballus	perissodactyla	1	Yd 3278
XP_023498552.1; XP_023498553.1	XP_023498552.1 FERM, ARHGEF and pleckstrin domain-containing protein 2 isoform X1 [Equus caballus]; XP_023498553.1 FERM, ARHGEF and pleckstrin domain-containing protein 2 isoform X2 [Equus caballus]	Equus caballus	perissodactyla	1	SA4757
XP_023500056.1	XP_023500056.1 azurocidin [Equus caballus]	Equus caballus	perissodactyla	1	Yd 3278
XP_023508478.1	XP_023508478.1 XP_023508478.1 collagen alpha-1(I) chain [Equus caballus]	Equus caballus	perissodactyla	3	NC; Yd 3278; Yd 5910
XP_023508478.1; XP_023508478.1	XP_023508478.1 XP_023508478.1 collagen alpha-1(I) chain [Equus caballus]; XP_023508478.1 XP_023508478.1 collagen alpha-1(I) chain [Equus caballus]	Equus caballus	perissodactyla	1	SA8002
XP_023510679.1	XP_023510679.1 XP_023510679.1 mucin-5AC [Equus caballus]	Equus caballus	perissodactyla	1	Yd 3278
XP_023510736.1	XP_023510736.1 XP_023510736.1 mucin-5B [Equus caballus]	Equus caballus	perissodactyla	1	Yd 3278
XP_023602049.1; XP_023602050.1	XP_023602049.1 XP_023602049.1 desmoplakin isoform X1 [Myotis lucifugus]; XP_023602050.1 XP_023602050.1 desmoplakin isoform X2 [Myotis lucifugus]	Myotis lucifugus	chiroptera	1	SA8002
XP_023610594.1; XP_023620878.1	XP_023610594.1 canalicular multispecific organic anion transporter 1 [Myotis lucifugus]; XP_023620878.1 LOW QUALITY PROTEIN: multidrug resistance-associated protein 6 [Myotis lucifugus]	Myotis lucifugus	chiroptera	1	SA8002
XP_023619876.1	XP_023619876.1 XP_023619876.1 pancreatic alpha-amylase [Myotis lucifugus]	Myotis lucifugus	chiroptera	1	Yd 3278
XP_023973332.1	XP_023973332.1 XP_023973332.1 mucin-5B [Physeter catodon]	Physeter catodon	cetartiodactyla	1	Yd 3278
XP_023973439.1; XP_023973441.1	XP_023973439.1 XP_023973439.1 LOW QUALITY PROTEIN: mucin-2 [Physeter catodon]; XP_023973441.1 XP_023973441.1 mucin-5AC-like, partial [Physeter catodon]	Physeter catodon	cetartiodactyla	1	Yd 3278
XP_023976090.1	XP_023976090.1 XP_023976090.1 LOW QUALITY PROTEIN: inosine-5'-monophosphate dehydrogenase 1-like [Physeter catodon]	Physeter catodon	cetartiodactyla	3	NC; SA8002; Yd 3278
XP_023990152.1	XP_023990152.1 azurocidin [Physeter catodon]	Physeter catodon	cetartiodactyla	1	Yd 3278
XP_024644899.1	XP_024644899.1 XP_024644899.1 mucin-5B [Macaca nemestrina]	Macaca nemestrina	primates	1	Yd 3278
XP_024645349.1	XP_024645349.1 XP_024645349.1 LOW QUALITY PROTEIN: deleted in malignant brain tumors 1 protein [Macaca nemestrina]	Macaca nemestrina	primates	1	Yd 3278
XP_508242.1	XP_508242.1 XP_508242.1 hemoglobin subunit beta [Pan troglodytes]	Pan troglodytes	primates	1	NC
XP_534268.4	XP_534268.4 XP_534268.4 serotransferrin [Canis lupus familiaris]	Canis lupus	carnivora	2	Yd 3278; Yd 5910
XP_534268.4; XP_534268.4	XP_534268.4 XP_534268.4 serotransferrin [Canis lupus familiaris]; XP_534268.4 XP_534268.4 serotransferrin [Canis lupus familiaris]	Canis lupus	carnivora	1	SA8002
XP_545329.3	XP_545329.3 XP_545329.3 LOW QUALITY PROTEIN: desmoplakin [Canis lupus familiaris]	Canis lupus	carnivora	1	SA8002
