# Supplementary material for: Proteins, possibly human, found in World War II concentration camp artifact
Source: Sci Rep. 2022 Jul 20;12:12369. doi: 10.1038/s41598-022-16192-5 (PMC9300652; doi:10.1038/s41598-022-16192-5)
Supplement: Supplementary file 8 — Supplementary Information 8. [file 41598_2022_16192_MOESM8_ESM.xlsx]

## Sheet: Col & Hb Peptides
Suppl Table 3 Collagen & Hemoglobin Peptides in All Disks
Peptide	Protein Type	Number of Peptides Found / Disks	Disk Names	Number of Orders	Number of Species	Order Names
AGEVGPPGPPGPAGEK	collagen	1	NC_merged	1	5	cetartiodactyla
DGEAGAQGPPGPAGPAGER	collagen	2	NC_merged; Yd 3278	5	41	carnivora; cetartiodactyla; perissodactyla; primates; rodentia
DGLNGLPGPIGPPGPR	collagen	1	Yd 3278	6	52	carnivora; cetartiodactyla; perissodactyla; primates; rodentia; soricomorpha
DRGEAGPAGPAGPAGPR	collagen	1	Yd 3278	2	14	carnivora; cetartiodactyla
DRGETGPAGPAGPIGPVGAR	collagen	1	Yd 3278	2	16	carnivora; cetartiodactyla
EFTPPVQAAYQK	hemoglobin	1	NC_merged	1	4	primates
EGLRGPRGDQGPVGR	collagen	1	Yd 3278	6	48	carnivora; cetartiodactyla; perissodactyla; primates; rodentia; soricomorpha
EGPVGLPGIDGRPGPIGPAGAR	collagen	1	Yd 3278	5	39	cetartiodactyla; chiroptera; perissodactyla; primates; rodentia
EGSPGPLGPIGPPGVR	collagen	1	Yd 3278	1	7	cetartiodactyla
ETGPAGPAGPIGPVGAR	collagen	1	Yd 3278	2	16	carnivora; cetartiodactyla
GAAGLPGPKGDRGDAGPK	collagen	1	Yd 3278	7	55	carnivora; cetartiodactyla; chiroptera; perissodactyla; primates; rodentia; soricomorpha
GAAGLPGVAGAPGLPGPR	collagen	1	Yd 3278	7	57	carnivora; cetartiodactyla; chiroptera; perissodactyla; primates; rodentia; soricomorpha
GANGAPGIAGAPGFPGAR	collagen	2	Yd 5910; Yd 3278	7	57	carnivora; cetartiodactyla; chiroptera; perissodactyla; primates; rodentia; soricomorpha
GANGAPGNDGAKGDAGAPGAPGSQGAPGLQGMPGER	collagen	1	Yd 3278	4	38	carnivora; cetartiodactyla; chiroptera; primates
GAPGADGPAGAPGTPGPQGIAGQR	collagen	1	Yd 3278	1	8	cetartiodactyla
GAPGAVGAPGPAGANGDR	collagen	1	Yd 3278	2	13	cetartiodactyla; perissodactyla
GAPGAVGAPGPAGANGDRGEAGPAGPAGPAGPR	collagen	1	Yd 3278	1	6	cetartiodactyla
GAPGPAGPKGSPGEAGRPGEAGLPGAK	collagen	1	Yd 3278	3	13	cetartiodactyla; perissodactyla; rodentia
GAPGPDGNNGAQGPPGLQGVQGGK	collagen	1	Yd 3278	2	7	cetartiodactyla; chiroptera
GARGEPGPAGLPGPPGER	collagen	1	Yd 3278	4	21	cetartiodactyla; chiroptera; primates; rodentia
GDAGAPGAPGSQGAPGLQGMPGER	collagen	1	Yd 3278	7	50	carnivora; cetartiodactyla; chiroptera; perissodactyla; primates; rodentia; soricomorpha
GDAGPAGPKGEPGSPGENGAPGQMGPR	collagen	1	Yd 3278	6	49	carnivora; cetartiodactyla; chiroptera; perissodactyla; primates; rodentia
GDAGPPGPAGPAGPPGPIGNVGAPGPK	collagen	1	Yd 3278	3	25	cetartiodactyla; primates; rodentia
GDGGPPGATGFPGAAGR	collagen	3	NC_merged; Yd 5910; Yd 3278	3	19	carnivora; cetartiodactyla; soricomorpha
GDRGDAGPKGADGSPGKDGVR	collagen	1	Yd 3278	6	38	carnivora; cetartiodactyla; perissodactyla; primates; rodentia; soricomorpha
GDRGETGPAGPPGAPGAPGAPGPVGPAGK	collagen	1	Yd 3278	7	46	carnivora; cetartiodactyla; chiroptera; perissodactyla; primates; rodentia; soricomorpha
GDRGETGPAGPPGAPGSPGAPGPVGPAGK	collagen	1	Yd 3278	1	1	cetartiodactyla
GDTGAKGEPGPTGIQGPPGPAGEEGKR	collagen	1	Yd 3278	4	23	carnivora; cetartiodactyla; chiroptera; perissodactyla
GEAGPAGPAGPAGPR	collagen	1	Yd 3278	2	14	carnivora; cetartiodactyla
GELGPVGNPGPAGPAGPR	collagen	1	Yd 3278	4	19	carnivora; cetartiodactyla; perissodactyla; primates
GENGPVGPTGPVGAAGPSGPNGPPGPAGSR	collagen	1	Yd 3278	2	11	cetartiodactyla; perissodactyla
GEPGNIGFPGPK	collagen	1	Yd 3278	6	48	carnivora; cetartiodactyla; chiroptera; perissodactyla; primates; soricomorpha
GEPGNIGFPGPKGPTGDPGK	collagen	1	Yd 3278	3	30	carnivora; cetartiodactyla; primates
GEPGPAGAVGPAGAVGPR	collagen	1	Yd 3278	1	6	cetartiodactyla
GEPGPAGLPGPPGER	collagen	3	NC_merged; Yd 5910; Yd 3278	4	22	cetartiodactyla; chiroptera; primates; rodentia
GEPGPAGLPGPPGERGGPGSR	collagen	1	Yd 3278	4	22	cetartiodactyla; chiroptera; primates; rodentia
GEPGPPGPAGFAGPPGADGQPGAK	collagen	1	Yd 3278	7	56	carnivora; cetartiodactyla; chiroptera; perissodactyla; primates; rodentia; soricomorpha
GEPGPTGIQGPPGPAGEEGKR	collagen	1	Yd 3278	4	23	carnivora; cetartiodactyla; chiroptera; perissodactyla
GEPGSPGENGAPGQMGPR	collagen	1	Yd 3278	7	53	carnivora; cetartiodactyla; chiroptera; perissodactyla; primates; rodentia; soricomorpha
GEPGVVGAPGTAGPSGPSGLPGER	collagen	1	Yd 3278	2	10	cetartiodactyla; primates
GEQGPAGPPGFQGLPGPAGTAGEAGKPGER	collagen	1	Yd 3278	4	14	carnivora; cetartiodactyla; chiroptera; primates
GERGPPGESGAAGPTGPIGSR	collagen	1	Yd 3278	2	29	cetartiodactyla; primates
GETGLRGDIGSPGR	collagen	1	Yd 3278	1	5	cetartiodactyla
GETGPAGPAGPIGPVGAR	collagen	3	NC_merged; Yd 5910; Yd 3278	2	16	carnivora; cetartiodactyla
GETGPAGPAGPVGPVGAR	collagen	1	NC_merged	2	19	cetartiodactyla; primates
GETGPAGRPGEVGPPGPPGPAGEK	collagen	1	Yd 3278	6	45	carnivora; cetartiodactyla; chiroptera; primates; rodentia; soricomorpha
GETGPSGPAGPTGAR	collagen	1	Yd 3278	5	40	cetartiodactyla; chiroptera; perissodactyla; primates; rodentia
GEVGPAGPNGFAGPAGAAGQAGAK	collagen	1	Yd 3278	2	3	cetartiodactyla; primates
GEVGPAGPNGFAGPAGAAGQAGAKGER	collagen	1	Yd 3278	2	3	cetartiodactyla; primates
GFPGADGVAGPK	collagen	1	Yd 3278	6	48	carnivora; cetartiodactyla; chiroptera; perissodactyla; primates; rodentia
GFPGADGVAGPKGPAGER	collagen	1	Yd 3278	6	47	carnivora; cetartiodactyla; chiroptera; perissodactyla; primates; rodentia
GFPGLPGPSGEPGK	collagen	1	Yd 3278	7	57	carnivora; cetartiodactyla; chiroptera; perissodactyla; primates; rodentia; soricomorpha
GFPGLPGPSGEPGKQGPSGASGER	collagen	1	Yd 3278	6	42	carnivora; cetartiodactyla; chiroptera; perissodactyla; primates; rodentia
GFPGSDGVAGPKGPAGER	collagen	2	Yd 5910; Yd 3278	1	3	cetartiodactyla
GFPGSPGNIGPAGK	collagen	1	Yd 3278	2	11	cetartiodactyla; perissodactyla
GFPGTPGLPGFK	collagen	1	Yd 3278	7	58	carnivora; cetartiodactyla; chiroptera; perissodactyla; primates; rodentia; soricomorpha
GFSGLQGPPGPPGSPGEQGPSGASGPAGPR	collagen	1	Yd 3278	7	50	carnivora; cetartiodactyla; chiroptera; perissodactyla; primates; rodentia; soricomorpha
GIPGEFGLPGPAGAR	collagen	2	Yd 5910; Yd 3278	1	7	cetartiodactyla
GIPGEFGLPGPAGARGER	collagen	1	Yd 3278	1	7	cetartiodactyla
GIPGPVGAAGATGAR	collagen	2	Yd 5910; Yd 3278	4	43	carnivora; cetartiodactyla; primates; rodentia
GLPGVAGSVGEPGPLGIAGPPGAR	collagen	1	Yd 3278	2	9	carnivora; cetartiodactyla
GLTGPIGPPGPAGAPGDKGETGPSGPAGPTGAR	collagen	1	Yd 3278	5	39	cetartiodactyla; chiroptera; perissodactyla; primates; rodentia
GNDGATGAAGPPGPTGPAGPPGFLGAVGAK	collagen	1	Yd 3278	1	1	primates
GNDGATGAAGPPGPTGPAGPPGFLGAVGAKGEAGPQGPR	collagen	1	Yd 3278	1	1	primates
GNDGATGAAGPPGPTGPAGPPGFPGAVGAK	collagen	1	Yd 3278	7	45	carnivora; cetartiodactyla; chiroptera; perissodactyla; primates; rodentia; soricomorpha
GPPGASGAPGPQGFQGPPGEPGEPGQTGPAGAR	collagen	1	Yd 3278	1	9	cetartiodactyla
GPPGESGAAGPTGPIGSR	collagen	2	Yd 5910; Yd 3278	2	29	cetartiodactyla; primates
GPPGNVGNPGVNGAPGEAGR	collagen	1	Yd 3278	1	7	cetartiodactyla
GPPGNVGNPGVNGAPGEAGRDGNPGNDGPPGR	collagen	1	Yd 3278	1	7	cetartiodactyla
GPPGPMGPPGLAGPPGESGR	collagen	1	Yd 3278	6	54	carnivora; cetartiodactyla; chiroptera; primates; rodentia; soricomorpha
GPPGPPGKNGDDGEAGKPGRPGER	collagen	1	Yd 3278	6	55	carnivora; cetartiodactyla; chiroptera; perissodactyla; primates; rodentia
GPPGSAGTPGKDGLNGLPGPIGPPGPR	collagen	1	Yd 3278	2	18	cetartiodactyla; primates
GPSGPPGPDGNKGEPGVVGAPGTAGPSGPSGLPGER	collagen	1	Yd 3278	2	8	cetartiodactyla; primates
GPSGPQGPSGPPGPK	collagen	2	NC_merged; Yd 3278	7	36	carnivora; cetartiodactyla; chiroptera; perissodactyla; primates; rodentia; soricomorpha
GPSGPQGPSGPPGPKGNSGEPGAPGSK	collagen	1	Yd 3278	2	15	cetartiodactyla; primates
GPTGDPGKAGEKGHAGLAGAR	collagen	1	Yd 3278	2	2	carnivora; cetartiodactyla
GQAGVMGFPGPK	collagen	1	Yd 3278	7	56	carnivora; cetartiodactyla; chiroptera; perissodactyla; primates; rodentia; soricomorpha
GQPGAPGIKGEPGAPGENGTPGQTGAR	collagen	1	Yd 3278	1	3	chiroptera
GSAGPPGATGFPGAAGR	collagen	3	NC_merged; Yd 5910; Yd 3278	7	55	carnivora; cetartiodactyla; chiroptera; perissodactyla; primates; rodentia; soricomorpha
GSPGADGPAGAPGTPGPQGIAGQR	collagen	1	Yd 3278	6	36	carnivora; cetartiodactyla; chiroptera; perissodactyla; primates; rodentia
GSPGEAGRPGEAGLPGAK	collagen	1	Yd 3278	7	55	carnivora; cetartiodactyla; chiroptera; perissodactyla; primates; rodentia; soricomorpha
GSPGERGEVGPAGPNGFAGPAGAAGQAGAK	collagen	1	Yd 3278	2	2	cetartiodactyla; primates
GSPGTPGPQGIAGQR	collagen	1	Yd 3278	3	8	chiroptera; rodentia; soricomorpha
GSTGEIGPAGPPGPPGLR	collagen	1	Yd 3278	1	7	cetartiodactyla
GSTGEIGPAGPPGPPGLRGNPGSR	collagen	1	Yd 3278	1	7	cetartiodactyla
GTFAQLSELHCDK	hemoglobin	2	SA4757; SA8002_merge	3	45	cetartiodactyla; perissodactyla; primates
GVPGPPGAVGPAGK	collagen	1	Yd 3278	7	46	carnivora; cetartiodactyla; chiroptera; perissodactyla; primates; rodentia; soricomorpha
GVPGPPGAVGPAGKDGEAGAQGPPGPAGPAGER	collagen	1	Yd 3278	5	37	carnivora; cetartiodactyla; perissodactyla; primates; rodentia
GVQGPPGPAGPR	collagen	3	SA8002_merge; Yd 5910; Yd 3278	7	54	carnivora; cetartiodactyla; chiroptera; perissodactyla; primates; rodentia; soricomorpha
GVVGLPGQR	collagen	1	Yd 3278	7	57	carnivora; cetartiodactyla; chiroptera; perissodactyla; primates; rodentia; soricomorpha
GVVGLPGQRGER	collagen	1	Yd 3278	7	57	carnivora; cetartiodactyla; chiroptera; perissodactyla; primates; rodentia; soricomorpha
GYPGNAGPVGTAGAPGPQGPVGPTGK	collagen	1	Yd 3278	1	2	cetartiodactyla
HGNRGEPGPAGAVGPAGAVGPR	collagen	1	Yd 3278	1	6	cetartiodactyla
LLVVYPWTQR	hemoglobin	1	NC_merged	7	107	carnivora; cetartiodactyla; chiroptera; perissodactyla; primates; rodentia; soricomorpha
PAGANGDRGEAGPAGPAGPAGPR	collagen	1	Yd 3278	1	10	cetartiodactyla
PAGPAGPIGPVGAR	collagen	1	Yd 3278	3	19	carnivora; cetartiodactyla; perissodactyla
PGEQGVPGDLGAPGPSGAR	collagen	1	Yd 3278	6	49	carnivora; cetartiodactyla; chiroptera; perissodactyla; primates; rodentia
RGEAGPAGPAGPAGPR	collagen	1	Yd 3278	2	14	carnivora; cetartiodactyla
RGETGPAGPAGPIGPVGAR	collagen	1	Yd 3278	2	16	carnivora; cetartiodactyla
RGSTGEIGPAGPPGPPGLR	collagen	1	Yd 3278	1	7	cetartiodactyla
SGDRGETGPAGPAGPIGPVG	collagen	1	Yd 3278	3	15	carnivora; cetartiodactyla; primates
SGDRGETGPAGPAGPIGPVGA	collagen	1	Yd 3278	2	14	carnivora; cetartiodactyla
SGDRGETGPAGPAGPIGPVGAR	collagen	1	Yd 3278	2	14	carnivora; cetartiodactyla
SGETGASGPPGFAGEK	collagen	1	Yd 3278	1	1	cetartiodactyla
STGISVPGPMGPSGPR	collagen	1	Yd 3278	2	14	cetartiodactyla; primates
TGPPGPAGISGPPGPPGPAGK	collagen	1	Yd 3278	1	2	cetartiodactyla
TGQPGAVGPAGIR	collagen	1	Yd 3278	1	5	cetartiodactyla
VGAHAGEYGAEALER	hemoglobin	3	NC_merged; Yd 5910; Yd 3278	1	4	primates
VGGNAGAYGAEALER	hemoglobin	2	SA4757; SA8002_merge	1	4	cetartiodactyla
VGGNAPAFGAEALER	hemoglobin	1	Yd 3278	1	2	cetartiodactyla
VGPKPQGNAGPPGPPGPAGK	collagen	1	Yd 3278	1	1	carnivora
VGPQPQGNAGPPGPPGPAGK	collagen	1	NC_merged	1	1	carnivora
VKVDEVGAEALGR	hemoglobin	1	SA8002_merge	1	4	cetartiodactyla
VNVDEVGGEALGR	hemoglobin	1	NC_merged	5	47	carnivora; cetartiodactyla; chiroptera; primates; soricomorpha
VNVDVVGAEALGR	hemoglobin	1	Yd 3278	1	6	cetartiodactyla
VVAGVANALAHR	hemoglobin	2	SA4757; SA8002_merge	1	10	cetartiodactyla
