# Supplementary material for: Proteins, possibly human, found in World War II concentration camp artifact
Source: Sci Rep. 2022 Jul 20;12:12369. doi: 10.1038/s41598-022-16192-5 (PMC9300652; doi:10.1038/s41598-022-16192-5)
Supplement: Supplementary file 9 — Supplementary Information 9. [file 41598_2022_16192_MOESM9_ESM.xlsx]

## Sheet: Col & Hb PSMs ID'd
	Suppl Table 4 Collagen & Hemoglobin Peptide-Spectra Matches (PSMs) in All Disks
Species	Peptide*	Disk Name	Database Sources	Locus	Theoretical Peptide Mass (Da)	Scaffold Prob	Protein	Order	Protein Type
Alces alces	LLVVYPWTQR	NC	NCBI_euromammals_byGENUS_bonevar_primates_Apr2018_nodupes.fasta	Locus:3.1.1.1018.1	1274.73	99.7	ASH97654.1 ASH97654.1 adult beta-globin [Alces alces]	cetartiodactyla	hemoglobin
Alouatta belzebul	VNVDEVGGEALGR	NC	NCBI_euromammals_byGENUS_bonevar_primates_Apr2018_nodupes.fasta	Locus:1.1.1.336.1	1314.66	99.7	AAQ18218.1 AAQ18218.1 beta globin [Alouatta belzebul]	primates	hemoglobin
Alouatta belzebul	VNVDEVGGEALGR	NC	NCBI_euromammals_byGENUS_bonevar_primates_Apr2018_nodupes.fasta	Locus:3.1.1.1015.1	1314.66	99.7	AAQ18218.1 AAQ18218.1 beta globin [Alouatta belzebul]	primates	hemoglobin
Alouatta belzebul	LLVVYPWTQR	NC	NCBI_euromammals_byGENUS_bonevar_primates_Apr2018_nodupes.fasta	Locus:3.1.1.1018.1	1274.73	99.7	AAQ18218.1 AAQ18218.1 beta globin [Alouatta belzebul]	primates	hemoglobin
Alouatta belzebul	VNVDEVGGEALGR	NC	NCBI_euromammals_byGENUS_bonevar_primates_Apr2018_nodupes.fasta	Locus:2.1.1.115.1	1314.66	99.7	AAQ18218.1 AAQ18218.1 beta globin [Alouatta belzebul]	primates	hemoglobin
Alouatta belzebul	LLVVYPWTQR	NC	NCBI_euromammals_byGENUS_bonevar_primates_Apr2018_nodupes.fasta	Locus:3.1.1.1018.1	1274.73	99.7	AAB92230.1 AAB92230.1 gamma hemoglobin [Alouatta belzebul]	primates	hemoglobin
Alouatta caraya	LLVVYPWTQR	NC	NCBI_euromammals_byGENUS_bonevar_primates_Apr2018_nodupes.fasta	Locus:3.1.1.1018.1	1274.73	99.7	AAB92229.1 AAB92229.1 gamma hemoglobin [Alouatta caraya]	primates	hemoglobin
Alouatta seniculus	LLVVYPWTQR	NC	NCBI_euromammals_byGENUS_bonevar_primates_Apr2018_nodupes.fasta	Locus:3.1.1.1018.1	1274.73	99.7	AAB92231.1 AAB92231.1 gamma hemoglobin [Alouatta seniculus]	primates	hemoglobin
Ammotragus lervia	LLVVYPWTQR	NC	NCBI_euromammals_byGENUS_bonevar_primates_Apr2018_nodupes.fasta	Locus:3.1.1.1018.1	1274.73	99.7	ABC86528.1 ABC86528.1 beta globin chain [Ammotragus lervia]	cetartiodactyla	hemoglobin
Aotus azarai	VNVDEVGGEALGR	NC	NCBI_euromammals_byGENUS_bonevar_primates_Apr2018_nodupes.fasta	Locus:2.1.1.115.1	1314.66	99.7	AAQ18221.1 AAQ18221.1 beta globin [Aotus azarai]	primates	hemoglobin
Aotus azarai	LLVVYPWTQR	NC	NCBI_euromammals_byGENUS_bonevar_primates_Apr2018_nodupes.fasta	Locus:3.1.1.1018.1	1274.73	99.7	AAQ18221.1 AAQ18221.1 beta globin [Aotus azarai]	primates	hemoglobin
Aotus azarai	VNVDEVGGEALGR	NC	NCBI_euromammals_byGENUS_bonevar_primates_Apr2018_nodupes.fasta	Locus:3.1.1.1015.1	1314.66	99.7	AAQ18221.1 AAQ18221.1 beta globin [Aotus azarai]	primates	hemoglobin
Aotus azarai	VNVDEVGGEALGR	NC	NCBI_euromammals_byGENUS_bonevar_primates_Apr2018_nodupes.fasta	Locus:1.1.1.336.1	1314.66	99.7	AAQ18221.1 AAQ18221.1 beta globin [Aotus azarai]	primates	hemoglobin
Aotus nancymaae	LLVVYPWTQR	NC	NCBI_euromammals_byGENUS_bonevar_primates_Apr2018_nodupes.fasta	Locus:3.1.1.1018.1	1274.73	99.7	XP_012312232.1 XP_012312232.1 hemoglobin subunit beta [Aotus nancymaae]	primates	hemoglobin
Aotus nancymaae	VNVDEVGGEALGR	NC	NCBI_euromammals_byGENUS_bonevar_primates_Apr2018_nodupes.fasta	Locus:3.1.1.1015.1	1314.66	99.7	XP_012312232.1 XP_012312232.1 hemoglobin subunit beta [Aotus nancymaae]	primates	hemoglobin
Aotus nancymaae	LLVVYPWTQR	NC	NCBI_euromammals_byGENUS_bonevar_primates_Apr2018_nodupes.fasta	Locus:3.1.1.1018.1	1274.73	99.7	XP_012312233.1 XP_012312233.1 hemoglobin subunit delta [Aotus nancymaae]	primates	hemoglobin
Aotus nancymaae	VNVDEVGGEALGR	NC	NCBI_euromammals_byGENUS_bonevar_primates_Apr2018_nodupes.fasta	Locus:2.1.1.115.1	1314.66	99.7	XP_012312232.1 XP_012312232.1 hemoglobin subunit beta [Aotus nancymaae]	primates	hemoglobin
Aotus nancymaae	LLVVYPWTQR	NC	NCBI_euromammals_byGENUS_bonevar_primates_Apr2018_nodupes.fasta	Locus:3.1.1.1018.1	1274.73	99.7	XP_012312231.1 XP_012312231.1 hemoglobin subunit epsilon [Aotus nancymaae]	primates	hemoglobin
Aotus nancymaae	GSAGPPGATGFPGAAGR	NC	NCBI_euromammals_byGENUS_bonevar_primates_Apr2018_nodupes.fasta	Locus:3.1.1.1010.1	1459.69	99.7	XP_012318928.1 XP_012318928.1 collagen alpha-1(I) chain [Aotus nancymaae]	primates	collagen
Aotus nancymaae	VNVDEVGGEALGR	NC	NCBI_euromammals_byGENUS_bonevar_primates_Apr2018_nodupes.fasta	Locus:1.1.1.336.1	1314.66	99.7	XP_012312232.1 XP_012312232.1 hemoglobin subunit beta [Aotus nancymaae]	primates	hemoglobin
Aotus nancymaae	GSAGPPGATGFPGAAGR	NC	NCBI_euromammals_byGENUS_bonevar_primates_Apr2018_nodupes.fasta	Locus:1.1.1.136.1	1459.69	99.7	XP_012318928.1 XP_012318928.1 collagen alpha-1(I) chain [Aotus nancymaae]	primates	collagen
Aotus nancymaae	LLVVYPWTQR	NC	NCBI_euromammals_byGENUS_bonevar_primates_Apr2018_nodupes.fasta	Locus:3.1.1.1018.1	1274.73	99.7	XP_012312230.1 XP_012312230.1 hemoglobin subunit gamma [Aotus nancymaae]	primates	hemoglobin
Ateles geoffroyi	LLVVYPWTQR	NC	NCBI_euromammals_byGENUS_bonevar_primates_Apr2018_nodupes.fasta	Locus:3.1.1.1018.1	1274.73	99.7	AAB92226.1 AAB92226.1 gamma hemoglobin [Ateles geoffroyi]	primates	hemoglobin
Ateles paniscus	LLVVYPWTQR	NC	NCBI_euromammals_byGENUS_bonevar_primates_Apr2018_nodupes.fasta	Locus:3.1.1.1018.1	1274.73	99.7	AAQ18225.1 AAQ18225.1 beta globin [Ateles paniscus]	primates	hemoglobin
Ateles paniscus	VNVDEVGGEALGR	NC	NCBI_euromammals_byGENUS_bonevar_primates_Apr2018_nodupes.fasta	Locus:2.1.1.115.1	1314.66	99.7	AAQ18225.1 AAQ18225.1 beta globin [Ateles paniscus]	primates	hemoglobin
Ateles paniscus	VNVDEVGGEALGR	NC	NCBI_euromammals_byGENUS_bonevar_primates_Apr2018_nodupes.fasta	Locus:1.1.1.336.1	1314.66	99.7	AAQ18225.1 AAQ18225.1 beta globin [Ateles paniscus]	primates	hemoglobin
Ateles paniscus	LLVVYPWTQR	NC	NCBI_euromammals_byGENUS_bonevar_primates_Apr2018_nodupes.fasta	Locus:3.1.1.1018.1	1274.73	99.7	AAB92227.1 AAB92227.1 gamma hemoglobin [Ateles paniscus]	primates	hemoglobin
Ateles paniscus	VNVDEVGGEALGR	NC	NCBI_euromammals_byGENUS_bonevar_primates_Apr2018_nodupes.fasta	Locus:3.1.1.1015.1	1314.66	99.7	AAQ18225.1 AAQ18225.1 beta globin [Ateles paniscus]	primates	hemoglobin
Balaenoptera acutorostrata	LLVVYPWTQR	NC	NCBI_euromammals_byGENUS_bonevar_primates_Apr2018_nodupes.fasta	Locus:3.1.1.1018.1	1274.73	99.7	AMN15057.1 AMN15057.1 hemoglobin subunit beta, partial [Balaenoptera acutorostrata]	cetartiodactyla	hemoglobin
Balaenoptera acutorostrata	GSAGPPGATGFPGAAGR	NC	NCBI_euromammals_byGENUS_bonevar_primates_Apr2018_nodupes.fasta	Locus:3.1.1.1010.1	1459.69	99.7	XP_007176493.1 XP_007176493.1 PREDICTED: LOW QUALITY PROTEIN: collagen alpha-1(I) chain-like [Balaenoptera acutorostrata scammoni]	cetartiodactyla	collagen
Balaenoptera acutorostrata	GSAGPPGATGFPGAAGR	NC	NCBI_euromammals_byGENUS_bonevar_primates_Apr2018_nodupes.fasta	Locus:1.1.1.136.1	1459.69	99.7	XP_007176493.1 XP_007176493.1 PREDICTED: LOW QUALITY PROTEIN: collagen alpha-1(I) chain-like [Balaenoptera acutorostrata scammoni]	cetartiodactyla	collagen
Balaenoptera acutorostrata	LLVVYPWTQR	NC	NCBI_euromammals_byGENUS_bonevar_primates_Apr2018_nodupes.fasta	Locus:3.1.1.1018.1	1274.73	99.7	XP_007172929.1 XP_007172929.1 PREDICTED: hemoglobin subunit epsilon-like [Balaenoptera acutorostrata scammoni]	cetartiodactyla	hemoglobin
Balaenoptera acutorostrata	LLVVYPWTQR	NC	NCBI_euromammals_byGENUS_bonevar_primates_Apr2018_nodupes.fasta	Locus:3.1.1.1018.1	1274.73	99.7	XP_007172931.1 XP_007172931.1 PREDICTED: hemoglobin subunit beta-like isoform X1 [Balaenoptera acutorostrata scammoni]	cetartiodactyla	hemoglobin
Balaenoptera acutorostrata	GPSGPQGPSGPPGPK	NC	NCBI_euromammals_byGENUS_bonevar_primates_Apr2018_nodupes.fasta	Locus:1.1.1.38.1	1332.65	99.7	XP_007176493.1 XP_007176493.1 PREDICTED: LOW QUALITY PROTEIN: collagen alpha-1(I) chain-like [Balaenoptera acutorostrata scammoni]	cetartiodactyla	collagen
Balaenoptera acutorostrata	GETGPAGPAGPIGPVGAR	NC	NCBI_euromammals_byGENUS_bonevar_primates_Apr2018_nodupes.fasta	Locus:3.1.1.1013.1	1560.81	99.7	XP_007176493.1 XP_007176493.1 PREDICTED: LOW QUALITY PROTEIN: collagen alpha-1(I) chain-like [Balaenoptera acutorostrata scammoni]	cetartiodactyla	collagen
Balaenoptera acutorostrata	LLVVYPWTQR	NC	NCBI_euromammals_byGENUS_bonevar_primates_Apr2018_nodupes.fasta	Locus:3.1.1.1018.1	1274.73	99.7	XP_007172930.1 XP_007172930.1 PREDICTED: hemoglobin subunit beta-like [Balaenoptera acutorostrata scammoni]	cetartiodactyla	hemoglobin
Balaenoptera acutorostrata	GEPGPAGLPGPPGER	NC	NCBI_euromammals_byGENUS_bonevar_primates_Apr2018_nodupes.fasta	Locus:1.1.1.1008.1	1435.68	99.7	XP_007176493.1 XP_007176493.1 PREDICTED: LOW QUALITY PROTEIN: collagen alpha-1(I) chain-like [Balaenoptera acutorostrata scammoni]	cetartiodactyla	collagen
Balaenoptera acutorostrata	GETGPAGPAGPIGPVGAR	NC	NCBI_euromammals_byGENUS_bonevar_primates_Apr2018_nodupes.fasta	Locus:2.1.1.27.1	1560.81	99.7	XP_007176493.1 XP_007176493.1 PREDICTED: LOW QUALITY PROTEIN: collagen alpha-1(I) chain-like [Balaenoptera acutorostrata scammoni]	cetartiodactyla	collagen
Balaenoptera acutorostrata	LLVVYPWTQR	NC	NCBI_euromammals_byGENUS_bonevar_primates_Apr2018_nodupes.fasta	Locus:3.1.1.1018.1	1274.73	99.7	XP_007172932.1 XP_007172932.1 PREDICTED: hemoglobin subunit beta-like isoform X2 [Balaenoptera acutorostrata scammoni]	cetartiodactyla	hemoglobin
Balaenoptera acutorostrata	GETGPAGPAGPIGPVGAR	NC	NCBI_euromammals_byGENUS_bonevar_primates_Apr2018_nodupes.fasta	Locus:1.1.1.290.1	1560.81	99.7	XP_007176493.1 XP_007176493.1 PREDICTED: LOW QUALITY PROTEIN: collagen alpha-1(I) chain-like [Balaenoptera acutorostrata scammoni]	cetartiodactyla	collagen
Balaenoptera acutorostrata	AGEVGPPGPPGPAGEK	NC	NCBI_euromammals_byGENUS_bonevar_primates_Apr2018_nodupes.fasta	Locus:1.1.1.67.1	1448.7	99.7	XP_007176493.1 XP_007176493.1 PREDICTED: LOW QUALITY PROTEIN: collagen alpha-1(I) chain-like [Balaenoptera acutorostrata scammoni]	cetartiodactyla	collagen
Balaenoptera omurai	LLVVYPWTQR	NC	NCBI_euromammals_byGENUS_bonevar_primates_Apr2018_nodupes.fasta	Locus:3.1.1.1018.1	1274.73	99.7	AMN15058.1 AMN15058.1 hemoglobin subunit beta, partial [Balaenoptera omurai]	cetartiodactyla	hemoglobin
Bison bison	DGEAGAQGPPGPAGPAGER	NC	NCBI_euromammals_byGENUS_bonevar_primates_Apr2018_nodupes.fasta	Locus:1.1.1.60.1	1706.77	99.7	XP_010841089.1 XP_010841089.1 PREDICTED: collagen alpha-1(I) chain [Bison bison bison]	cetartiodactyla	collagen
Bison bison	LLVVYPWTQR	NC	NCBI_euromammals_byGENUS_bonevar_primates_Apr2018_nodupes.fasta	Locus:3.1.1.1018.1	1274.73	99.7	XP_010830570.1 XP_010830570.1 PREDICTED: hemoglobin subunit beta [Bison bison bison]	cetartiodactyla	hemoglobin
Bison bison	DGEAGAQGPPGPAGPAGER	NC	NCBI_euromammals_byGENUS_bonevar_primates_Apr2018_nodupes.fasta	Locus:3.1.1.1006.1	1706.77	99.7	XP_010841089.1 XP_010841089.1 PREDICTED: collagen alpha-1(I) chain [Bison bison bison]	cetartiodactyla	collagen
Bison bison	GSAGPPGATGFPGAAGR	NC	NCBI_euromammals_byGENUS_bonevar_primates_Apr2018_nodupes.fasta	Locus:3.1.1.1010.1	1459.69	99.7	XP_010841089.1 XP_010841089.1 PREDICTED: collagen alpha-1(I) chain [Bison bison bison]	cetartiodactyla	collagen
Bison bison	GSAGPPGATGFPGAAGR	NC	NCBI_euromammals_byGENUS_bonevar_primates_Apr2018_nodupes.fasta	Locus:1.1.1.136.1	1459.69	99.7	XP_010841089.1 XP_010841089.1 PREDICTED: collagen alpha-1(I) chain [Bison bison bison]	cetartiodactyla	collagen
Bison bison	GEPGPAGLPGPPGER	NC	NCBI_euromammals_byGENUS_bonevar_primates_Apr2018_nodupes.fasta	Locus:1.1.1.1008.1	1435.68	99.7	XP_010841089.1 XP_010841089.1 PREDICTED: collagen alpha-1(I) chain [Bison bison bison]	cetartiodactyla	collagen
Bison bison	DGEAGAQGPPGPAGPAGER	NC	NCBI_euromammals_byGENUS_bonevar_primates_Apr2018_nodupes.fasta	Locus:1.1.1.71.1	1690.78	99.7	XP_010841089.1 XP_010841089.1 PREDICTED: collagen alpha-1(I) chain [Bison bison bison]	cetartiodactyla	collagen
Bison bison	GETGPAGPAGPIGPVGAR	NC	NCBI_euromammals_byGENUS_bonevar_primates_Apr2018_nodupes.fasta	Locus:3.1.1.1013.1	1560.81	99.7	XP_010841089.1 XP_010841089.1 PREDICTED: collagen alpha-1(I) chain [Bison bison bison]	cetartiodactyla	collagen
Bison bison	LLVVYPWTQR	NC	NCBI_euromammals_byGENUS_bonevar_primates_Apr2018_nodupes.fasta	Locus:3.1.1.1018.1	1274.73	99.7	XP_010830651.1 XP_010830651.1 PREDICTED: hemoglobin subunit epsilon-1 [Bison bison bison]	cetartiodactyla	hemoglobin
Bison bison	GPSGPQGPSGPPGPK	NC	NCBI_euromammals_byGENUS_bonevar_primates_Apr2018_nodupes.fasta	Locus:1.1.1.38.1	1332.65	99.7	XP_010841089.1 XP_010841089.1 PREDICTED: collagen alpha-1(I) chain [Bison bison bison]	cetartiodactyla	collagen
Bison bison	GETGPAGPAGPIGPVGAR	NC	NCBI_euromammals_byGENUS_bonevar_primates_Apr2018_nodupes.fasta	Locus:1.1.1.290.1	1560.81	99.7	XP_010841089.1 XP_010841089.1 PREDICTED: collagen alpha-1(I) chain [Bison bison bison]	cetartiodactyla	collagen
Bison bison	LLVVYPWTQR	NC	NCBI_euromammals_byGENUS_bonevar_primates_Apr2018_nodupes.fasta	Locus:3.1.1.1018.1	1274.73	99.7	XP_010830652.1 XP_010830652.1 PREDICTED: hemoglobin subunit beta-C(NA)-like [Bison bison bison]	cetartiodactyla	hemoglobin
Bison bison	GDGGPPGATGFPGAAGR	NC	NCBI_euromammals_byGENUS_bonevar_primates_Apr2018_nodupes.fasta	Locus:1.1.1.131.1	1473.67	99.7	XP_010838069.1 XP_010838069.1 PREDICTED: collagen alpha-2(I) chain [Bison bison bison]	cetartiodactyla	collagen
Bison bison	LLVVYPWTQR	NC	NCBI_euromammals_byGENUS_bonevar_primates_Apr2018_nodupes.fasta	Locus:3.1.1.1018.1	1274.73	99.7	BAJ05143.1 BAJ05143.1 hemoglobin beta [Bison bison]	cetartiodactyla	hemoglobin
Bison bison	GETGPAGPAGPIGPVGAR	NC	NCBI_euromammals_byGENUS_bonevar_primates_Apr2018_nodupes.fasta	Locus:2.1.1.27.1	1560.81	99.7	XP_010841089.1 XP_010841089.1 PREDICTED: collagen alpha-1(I) chain [Bison bison bison]	cetartiodactyla	collagen
Bison bison	LLVVYPWTQR	NC	NCBI_euromammals_byGENUS_bonevar_primates_Apr2018_nodupes.fasta	Locus:3.1.1.1018.1	1274.73	99.7	XP_010831654.1 XP_010831654.1 PREDICTED: hemoglobin fetal subunit beta [Bison bison bison]	cetartiodactyla	hemoglobin
Bos frontalis	LLVVYPWTQR	NC	NCBI_euromammals_byGENUS_bonevar_primates_Apr2018_nodupes.fasta	Locus:3.1.1.1018.1	1274.73	99.7	BAJ05137.1 BAJ05137.1 hemoglobin beta [Bos frontalis frontalis]	cetartiodactyla	hemoglobin
Bos frontalis	LLVVYPWTQR	NC	NCBI_euromammals_byGENUS_bonevar_primates_Apr2018_nodupes.fasta	Locus:3.1.1.1018.1	1274.73	99.7	BAJ05138.1 BAJ05138.1 hemoglobin beta [Bos frontalis frontalis]	cetartiodactyla	hemoglobin
Bos frontalis	LLVVYPWTQR	NC	NCBI_euromammals_byGENUS_bonevar_primates_Apr2018_nodupes.fasta	Locus:3.1.1.1018.1	1274.73	99.7	BAJ05136.1 BAJ05136.1 hemoglobin beta [Bos frontalis frontalis]	cetartiodactyla	hemoglobin
Bos grunniens	LLVVYPWTQR	NC	NCBI_euromammals_byGENUS_bonevar_primates_Apr2018_nodupes.fasta	Locus:3.1.1.1018.1	1274.73	99.7	BAJ05139.1 BAJ05139.1 hemoglobin beta [Bos grunniens]	cetartiodactyla	hemoglobin
Bos grunniens	LLVVYPWTQR	NC	NCBI_euromammals_byGENUS_bonevar_primates_Apr2018_nodupes.fasta	Locus:3.1.1.1018.1	1274.73	99.7	BAJ05142.1 BAJ05142.1 hemoglobin beta [Bos grunniens]	cetartiodactyla	hemoglobin
Bos grunniens	LLVVYPWTQR	NC	NCBI_euromammals_byGENUS_bonevar_primates_Apr2018_nodupes.fasta	Locus:3.1.1.1018.1	1274.73	99.7	BAJ05141.1 BAJ05141.1 hemoglobin beta [Bos grunniens]	cetartiodactyla	hemoglobin
Bos grunniens	LLVVYPWTQR	NC	NCBI_euromammals_byGENUS_bonevar_primates_Apr2018_nodupes.fasta	Locus:3.1.1.1018.1	1274.73	99.7	ABB91431.1 ABB91431.1 hemoglobin beta subunit [Bos grunniens]	cetartiodactyla	hemoglobin
Bos grunniens	LLVVYPWTQR	NC	NCBI_euromammals_byGENUS_bonevar_primates_Apr2018_nodupes.fasta	Locus:3.1.1.1018.1	1274.73	99.7	BAJ05140.1 BAJ05140.1 hemoglobin beta [Bos grunniens]	cetartiodactyla	hemoglobin
Bos indicus	GETGPAGPAGPIGPVGAR	NC	NCBI_euromammals_byGENUS_bonevar_primates_Apr2018_nodupes.fasta	Locus:3.1.1.1013.1	1560.81	99.7	XP_019836718.1 XP_019836718.1 PREDICTED: collagen alpha-1(I) chain [Bos indicus]	cetartiodactyla	collagen
Bos indicus	GETGPAGPAGPIGPVGAR	NC	NCBI_euromammals_byGENUS_bonevar_primates_Apr2018_nodupes.fasta	Locus:1.1.1.290.1	1560.81	99.7	XP_019836718.1 XP_019836718.1 PREDICTED: collagen alpha-1(I) chain [Bos indicus]	cetartiodactyla	collagen
Bos indicus	LLVVYPWTQR	NC	NCBI_euromammals_byGENUS_bonevar_primates_Apr2018_nodupes.fasta	Locus:3.1.1.1018.1	1274.73	99.7	BAJ05120.1 BAJ05120.1 hemoglobin beta [Bos indicus]	cetartiodactyla	hemoglobin
Bos indicus	GEPGPAGLPGPPGER	NC	NCBI_euromammals_byGENUS_bonevar_primates_Apr2018_nodupes.fasta	Locus:1.1.1.1008.1	1435.68	99.7	XP_019836718.1 XP_019836718.1 PREDICTED: collagen alpha-1(I) chain [Bos indicus]	cetartiodactyla	collagen
Bos indicus	GDGGPPGATGFPGAAGR	NC	NCBI_euromammals_byGENUS_bonevar_primates_Apr2018_nodupes.fasta	Locus:1.1.1.131.1	1473.67	99.7	XP_019815249.1 XP_019815249.1 PREDICTED: collagen alpha-2(I) chain [Bos indicus]	cetartiodactyla	collagen
Bos indicus	LLVVYPWTQR	NC	NCBI_euromammals_byGENUS_bonevar_primates_Apr2018_nodupes.fasta	Locus:3.1.1.1018.1	1274.73	99.7	BAJ05107.1 BAJ05107.1 hemoglobin beta [Bos indicus]	cetartiodactyla	hemoglobin
Bos indicus	LLVVYPWTQR	NC	NCBI_euromammals_byGENUS_bonevar_primates_Apr2018_nodupes.fasta	Locus:3.1.1.1018.1	1274.73	99.7	BAJ05104.1 BAJ05104.1 hemoglobin beta [Bos indicus]	cetartiodactyla	hemoglobin
Bos indicus	LLVVYPWTQR	NC	NCBI_euromammals_byGENUS_bonevar_primates_Apr2018_nodupes.fasta	Locus:3.1.1.1018.1	1274.73	99.7	BAJ05119.1 BAJ05119.1 hemoglobin beta [Bos indicus]	cetartiodactyla	hemoglobin
Bos indicus	LLVVYPWTQR	NC	NCBI_euromammals_byGENUS_bonevar_primates_Apr2018_nodupes.fasta	Locus:3.1.1.1018.1	1274.73	99.7	BAJ05113.1 BAJ05113.1 hemoglobin beta [Bos indicus]	cetartiodactyla	hemoglobin
Bos indicus	LLVVYPWTQR	NC	NCBI_euromammals_byGENUS_bonevar_primates_Apr2018_nodupes.fasta	Locus:3.1.1.1018.1	1274.73	99.7	BAJ05103.1 BAJ05103.1 hemoglobin beta [Bos indicus]	cetartiodactyla	hemoglobin
Bos indicus	LLVVYPWTQR	NC	NCBI_euromammals_byGENUS_bonevar_primates_Apr2018_nodupes.fasta	Locus:3.1.1.1018.1	1274.73	99.7	BAJ05117.1 BAJ05117.1 hemoglobin beta [Bos indicus]	cetartiodactyla	hemoglobin
Bos indicus	LLVVYPWTQR	NC	NCBI_euromammals_byGENUS_bonevar_primates_Apr2018_nodupes.fasta	Locus:3.1.1.1018.1	1274.73	99.7	BAJ05114.1 BAJ05114.1 hemoglobin beta [Bos indicus]	cetartiodactyla	hemoglobin
Bos indicus	LLVVYPWTQR	NC	NCBI_euromammals_byGENUS_bonevar_primates_Apr2018_nodupes.fasta	Locus:3.1.1.1018.1	1274.73	99.7	BAJ05115.1 BAJ05115.1 hemoglobin beta [Bos indicus]	cetartiodactyla	hemoglobin
Bos indicus	DGEAGAQGPPGPAGPAGER	NC	NCBI_euromammals_byGENUS_bonevar_primates_Apr2018_nodupes.fasta	Locus:1.1.1.71.1	1690.78	99.7	XP_019836718.1 XP_019836718.1 PREDICTED: collagen alpha-1(I) chain [Bos indicus]	cetartiodactyla	collagen
Bos indicus	GPSGPQGPSGPPGPK	NC	NCBI_euromammals_byGENUS_bonevar_primates_Apr2018_nodupes.fasta	Locus:1.1.1.38.1	1332.65	99.7	XP_019836718.1 XP_019836718.1 PREDICTED: collagen alpha-1(I) chain [Bos indicus]	cetartiodactyla	collagen
Bos indicus	LLVVYPWTQR	NC	NCBI_euromammals_byGENUS_bonevar_primates_Apr2018_nodupes.fasta	Locus:3.1.1.1018.1	1274.73	99.7	BAJ05111.1 BAJ05111.1 hemoglobin beta [Bos indicus]	cetartiodactyla	hemoglobin
Bos indicus	GETGPAGPAGPIGPVGAR	NC	NCBI_euromammals_byGENUS_bonevar_primates_Apr2018_nodupes.fasta	Locus:2.1.1.27.1	1560.81	99.7	XP_019836718.1 XP_019836718.1 PREDICTED: collagen alpha-1(I) chain [Bos indicus]	cetartiodactyla	collagen
Bos indicus	DGEAGAQGPPGPAGPAGER	NC	NCBI_euromammals_byGENUS_bonevar_primates_Apr2018_nodupes.fasta	Locus:1.1.1.60.1	1706.77	99.7	XP_019836718.1 XP_019836718.1 PREDICTED: collagen alpha-1(I) chain [Bos indicus]	cetartiodactyla	collagen
Bos indicus	GSAGPPGATGFPGAAGR	NC	NCBI_euromammals_byGENUS_bonevar_primates_Apr2018_nodupes.fasta	Locus:3.1.1.1010.1	1459.69	99.7	XP_019836718.1 XP_019836718.1 PREDICTED: collagen alpha-1(I) chain [Bos indicus]	cetartiodactyla	collagen
Bos indicus	LLVVYPWTQR	NC	NCBI_euromammals_byGENUS_bonevar_primates_Apr2018_nodupes.fasta	Locus:3.1.1.1018.1	1274.73	99.7	BAJ05110.1 BAJ05110.1 hemoglobin beta [Bos indicus]	cetartiodactyla	hemoglobin
Bos indicus	LLVVYPWTQR	NC	NCBI_euromammals_byGENUS_bonevar_primates_Apr2018_nodupes.fasta	Locus:3.1.1.1018.1	1274.73	99.7	XP_019830075.1 XP_019830075.1 PREDICTED: hemoglobin subunit epsilon-1 isoform X2 [Bos indicus]	cetartiodactyla	hemoglobin
Bos indicus	LLVVYPWTQR	NC	NCBI_euromammals_byGENUS_bonevar_primates_Apr2018_nodupes.fasta	Locus:3.1.1.1018.1	1274.73	99.7	BAJ05109.1 BAJ05109.1 hemoglobin beta [Bos indicus]	cetartiodactyla	hemoglobin
Bos indicus	GSAGPPGATGFPGAAGR	NC	NCBI_euromammals_byGENUS_bonevar_primates_Apr2018_nodupes.fasta	Locus:1.1.1.136.1	1459.69	99.7	XP_019836718.1 XP_019836718.1 PREDICTED: collagen alpha-1(I) chain [Bos indicus]	cetartiodactyla	collagen
Bos indicus	DGEAGAQGPPGPAGPAGER	NC	NCBI_euromammals_byGENUS_bonevar_primates_Apr2018_nodupes.fasta	Locus:3.1.1.1006.1	1706.77	99.7	XP_019836718.1 XP_019836718.1 PREDICTED: collagen alpha-1(I) chain [Bos indicus]	cetartiodactyla	collagen
Bos indicus	LLVVYPWTQR	NC	NCBI_euromammals_byGENUS_bonevar_primates_Apr2018_nodupes.fasta	Locus:3.1.1.1018.1	1274.73	99.7	BAJ05101.1 BAJ05101.1 hemoglobin beta [Bos indicus]	cetartiodactyla	hemoglobin
Bos indicus	LLVVYPWTQR	NC	NCBI_euromammals_byGENUS_bonevar_primates_Apr2018_nodupes.fasta	Locus:3.1.1.1018.1	1274.73	99.7	BAJ05112.1 BAJ05112.1 hemoglobin beta [Bos indicus]	cetartiodactyla	hemoglobin
Bos indicus	LLVVYPWTQR	NC	NCBI_euromammals_byGENUS_bonevar_primates_Apr2018_nodupes.fasta	Locus:3.1.1.1018.1	1274.73	99.7	BAJ05118.1 BAJ05118.1 hemoglobin beta [Bos indicus]	cetartiodactyla	hemoglobin
Bos indicus	LLVVYPWTQR	NC	NCBI_euromammals_byGENUS_bonevar_primates_Apr2018_nodupes.fasta	Locus:3.1.1.1018.1	1274.73	99.7	BAJ05108.1 BAJ05108.1 hemoglobin beta [Bos indicus]	cetartiodactyla	hemoglobin
Bos indicus	LLVVYPWTQR	NC	NCBI_euromammals_byGENUS_bonevar_primates_Apr2018_nodupes.fasta	Locus:3.1.1.1018.1	1274.73	99.7	XP_019830074.1 XP_019830074.1 PREDICTED: hemoglobin subunit epsilon-1 isoform X1 [Bos indicus]	cetartiodactyla	hemoglobin
Bos indicus	LLVVYPWTQR	NC	NCBI_euromammals_byGENUS_bonevar_primates_Apr2018_nodupes.fasta	Locus:3.1.1.1018.1	1274.73	99.7	BAJ05106.1 BAJ05106.1 hemoglobin beta [Bos indicus]	cetartiodactyla	hemoglobin
Bos indicus	LLVVYPWTQR	NC	NCBI_euromammals_byGENUS_bonevar_primates_Apr2018_nodupes.fasta	Locus:3.1.1.1018.1	1274.73	99.7	BAJ05102.1 BAJ05102.1 hemoglobin beta [Bos indicus]	cetartiodactyla	hemoglobin
Bos indicus	LLVVYPWTQR	NC	NCBI_euromammals_byGENUS_bonevar_primates_Apr2018_nodupes.fasta	Locus:3.1.1.1018.1	1274.73	99.7	BAJ05105.1 BAJ05105.1 hemoglobin beta [Bos indicus]	cetartiodactyla	hemoglobin
Bos indicus	LLVVYPWTQR	NC	NCBI_euromammals_byGENUS_bonevar_primates_Apr2018_nodupes.fasta	Locus:3.1.1.1018.1	1274.73	99.7	BAJ05116.1 BAJ05116.1 hemoglobin beta [Bos indicus]	cetartiodactyla	hemoglobin
Bos javanicus	LLVVYPWTQR	NC	NCBI_euromammals_byGENUS_bonevar_primates_Apr2018_nodupes.fasta	Locus:3.1.1.1018.1	1274.73	99.7	BAJ05127.1 BAJ05127.1 hemoglobin beta [Bos javanicus]	cetartiodactyla	hemoglobin
Bos javanicus	LLVVYPWTQR	NC	NCBI_euromammals_byGENUS_bonevar_primates_Apr2018_nodupes.fasta	Locus:3.1.1.1018.1	1274.73	99.7	BAJ05129.1 BAJ05129.1 hemoglobin beta [Bos javanicus javanicus]	cetartiodactyla	hemoglobin
Bos javanicus	LLVVYPWTQR	NC	NCBI_euromammals_byGENUS_bonevar_primates_Apr2018_nodupes.fasta	Locus:3.1.1.1018.1	1274.73	99.7	BAJ05126.1 BAJ05126.1 hemoglobin beta [Bos javanicus javanicus]	cetartiodactyla	hemoglobin
Bos javanicus	LLVVYPWTQR	NC	NCBI_euromammals_byGENUS_bonevar_primates_Apr2018_nodupes.fasta	Locus:3.1.1.1018.1	1274.73	99.7	BAJ05128.1 BAJ05128.1 hemoglobin beta [Bos javanicus javanicus]	cetartiodactyla	hemoglobin
Bos javanicus	LLVVYPWTQR	NC	NCBI_euromammals_byGENUS_bonevar_primates_Apr2018_nodupes.fasta	Locus:3.1.1.1018.1	1274.73	99.7	BAJ05130.1 BAJ05130.1 hemoglobin beta [Bos javanicus javanicus]	cetartiodactyla	hemoglobin
Bos javanicus	LLVVYPWTQR	NC	NCBI_euromammals_byGENUS_bonevar_primates_Apr2018_nodupes.fasta	Locus:3.1.1.1018.1	1274.73	99.7	BAJ05122.1 BAJ05122.1 hemoglobin beta [Bos javanicus]	cetartiodactyla	hemoglobin
Bos javanicus	LLVVYPWTQR	NC	NCBI_euromammals_byGENUS_bonevar_primates_Apr2018_nodupes.fasta	Locus:3.1.1.1018.1	1274.73	99.7	BAJ05131.1 BAJ05131.1 hemoglobin beta [Bos javanicus javanicus]	cetartiodactyla	hemoglobin
Bos javanicus	LLVVYPWTQR	NC	NCBI_euromammals_byGENUS_bonevar_primates_Apr2018_nodupes.fasta	Locus:3.1.1.1018.1	1274.73	99.7	BAJ05133.1 BAJ05133.1 hemoglobin beta [Bos javanicus birmanicus x Bos indicus]	cetartiodactyla	hemoglobin
Bos javanicus	LLVVYPWTQR	NC	NCBI_euromammals_byGENUS_bonevar_primates_Apr2018_nodupes.fasta	Locus:3.1.1.1018.1	1274.73	99.7	BAJ05124.1 BAJ05124.1 hemoglobin beta [Bos javanicus javanicus]	cetartiodactyla	hemoglobin
Bos javanicus	LLVVYPWTQR	NC	NCBI_euromammals_byGENUS_bonevar_primates_Apr2018_nodupes.fasta	Locus:3.1.1.1018.1	1274.73	99.7	BAJ05134.1 BAJ05134.1 hemoglobin beta [Bos javanicus birmanicus x Bos indicus]	cetartiodactyla	hemoglobin
Bos javanicus	LLVVYPWTQR	NC	NCBI_euromammals_byGENUS_bonevar_primates_Apr2018_nodupes.fasta	Locus:3.1.1.1018.1	1274.73	99.7	BAJ05125.1 BAJ05125.1 hemoglobin beta [Bos javanicus javanicus]	cetartiodactyla	hemoglobin
Bos javanicus	LLVVYPWTQR	NC	NCBI_euromammals_byGENUS_bonevar_primates_Apr2018_nodupes.fasta	Locus:3.1.1.1018.1	1274.73	99.7	BAJ05121.1 BAJ05121.1 hemoglobin beta [Bos javanicus]	cetartiodactyla	hemoglobin
Bos javanicus	LLVVYPWTQR	NC	NCBI_euromammals_byGENUS_bonevar_primates_Apr2018_nodupes.fasta	Locus:3.1.1.1018.1	1274.73	99.7	BAJ05132.1 BAJ05132.1 hemoglobin beta [Bos javanicus birmanicus x Bos indicus]	cetartiodactyla	hemoglobin
Bos javanicus	LLVVYPWTQR	NC	NCBI_euromammals_byGENUS_bonevar_primates_Apr2018_nodupes.fasta	Locus:3.1.1.1018.1	1274.73	99.7	BAJ05135.1 BAJ05135.1 hemoglobin beta [Bos javanicus birmanicus x Bos indicus]	cetartiodactyla	hemoglobin
Bos javanicus	LLVVYPWTQR	NC	NCBI_euromammals_byGENUS_bonevar_primates_Apr2018_nodupes.fasta	Locus:3.1.1.1018.1	1274.73	99.7	BAJ05123.1 BAJ05123.1 hemoglobin beta [Bos javanicus javanicus]	cetartiodactyla	hemoglobin
Bos mutus	LLVVYPWTQR	NC	NCBI_euromammals_byGENUS_bonevar_primates_Apr2018_nodupes.fasta	Locus:3.1.1.1018.1	1274.73	99.7	XP_005907985.1 XP_005907985.1 PREDICTED: hemoglobin subunit epsilon-1 isoform X2 [Bos mutus]	cetartiodactyla	hemoglobin
Bos mutus	LLVVYPWTQR	NC	NCBI_euromammals_byGENUS_bonevar_primates_Apr2018_nodupes.fasta	Locus:3.1.1.1018.1	1274.73	99.7	ELR47473.1 ELR47473.1 hypothetical protein M91_21162, partial [Bos mutus]	cetartiodactyla	hemoglobin
Bos mutus	DGEAGAQGPPGPAGPAGER	NC	NCBI_euromammals_byGENUS_bonevar_primates_Apr2018_nodupes.fasta	Locus:1.1.1.60.1	1706.77	99.7	XP_005890387.1 XP_005890387.1 PREDICTED: collagen alpha-1(I) chain [Bos mutus]	cetartiodactyla	collagen
Bos mutus	GPSGPQGPSGPPGPK	NC	NCBI_euromammals_byGENUS_bonevar_primates_Apr2018_nodupes.fasta	Locus:1.1.1.38.1	1332.65	99.7	ELR60286.1 ELR60286.1 Collagen alpha-1(I) chain [Bos mutus]	cetartiodactyla	collagen
Bos mutus	GETGPAGPAGPIGPVGAR	NC	NCBI_euromammals_byGENUS_bonevar_primates_Apr2018_nodupes.fasta	Locus:2.1.1.27.1	1560.81	99.7	XP_005890387.1 XP_005890387.1 PREDICTED: collagen alpha-1(I) chain [Bos mutus]	cetartiodactyla	collagen
Bos mutus	LLVVYPWTQR	NC	NCBI_euromammals_byGENUS_bonevar_primates_Apr2018_nodupes.fasta	Locus:3.1.1.1018.1	1274.73	99.7	ELR45191.1 ELR45191.1 Hemoglobin fetal subunit beta, partial [Bos mutus]	cetartiodactyla	hemoglobin
Bos mutus	GETGPAGPAGPIGPVGAR	NC	NCBI_euromammals_byGENUS_bonevar_primates_Apr2018_nodupes.fasta	Locus:1.1.1.290.1	1560.81	99.7	ELR60286.1 ELR60286.1 Collagen alpha-1(I) chain [Bos mutus]	cetartiodactyla	collagen
Bos mutus	DGEAGAQGPPGPAGPAGER	NC	NCBI_euromammals_byGENUS_bonevar_primates_Apr2018_nodupes.fasta	Locus:1.1.1.71.1	1690.78	99.7	ELR60286.1 ELR60286.1 Collagen alpha-1(I) chain [Bos mutus]	cetartiodactyla	collagen
Bos mutus	LLVVYPWTQR	NC	NCBI_euromammals_byGENUS_bonevar_primates_Apr2018_nodupes.fasta	Locus:3.1.1.1018.1	1274.73	99.7	XP_014337716.1 XP_014337716.1 PREDICTED: LOW QUALITY PROTEIN: hemoglobin subunit beta-like [Bos mutus]	cetartiodactyla	hemoglobin
Bos mutus	GETGPAGPAGPIGPVGAR	NC	NCBI_euromammals_byGENUS_bonevar_primates_Apr2018_nodupes.fasta	Locus:2.1.1.27.1	1560.81	99.7	ELR60286.1 ELR60286.1 Collagen alpha-1(I) chain [Bos mutus]	cetartiodactyla	collagen
Bos mutus	LLVVYPWTQR	NC	NCBI_euromammals_byGENUS_bonevar_primates_Apr2018_nodupes.fasta	Locus:3.1.1.1018.1	1274.73	99.7	ELR47475.1 ELR47475.1 Hemoglobin subunit beta, partial [Bos mutus]	cetartiodactyla	hemoglobin
Bos mutus	GPSGPQGPSGPPGPK	NC	NCBI_euromammals_byGENUS_bonevar_primates_Apr2018_nodupes.fasta	Locus:1.1.1.38.1	1332.65	99.7	XP_005890387.1 XP_005890387.1 PREDICTED: collagen alpha-1(I) chain [Bos mutus]	cetartiodactyla	collagen
Bos mutus	LLVVYPWTQR	NC	NCBI_euromammals_byGENUS_bonevar_primates_Apr2018_nodupes.fasta	Locus:3.1.1.1018.1	1274.73	99.7	XP_005907983.1 XP_005907983.1 PREDICTED: hemoglobin subunit beta [Bos mutus]	cetartiodactyla	hemoglobin
Bos mutus	LLVVYPWTQR	NC	NCBI_euromammals_byGENUS_bonevar_primates_Apr2018_nodupes.fasta	Locus:3.1.1.1018.1	1274.73	99.7	ELR47476.1 ELR47476.1 Hemoglobin subunit epsilon-1, partial [Bos mutus]	cetartiodactyla	hemoglobin
Bos mutus	DGEAGAQGPPGPAGPAGER	NC	NCBI_euromammals_byGENUS_bonevar_primates_Apr2018_nodupes.fasta	Locus:3.1.1.1006.1	1706.77	99.7	ELR60286.1 ELR60286.1 Collagen alpha-1(I) chain [Bos mutus]	cetartiodactyla	collagen
Bos mutus	GSAGPPGATGFPGAAGR	NC	NCBI_euromammals_byGENUS_bonevar_primates_Apr2018_nodupes.fasta	Locus:1.1.1.136.1	1459.69	99.7	XP_005890387.1 XP_005890387.1 PREDICTED: collagen alpha-1(I) chain [Bos mutus]	cetartiodactyla	collagen
Bos mutus	GSAGPPGATGFPGAAGR	NC	NCBI_euromammals_byGENUS_bonevar_primates_Apr2018_nodupes.fasta	Locus:1.1.1.136.1	1459.69	99.7	ELR60286.1 ELR60286.1 Collagen alpha-1(I) chain [Bos mutus]	cetartiodactyla	collagen
Bos mutus	DGEAGAQGPPGPAGPAGER	NC	NCBI_euromammals_byGENUS_bonevar_primates_Apr2018_nodupes.fasta	Locus:3.1.1.1006.1	1706.77	99.7	XP_005890387.1 XP_005890387.1 PREDICTED: collagen alpha-1(I) chain [Bos mutus]	cetartiodactyla	collagen
Bos mutus	GDGGPPGATGFPGAAGR	NC	NCBI_euromammals_byGENUS_bonevar_primates_Apr2018_nodupes.fasta	Locus:1.1.1.131.1	1473.67	99.7	ELR46121.1 ELR46121.1 Collagen alpha-2(I) chain [Bos mutus]	cetartiodactyla	collagen
Bos mutus	GETGPAGPAGPIGPVGAR	NC	NCBI_euromammals_byGENUS_bonevar_primates_Apr2018_nodupes.fasta	Locus:1.1.1.290.1	1560.81	99.7	XP_005890387.1 XP_005890387.1 PREDICTED: collagen alpha-1(I) chain [Bos mutus]	cetartiodactyla	collagen
Bos mutus	GDGGPPGATGFPGAAGR	NC	NCBI_euromammals_byGENUS_bonevar_primates_Apr2018_nodupes.fasta	Locus:1.1.1.131.1	1473.67	99.7	XP_005909757.1 XP_005909757.1 PREDICTED: collagen alpha-2(I) chain [Bos mutus]	cetartiodactyla	collagen
Bos mutus	GEPGPAGLPGPPGER	NC	NCBI_euromammals_byGENUS_bonevar_primates_Apr2018_nodupes.fasta	Locus:1.1.1.1008.1	1435.68	99.7	XP_005890387.1 XP_005890387.1 PREDICTED: collagen alpha-1(I) chain [Bos mutus]	cetartiodactyla	collagen
Bos mutus	GSAGPPGATGFPGAAGR	NC	NCBI_euromammals_byGENUS_bonevar_primates_Apr2018_nodupes.fasta	Locus:3.1.1.1010.1	1459.69	99.7	XP_005890387.1 XP_005890387.1 PREDICTED: collagen alpha-1(I) chain [Bos mutus]	cetartiodactyla	collagen
Bos mutus	GEPGPAGLPGPPGER	NC	NCBI_euromammals_byGENUS_bonevar_primates_Apr2018_nodupes.fasta	Locus:1.1.1.1008.1	1435.68	99.7	ELR60286.1 ELR60286.1 Collagen alpha-1(I) chain [Bos mutus]	cetartiodactyla	collagen
Bos mutus	GETGPAGPAGPIGPVGAR	NC	NCBI_euromammals_byGENUS_bonevar_primates_Apr2018_nodupes.fasta	Locus:3.1.1.1013.1	1560.81	99.7	XP_005890387.1 XP_005890387.1 PREDICTED: collagen alpha-1(I) chain [Bos mutus]	cetartiodactyla	collagen
Bos mutus	LLVVYPWTQR	NC	NCBI_euromammals_byGENUS_bonevar_primates_Apr2018_nodupes.fasta	Locus:3.1.1.1018.1	1274.73	99.7	XP_014337714.1 XP_014337714.1 PREDICTED: hemoglobin subunit epsilon-1 isoform X1 [Bos mutus]	cetartiodactyla	hemoglobin
Bos mutus	LLVVYPWTQR	NC	NCBI_euromammals_byGENUS_bonevar_primates_Apr2018_nodupes.fasta	Locus:3.1.1.1018.1	1274.73	99.7	XP_005910886.1 XP_005910886.1 PREDICTED: LOW QUALITY PROTEIN: hemoglobin fetal subunit beta [Bos mutus]	cetartiodactyla	hemoglobin
Bos mutus	DGEAGAQGPPGPAGPAGER	NC	NCBI_euromammals_byGENUS_bonevar_primates_Apr2018_nodupes.fasta	Locus:1.1.1.71.1	1690.78	99.7	XP_005890387.1 XP_005890387.1 PREDICTED: collagen alpha-1(I) chain [Bos mutus]	cetartiodactyla	collagen
Bos mutus	DGEAGAQGPPGPAGPAGER	NC	NCBI_euromammals_byGENUS_bonevar_primates_Apr2018_nodupes.fasta	Locus:1.1.1.60.1	1706.77	99.7	ELR60286.1 ELR60286.1 Collagen alpha-1(I) chain [Bos mutus]	cetartiodactyla	collagen
Bos mutus	GETGPAGPAGPIGPVGAR	NC	NCBI_euromammals_byGENUS_bonevar_primates_Apr2018_nodupes.fasta	Locus:3.1.1.1013.1	1560.81	99.7	ELR60286.1 ELR60286.1 Collagen alpha-1(I) chain [Bos mutus]	cetartiodactyla	collagen
Bos mutus	GSAGPPGATGFPGAAGR	NC	NCBI_euromammals_byGENUS_bonevar_primates_Apr2018_nodupes.fasta	Locus:3.1.1.1010.1	1459.69	99.7	ELR60286.1 ELR60286.1 Collagen alpha-1(I) chain [Bos mutus]	cetartiodactyla	collagen
Bos taurus	LLVVYPWTQR	NC	NCBI_euromammals_byGENUS_bonevar_primates_Apr2018_nodupes.fasta	Locus:3.1.1.1018.1	1274.73	99.7	SAI82247.1 SAI82247.1 TPA: globin A1 [Bos taurus]	cetartiodactyla	hemoglobin
Bos taurus	GETGPAGPAGPIGPVGAR	NC	NCBI_euromammals_byGENUS_bonevar_primates_Apr2018_nodupes.fasta	Locus:2.1.1.27.1	1560.81	99.7	DAA18573.1 DAA18573.1 TPA: collagen alpha-1(I) chain precursor [Bos taurus]	cetartiodactyla	collagen
Bos taurus	LLVVYPWTQR	NC	NCBI_euromammals_byGENUS_bonevar_primates_Apr2018_nodupes.fasta	Locus:3.1.1.1018.1	1274.73	99.7	DAA22105.1 DAA22105.1 TPA: hemoglobin fetal subunit beta-like [Bos taurus]	cetartiodactyla	hemoglobin
Bos taurus	DGEAGAQGPPGPAGPAGER	NC	NCBI_euromammals_byGENUS_bonevar_primates_Apr2018_nodupes.fasta	Locus:1.1.1.60.1	1706.77	99.7	AAI05185.1 AAI05185.1 Collagen, type I, alpha 1 [Bos taurus]	cetartiodactyla	collagen
Bos taurus	GPSGPQGPSGPPGPK	NC	NCBI_euromammals_byGENUS_bonevar_primates_Apr2018_nodupes.fasta	Locus:1.1.1.38.1	1332.65	99.7	NP_001029211.1 NP_001029211.1 collagen alpha-1(I) chain precursor [Bos taurus]	cetartiodactyla	collagen
Bos taurus	GDGGPPGATGFPGAAGR	NC	NCBI_euromammals_byGENUS_bonevar_primates_Apr2018_nodupes.fasta	Locus:1.1.1.131.1	1473.67	99.7	BAA25171.1 BAA25171.1 alpha2(I) collagen [Bos taurus]	cetartiodactyla	collagen
Bos taurus	LLVVYPWTQR	NC	NCBI_euromammals_byGENUS_bonevar_primates_Apr2018_nodupes.fasta	Locus:3.1.1.1018.1	1274.73	99.7	NP_001103977.1 NP_001103977.1 hemoglobin, epsilon 1 [Bos taurus]	cetartiodactyla	hemoglobin
Bos taurus	GSAGPPGATGFPGAAGR	NC	NCBI_euromammals_byGENUS_bonevar_primates_Apr2018_nodupes.fasta	Locus:3.1.1.1010.1	1459.69	99.7	NP_001029211.1 NP_001029211.1 collagen alpha-1(I) chain precursor [Bos taurus]	cetartiodactyla	collagen
Bos taurus	GEPGPAGLPGPPGER	NC	NCBI_euromammals_byGENUS_bonevar_primates_Apr2018_nodupes.fasta	Locus:1.1.1.1008.1	1435.68	99.7	DAA18573.1 DAA18573.1 TPA: collagen alpha-1(I) chain precursor [Bos taurus]	cetartiodactyla	collagen
Bos taurus	DGEAGAQGPPGPAGPAGER	NC	NCBI_euromammals_byGENUS_bonevar_primates_Apr2018_nodupes.fasta	Locus:3.1.1.1006.1	1706.77	99.7	DAA18573.1 DAA18573.1 TPA: collagen alpha-1(I) chain precursor [Bos taurus]	cetartiodactyla	collagen
Bos taurus	DGEAGAQGPPGPAGPAGER	NC	NCBI_euromammals_byGENUS_bonevar_primates_Apr2018_nodupes.fasta	Locus:1.1.1.60.1	1706.77	99.7	DAA18573.1 DAA18573.1 TPA: collagen alpha-1(I) chain precursor [Bos taurus]	cetartiodactyla	collagen
Bos taurus	DGEAGAQGPPGPAGPAGER	NC	NCBI_euromammals_byGENUS_bonevar_primates_Apr2018_nodupes.fasta	Locus:1.1.1.71.1	1690.78	99.7	DAA18573.1 DAA18573.1 TPA: collagen alpha-1(I) chain precursor [Bos taurus]	cetartiodactyla	collagen
Bos taurus	LLVVYPWTQR	NC	NCBI_euromammals_byGENUS_bonevar_primates_Apr2018_nodupes.fasta	Locus:3.1.1.1018.1	1274.73	99.7	SAI82248.1 SAI82248.1 TPA: globin B1 [Bos taurus]	cetartiodactyla	hemoglobin
Bos taurus	GEPGPAGLPGPPGER	NC	NCBI_euromammals_byGENUS_bonevar_primates_Apr2018_nodupes.fasta	Locus:1.1.1.1008.1	1435.68	99.7	AAI05185.1 AAI05185.1 Collagen, type I, alpha 1 [Bos taurus]	cetartiodactyla	collagen
Bos taurus	GETGPAGPAGPIGPVGAR	NC	NCBI_euromammals_byGENUS_bonevar_primates_Apr2018_nodupes.fasta	Locus:1.1.1.290.1	1560.81	99.7	DAA18573.1 DAA18573.1 TPA: collagen alpha-1(I) chain precursor [Bos taurus]	cetartiodactyla	collagen
Bos taurus	LLVVYPWTQR	NC	NCBI_euromammals_byGENUS_bonevar_primates_Apr2018_nodupes.fasta	Locus:3.1.1.1018.1	1274.73	99.7	BAJ05100.1 BAJ05100.1 hemoglobin beta [Bos taurus]	cetartiodactyla	hemoglobin
Bos taurus	GETGPAGPAGPIGPVGAR	NC	NCBI_euromammals_byGENUS_bonevar_primates_Apr2018_nodupes.fasta	Locus:3.1.1.1013.1	1560.81	99.7	AAI05185.1 AAI05185.1 Collagen, type I, alpha 1 [Bos taurus]	cetartiodactyla	collagen
Bos taurus	LLVVYPWTQR	NC	NCBI_euromammals_byGENUS_bonevar_primates_Apr2018_nodupes.fasta	Locus:3.1.1.1018.1	1274.73	99.7	NP_001014902.1 NP_001014902.1 hemoglobin fetal subunit beta [Bos taurus]	cetartiodactyla	hemoglobin
Bos taurus	LLVVYPWTQR	NC	NCBI_euromammals_byGENUS_bonevar_primates_Apr2018_nodupes.fasta	Locus:3.1.1.1018.1	1274.73	99.7	XP_015322038.1 XP_015322038.1 PREDICTED: hemoglobin fetal subunit beta-like [Bos taurus]	cetartiodactyla	hemoglobin
Bos taurus	GETGPAGPAGPIGPVGAR	NC	NCBI_euromammals_byGENUS_bonevar_primates_Apr2018_nodupes.fasta	Locus:1.1.1.290.1	1560.81	99.7	NP_001029211.1 NP_001029211.1 collagen alpha-1(I) chain precursor [Bos taurus]	cetartiodactyla	collagen
Bos taurus	GDGGPPGATGFPGAAGR	NC	NCBI_euromammals_byGENUS_bonevar_primates_Apr2018_nodupes.fasta	Locus:1.1.1.131.1	1473.67	99.7	AAI49096.1 AAI49096.1 Collagen, type I, alpha 2 [Bos taurus]	cetartiodactyla	collagen
Bos taurus	GDGGPPGATGFPGAAGR	NC	NCBI_euromammals_byGENUS_bonevar_primates_Apr2018_nodupes.fasta	Locus:1.1.1.131.1	1473.67	99.7	DAA30781.1 DAA30781.1 TPA: collagen alpha-2(I) chain precursor [Bos taurus]	cetartiodactyla	collagen
Bos taurus	DGEAGAQGPPGPAGPAGER	NC	NCBI_euromammals_byGENUS_bonevar_primates_Apr2018_nodupes.fasta	Locus:1.1.1.60.1	1706.77	99.7	NP_001029211.1 NP_001029211.1 collagen alpha-1(I) chain precursor [Bos taurus]	cetartiodactyla	collagen
Bos taurus	GEPGPAGLPGPPGER	NC	NCBI_euromammals_byGENUS_bonevar_primates_Apr2018_nodupes.fasta	Locus:1.1.1.1008.1	1435.68	99.7	NP_001029211.1 NP_001029211.1 collagen alpha-1(I) chain precursor [Bos taurus]	cetartiodactyla	collagen
Bos taurus	DGEAGAQGPPGPAGPAGER	NC	NCBI_euromammals_byGENUS_bonevar_primates_Apr2018_nodupes.fasta	Locus:3.1.1.1006.1	1706.77	99.7	NP_001029211.1 NP_001029211.1 collagen alpha-1(I) chain precursor [Bos taurus]	cetartiodactyla	collagen
Bos taurus	GPSGPQGPSGPPGPK	NC	NCBI_euromammals_byGENUS_bonevar_primates_Apr2018_nodupes.fasta	Locus:1.1.1.38.1	1332.65	99.7	AAI05185.1 AAI05185.1 Collagen, type I, alpha 1 [Bos taurus]	cetartiodactyla	collagen
Bos taurus	GETGPAGPAGPIGPVGAR	NC	NCBI_euromammals_byGENUS_bonevar_primates_Apr2018_nodupes.fasta	Locus:1.1.1.290.1	1560.81	99.7	AAI05185.1 AAI05185.1 Collagen, type I, alpha 1 [Bos taurus]	cetartiodactyla	collagen
Bos taurus	DGEAGAQGPPGPAGPAGER	NC	NCBI_euromammals_byGENUS_bonevar_primates_Apr2018_nodupes.fasta	Locus:3.1.1.1006.1	1706.77	99.7	AAI05185.1 AAI05185.1 Collagen, type I, alpha 1 [Bos taurus]	cetartiodactyla	collagen
Bos taurus	LLVVYPWTQR	NC	NCBI_euromammals_byGENUS_bonevar_primates_Apr2018_nodupes.fasta	Locus:3.1.1.1018.1	1274.73	99.7	CAA25101.1 CAA25101.1 gamma globin [Bos taurus]	cetartiodactyla	hemoglobin
Bos taurus	LLVVYPWTQR	NC	NCBI_euromammals_byGENUS_bonevar_primates_Apr2018_nodupes.fasta	Locus:3.1.1.1018.1	1274.73	99.7	DAA22076.1 DAA22076.1 TPA: hemoglobin fetal subunit beta [Bos taurus]	cetartiodactyla	hemoglobin
Bos taurus	GETGPAGPAGPIGPVGAR	NC	NCBI_euromammals_byGENUS_bonevar_primates_Apr2018_nodupes.fasta	Locus:3.1.1.1013.1	1560.81	99.7	DAA18573.1 DAA18573.1 TPA: collagen alpha-1(I) chain precursor [Bos taurus]	cetartiodactyla	collagen
Bos taurus	LLVVYPWTQR	NC	NCBI_euromammals_byGENUS_bonevar_primates_Apr2018_nodupes.fasta	Locus:3.1.1.1018.1	1274.73	99.7	DAA22080.1 DAA22080.1 TPA: hemoglobin, epsilon 1 [Bos taurus]	cetartiodactyla	hemoglobin
Bos taurus	GSAGPPGATGFPGAAGR	NC	NCBI_euromammals_byGENUS_bonevar_primates_Apr2018_nodupes.fasta	Locus:3.1.1.1010.1	1459.69	99.7	AAI05185.1 AAI05185.1 Collagen, type I, alpha 1 [Bos taurus]	cetartiodactyla	collagen
Bos taurus	LLVVYPWTQR	NC	NCBI_euromammals_byGENUS_bonevar_primates_Apr2018_nodupes.fasta	Locus:3.1.1.1018.1	1274.73	99.7	AAI04566.2 AAI04566.2 Hemoglobin, gamma [Bos taurus]	cetartiodactyla	hemoglobin
Bos taurus	GETGPAGPAGPIGPVGAR	NC	NCBI_euromammals_byGENUS_bonevar_primates_Apr2018_nodupes.fasta	Locus:2.1.1.27.1	1560.81	99.7	AAI05185.1 AAI05185.1 Collagen, type I, alpha 1 [Bos taurus]	cetartiodactyla	collagen
Bos taurus	GSAGPPGATGFPGAAGR	NC	NCBI_euromammals_byGENUS_bonevar_primates_Apr2018_nodupes.fasta	Locus:1.1.1.136.1	1459.69	99.7	AAI05185.1 AAI05185.1 Collagen, type I, alpha 1 [Bos taurus]	cetartiodactyla	collagen
Bos taurus	GETGPAGPAGPIGPVGAR	NC	NCBI_euromammals_byGENUS_bonevar_primates_Apr2018_nodupes.fasta	Locus:2.1.1.27.1	1560.81	99.7	NP_001029211.1 NP_001029211.1 collagen alpha-1(I) chain precursor [Bos taurus]	cetartiodactyla	collagen
Bos taurus	GSAGPPGATGFPGAAGR	NC	NCBI_euromammals_byGENUS_bonevar_primates_Apr2018_nodupes.fasta	Locus:3.1.1.1010.1	1459.69	99.7	DAA18573.1 DAA18573.1 TPA: collagen alpha-1(I) chain precursor [Bos taurus]	cetartiodactyla	collagen
Bos taurus	LLVVYPWTQR	NC	NCBI_euromammals_byGENUS_bonevar_primates_Apr2018_nodupes.fasta	Locus:3.1.1.1018.1	1274.73	99.7	XP_015322037.1 XP_015322037.1 PREDICTED: hemoglobin subunit beta-like [Bos taurus]	cetartiodactyla	hemoglobin
Bos taurus	GSAGPPGATGFPGAAGR	NC	NCBI_euromammals_byGENUS_bonevar_primates_Apr2018_nodupes.fasta	Locus:1.1.1.136.1	1459.69	99.7	NP_001029211.1 NP_001029211.1 collagen alpha-1(I) chain precursor [Bos taurus]	cetartiodactyla	collagen
Bos taurus	LLVVYPWTQR	NC	NCBI_euromammals_byGENUS_bonevar_primates_Apr2018_nodupes.fasta	Locus:3.1.1.1018.1	1274.73	99.7	XP_015330224.1 XP_015330224.1 PREDICTED: hemoglobin subunit beta-like [Bos taurus]	cetartiodactyla	hemoglobin
Bos taurus	LLVVYPWTQR	NC	NCBI_euromammals_byGENUS_bonevar_primates_Apr2018_nodupes.fasta	Locus:3.1.1.1018.1	1274.73	99.7	CAA25111.1 CAA25111.1 beta-globin [Bos taurus]	cetartiodactyla	hemoglobin
Bos taurus	DGEAGAQGPPGPAGPAGER	NC	NCBI_euromammals_byGENUS_bonevar_primates_Apr2018_nodupes.fasta	Locus:1.1.1.71.1	1690.78	99.7	AAI05185.1 AAI05185.1 Collagen, type I, alpha 1 [Bos taurus]	cetartiodactyla	collagen
Bos taurus	LLVVYPWTQR	NC	NCBI_euromammals_byGENUS_bonevar_primates_Apr2018_nodupes.fasta	Locus:3.1.1.1018.1	1274.73	99.7	DAA22075.1 DAA22075.1 TPA: hemoglobin subunit beta [Bos taurus]	cetartiodactyla	hemoglobin
Bos taurus	GETGPAGPAGPIGPVGAR	NC	NCBI_euromammals_byGENUS_bonevar_primates_Apr2018_nodupes.fasta	Locus:3.1.1.1013.1	1560.81	99.7	NP_001029211.1 NP_001029211.1 collagen alpha-1(I) chain precursor [Bos taurus]	cetartiodactyla	collagen
Bos taurus	GPSGPQGPSGPPGPK	NC	NCBI_euromammals_byGENUS_bonevar_primates_Apr2018_nodupes.fasta	Locus:1.1.1.38.1	1332.65	99.7	DAA18573.1 DAA18573.1 TPA: collagen alpha-1(I) chain precursor [Bos taurus]	cetartiodactyla	collagen
Bos taurus	LLVVYPWTQR	NC	NCBI_euromammals_byGENUS_bonevar_primates_Apr2018_nodupes.fasta	Locus:3.1.1.1018.1	1274.73	99.7	AAA30519.1 AAA30519.1 gamma-globin [Bos taurus]	cetartiodactyla	hemoglobin
Bos taurus	LLVVYPWTQR	NC	NCBI_euromammals_byGENUS_bonevar_primates_Apr2018_nodupes.fasta	Locus:3.1.1.1018.1	1274.73	99.7	NP_776342.1 NP_776342.1 hemoglobin subunit beta [Bos taurus]	cetartiodactyla	hemoglobin
Bos taurus	LLVVYPWTQR	NC	NCBI_euromammals_byGENUS_bonevar_primates_Apr2018_nodupes.fasta	Locus:3.1.1.1018.1	1274.73	99.7	AAA30408.1 AAA30408.1 beta-globin [Bos taurus]	cetartiodactyla	hemoglobin
Bos taurus	LLVVYPWTQR	NC	NCBI_euromammals_byGENUS_bonevar_primates_Apr2018_nodupes.fasta	Locus:3.1.1.1018.1	1274.73	99.7	BAJ05099.1 BAJ05099.1 hemoglobin beta [Bos taurus]	cetartiodactyla	hemoglobin
Bos taurus	LLVVYPWTQR	NC	NCBI_euromammals_byGENUS_bonevar_primates_Apr2018_nodupes.fasta	Locus:3.1.1.1018.1	1274.73	99.7	XP_015330225.1 XP_015330225.1 PREDICTED: hemoglobin fetal subunit beta-like [Bos taurus]	cetartiodactyla	hemoglobin
Bos taurus	GSAGPPGATGFPGAAGR	NC	NCBI_euromammals_byGENUS_bonevar_primates_Apr2018_nodupes.fasta	Locus:1.1.1.136.1	1459.69	99.7	DAA18573.1 DAA18573.1 TPA: collagen alpha-1(I) chain precursor [Bos taurus]	cetartiodactyla	collagen
Bos taurus	DGEAGAQGPPGPAGPAGER	NC	NCBI_euromammals_byGENUS_bonevar_primates_Apr2018_nodupes.fasta	Locus:1.1.1.71.1	1690.78	99.7	NP_001029211.1 NP_001029211.1 collagen alpha-1(I) chain precursor [Bos taurus]	cetartiodactyla	collagen
Bos taurus	GDGGPPGATGFPGAAGR	NC	NCBI_euromammals_byGENUS_bonevar_primates_Apr2018_nodupes.fasta	Locus:1.1.1.131.1	1473.67	99.7	NP_776945.1 NP_776945.1 collagen alpha-2(I) chain precursor [Bos taurus]	cetartiodactyla	collagen
Brachyteles arachnoides	LLVVYPWTQR	NC	NCBI_euromammals_byGENUS_bonevar_primates_Apr2018_nodupes.fasta	Locus:3.1.1.1018.1	1274.73	99.7	AAB92232.1 AAB92232.1 gamma hemoglobin [Brachyteles arachnoides]	primates	hemoglobin
Callimico goeldii	VNVDEVGGEALGR	NC	NCBI_euromammals_byGENUS_bonevar_primates_Apr2018_nodupes.fasta	Locus:3.1.1.1015.1	1314.66	99.7	AAQ18226.1 AAQ18226.1 beta globin [Callimico goeldii]	primates	hemoglobin
Callimico goeldii	VNVDEVGGEALGR	NC	NCBI_euromammals_byGENUS_bonevar_primates_Apr2018_nodupes.fasta	Locus:1.1.1.336.1	1314.66	99.7	AAQ18226.1 AAQ18226.1 beta globin [Callimico goeldii]	primates	hemoglobin
Callimico goeldii	LLVVYPWTQR	NC	NCBI_euromammals_byGENUS_bonevar_primates_Apr2018_nodupes.fasta	Locus:3.1.1.1018.1	1274.73	99.7	AAQ18226.1 AAQ18226.1 beta globin [Callimico goeldii]	primates	hemoglobin
Callimico goeldii	VNVDEVGGEALGR	NC	NCBI_euromammals_byGENUS_bonevar_primates_Apr2018_nodupes.fasta	Locus:2.1.1.115.1	1314.66	99.7	AAQ18226.1 AAQ18226.1 beta globin [Callimico goeldii]	primates	hemoglobin
Callithrix jacchus	GSAGPPGATGFPGAAGR	NC	NCBI_euromammals_byGENUS_bonevar_primates_Apr2018_nodupes.fasta	Locus:1.1.1.136.1	1459.69	99.7	JAB40423.1 JAB40423.1 collagen alpha-1(I) chain preproprotein [Callithrix jacchus]	primates	collagen
Callithrix jacchus	VNVDEVGGEALGR	NC	NCBI_euromammals_byGENUS_bonevar_primates_Apr2018_nodupes.fasta	Locus:3.1.1.1015.1	1314.66	99.7	AAQ18219.1 AAQ18219.1 beta globin [Callithrix jacchus]	primates	hemoglobin
Callithrix jacchus	VNVDEVGGEALGR	NC	NCBI_euromammals_byGENUS_bonevar_primates_Apr2018_nodupes.fasta	Locus:2.1.1.115.1	1314.66	99.7	ABZ80298.1 ABZ80298.1 beta globin (predicted) [Callithrix jacchus]	primates	hemoglobin
Callithrix jacchus	LLVVYPWTQR	NC	NCBI_euromammals_byGENUS_bonevar_primates_Apr2018_nodupes.fasta	Locus:3.1.1.1018.1	1274.73	99.7	AAQ18219.1 AAQ18219.1 beta globin [Callithrix jacchus]	primates	hemoglobin
Callithrix jacchus	GSAGPPGATGFPGAAGR	NC	NCBI_euromammals_byGENUS_bonevar_primates_Apr2018_nodupes.fasta	Locus:1.1.1.136.1	1459.69	99.7	XP_008988203.1 XP_008988203.1 PREDICTED: LOW QUALITY PROTEIN: collagen alpha-1(I) chain [Callithrix jacchus]	primates	collagen
Callithrix jacchus	VNVDEVGGEALGR	NC	NCBI_euromammals_byGENUS_bonevar_primates_Apr2018_nodupes.fasta	Locus:2.1.1.115.1	1314.66	99.7	XP_002754938.1 XP_002754938.1 PREDICTED: hemoglobin subunit delta isoform X1 [Callithrix jacchus]	primates	hemoglobin
Callithrix jacchus	VNVDEVGGEALGR	NC	NCBI_euromammals_byGENUS_bonevar_primates_Apr2018_nodupes.fasta	Locus:3.1.1.1015.1	1314.66	99.7	ABZ80298.1 ABZ80298.1 beta globin (predicted) [Callithrix jacchus]	primates	hemoglobin
Callithrix jacchus	GPSGPQGPSGPPGPK	NC	NCBI_euromammals_byGENUS_bonevar_primates_Apr2018_nodupes.fasta	Locus:1.1.1.38.1	1332.65	99.7	JAB40423.1 JAB40423.1 collagen alpha-1(I) chain preproprotein [Callithrix jacchus]	primates	collagen
Callithrix jacchus	VNVDEVGGEALGR	NC	NCBI_euromammals_byGENUS_bonevar_primates_Apr2018_nodupes.fasta	Locus:2.1.1.115.1	1314.66	99.7	JAB44955.1 JAB44955.1 hemoglobin subunit beta [Callithrix jacchus]	primates	hemoglobin
Callithrix jacchus	LLVVYPWTQR	NC	NCBI_euromammals_byGENUS_bonevar_primates_Apr2018_nodupes.fasta	Locus:3.1.1.1018.1	1274.73	99.7	XP_009005812.1 XP_009005812.1 PREDICTED: hemoglobin subunit gamma [Callithrix jacchus]	primates	hemoglobin
Callithrix jacchus	LLVVYPWTQR	NC	NCBI_euromammals_byGENUS_bonevar_primates_Apr2018_nodupes.fasta	Locus:3.1.1.1018.1	1274.73	99.7	XP_002754938.1 XP_002754938.1 PREDICTED: hemoglobin subunit delta isoform X1 [Callithrix jacchus]	primates	hemoglobin
Callithrix jacchus	LLVVYPWTQR	NC	NCBI_euromammals_byGENUS_bonevar_primates_Apr2018_nodupes.fasta	Locus:3.1.1.1018.1	1274.73	99.7	XP_009005813.1 XP_009005813.1 PREDICTED: hemoglobin subunit gamma [Callithrix jacchus]	primates	hemoglobin
Callithrix jacchus	VNVDEVGGEALGR	NC	NCBI_euromammals_byGENUS_bonevar_primates_Apr2018_nodupes.fasta	Locus:2.1.1.115.1	1314.66	99.7	AAQ18219.1 AAQ18219.1 beta globin [Callithrix jacchus]	primates	hemoglobin
Callithrix jacchus	DGEAGAQGPPGPAGPAGER	NC	NCBI_euromammals_byGENUS_bonevar_primates_Apr2018_nodupes.fasta	Locus:3.1.1.1006.1	1706.77	99.7	JAB40423.1 JAB40423.1 collagen alpha-1(I) chain preproprotein [Callithrix jacchus]	primates	collagen
Callithrix jacchus	DGEAGAQGPPGPAGPAGER	NC	NCBI_euromammals_byGENUS_bonevar_primates_Apr2018_nodupes.fasta	Locus:1.1.1.60.1	1706.77	99.7	JAB40423.1 JAB40423.1 collagen alpha-1(I) chain preproprotein [Callithrix jacchus]	primates	collagen
Callithrix jacchus	DGEAGAQGPPGPAGPAGER	NC	NCBI_euromammals_byGENUS_bonevar_primates_Apr2018_nodupes.fasta	Locus:3.1.1.1006.1	1706.77	99.7	XP_008988203.1 XP_008988203.1 PREDICTED: LOW QUALITY PROTEIN: collagen alpha-1(I) chain [Callithrix jacchus]	primates	collagen
Callithrix jacchus	LLVVYPWTQR	NC	NCBI_euromammals_byGENUS_bonevar_primates_Apr2018_nodupes.fasta	Locus:3.1.1.1018.1	1274.73	99.7	XP_009005814.1 XP_009005814.1 PREDICTED: hemoglobin subunit delta isoform X2 [Callithrix jacchus]	primates	hemoglobin
Callithrix jacchus	DGEAGAQGPPGPAGPAGER	NC	NCBI_euromammals_byGENUS_bonevar_primates_Apr2018_nodupes.fasta	Locus:1.1.1.71.1	1690.78	99.7	XP_008988203.1 XP_008988203.1 PREDICTED: LOW QUALITY PROTEIN: collagen alpha-1(I) chain [Callithrix jacchus]	primates	collagen
Callithrix jacchus	VNVDEVGGEALGR	NC	NCBI_euromammals_byGENUS_bonevar_primates_Apr2018_nodupes.fasta	Locus:1.1.1.336.1	1314.66	99.7	XP_002754937.1 XP_002754937.1 PREDICTED: hemoglobin subunit beta [Callithrix jacchus]	primates	hemoglobin
Callithrix jacchus	GPSGPQGPSGPPGPK	NC	NCBI_euromammals_byGENUS_bonevar_primates_Apr2018_nodupes.fasta	Locus:1.1.1.38.1	1332.65	99.7	XP_008988203.1 XP_008988203.1 PREDICTED: LOW QUALITY PROTEIN: collagen alpha-1(I) chain [Callithrix jacchus]	primates	collagen
Callithrix jacchus	LLVVYPWTQR	NC	NCBI_euromammals_byGENUS_bonevar_primates_Apr2018_nodupes.fasta	Locus:3.1.1.1018.1	1274.73	99.7	JAB44955.1 JAB44955.1 hemoglobin subunit beta [Callithrix jacchus]	primates	hemoglobin
Callithrix jacchus	VNVDEVGGEALGR	NC	NCBI_euromammals_byGENUS_bonevar_primates_Apr2018_nodupes.fasta	Locus:3.1.1.1015.1	1314.66	99.7	JAB44955.1 JAB44955.1 hemoglobin subunit beta [Callithrix jacchus]	primates	hemoglobin
Callithrix jacchus	LLVVYPWTQR	NC	NCBI_euromammals_byGENUS_bonevar_primates_Apr2018_nodupes.fasta	Locus:3.1.1.1018.1	1274.73	99.7	XP_002754937.1 XP_002754937.1 PREDICTED: hemoglobin subunit beta [Callithrix jacchus]	primates	hemoglobin
Callithrix jacchus	VNVDEVGGEALGR	NC	NCBI_euromammals_byGENUS_bonevar_primates_Apr2018_nodupes.fasta	Locus:3.1.1.1015.1	1314.66	99.7	XP_002754938.1 XP_002754938.1 PREDICTED: hemoglobin subunit delta isoform X1 [Callithrix jacchus]	primates	hemoglobin
Callithrix jacchus	LLVVYPWTQR	NC	NCBI_euromammals_byGENUS_bonevar_primates_Apr2018_nodupes.fasta	Locus:3.1.1.1018.1	1274.73	99.7	XP_017833339.1 XP_017833339.1 PREDICTED: hemoglobin subunit epsilon [Callithrix jacchus]	primates	hemoglobin
Callithrix jacchus	VNVDEVGGEALGR	NC	NCBI_euromammals_byGENUS_bonevar_primates_Apr2018_nodupes.fasta	Locus:1.1.1.336.1	1314.66	99.7	XP_002754938.1 XP_002754938.1 PREDICTED: hemoglobin subunit delta isoform X1 [Callithrix jacchus]	primates	hemoglobin
Callithrix jacchus	GSAGPPGATGFPGAAGR	NC	NCBI_euromammals_byGENUS_bonevar_primates_Apr2018_nodupes.fasta	Locus:3.1.1.1010.1	1459.69	99.7	JAB40423.1 JAB40423.1 collagen alpha-1(I) chain preproprotein [Callithrix jacchus]	primates	collagen
Callithrix jacchus	DGEAGAQGPPGPAGPAGER	NC	NCBI_euromammals_byGENUS_bonevar_primates_Apr2018_nodupes.fasta	Locus:1.1.1.60.1	1706.77	99.7	XP_008988203.1 XP_008988203.1 PREDICTED: LOW QUALITY PROTEIN: collagen alpha-1(I) chain [Callithrix jacchus]	primates	collagen
Callithrix jacchus	DGEAGAQGPPGPAGPAGER	NC	NCBI_euromammals_byGENUS_bonevar_primates_Apr2018_nodupes.fasta	Locus:1.1.1.71.1	1690.78	99.7	JAB40423.1 JAB40423.1 collagen alpha-1(I) chain preproprotein [Callithrix jacchus]	primates	collagen
Callithrix jacchus	GSAGPPGATGFPGAAGR	NC	NCBI_euromammals_byGENUS_bonevar_primates_Apr2018_nodupes.fasta	Locus:3.1.1.1010.1	1459.69	99.7	XP_008988203.1 XP_008988203.1 PREDICTED: LOW QUALITY PROTEIN: collagen alpha-1(I) chain [Callithrix jacchus]	primates	collagen
Callithrix jacchus	LLVVYPWTQR	NC	NCBI_euromammals_byGENUS_bonevar_primates_Apr2018_nodupes.fasta	Locus:3.1.1.1018.1	1274.73	99.7	ABZ80300.1 ABZ80300.1 hemoglobin subunit gamma (predicted) [Callithrix jacchus]	primates	hemoglobin
Callithrix jacchus	VNVDEVGGEALGR	NC	NCBI_euromammals_byGENUS_bonevar_primates_Apr2018_nodupes.fasta	Locus:1.1.1.336.1	1314.66	99.7	ABZ80298.1 ABZ80298.1 beta globin (predicted) [Callithrix jacchus]	primates	hemoglobin
Callithrix jacchus	VNVDEVGGEALGR	NC	NCBI_euromammals_byGENUS_bonevar_primates_Apr2018_nodupes.fasta	Locus:3.1.1.1015.1	1314.66	99.7	XP_002754937.1 XP_002754937.1 PREDICTED: hemoglobin subunit beta [Callithrix jacchus]	primates	hemoglobin
Callithrix jacchus	VNVDEVGGEALGR	NC	NCBI_euromammals_byGENUS_bonevar_primates_Apr2018_nodupes.fasta	Locus:2.1.1.115.1	1314.66	99.7	XP_002754937.1 XP_002754937.1 PREDICTED: hemoglobin subunit beta [Callithrix jacchus]	primates	hemoglobin
Callithrix jacchus	LLVVYPWTQR	NC	NCBI_euromammals_byGENUS_bonevar_primates_Apr2018_nodupes.fasta	Locus:3.1.1.1018.1	1274.73	99.7	ABZ80298.1 ABZ80298.1 beta globin (predicted) [Callithrix jacchus]	primates	hemoglobin
Callithrix jacchus	VNVDEVGGEALGR	NC	NCBI_euromammals_byGENUS_bonevar_primates_Apr2018_nodupes.fasta	Locus:1.1.1.336.1	1314.66	99.7	AAQ18219.1 AAQ18219.1 beta globin [Callithrix jacchus]	primates	hemoglobin
Callithrix jacchus	VNVDEVGGEALGR	NC	NCBI_euromammals_byGENUS_bonevar_primates_Apr2018_nodupes.fasta	Locus:1.1.1.336.1	1314.66	99.7	JAB44955.1 JAB44955.1 hemoglobin subunit beta [Callithrix jacchus]	primates	hemoglobin
Canis lupus	VNVDEVGGEALGR	NC	NCBI_euromammals_byGENUS_bonevar_primates_Apr2018_nodupes.fasta	Locus:3.1.1.1015.1	1314.66	99.7	SAI82262.1 SAI82262.1 TPA: globin A1 [Canis lupus familiaris]	carnivora	hemoglobin
Canis lupus	LLVVYPWTQR	NC	NCBI_euromammals_byGENUS_bonevar_primates_Apr2018_nodupes.fasta	Locus:3.1.1.1018.1	1274.73	99.7	SAI82266.1 SAI82266.1 TPA: globin B2 [Canis lupus familiaris]	carnivora	hemoglobin
Canis lupus	LLVVYPWTQR	NC	NCBI_euromammals_byGENUS_bonevar_primates_Apr2018_nodupes.fasta	Locus:3.1.1.1018.1	1274.73	99.7	SAI82265.1 SAI82265.1 TPA: globin B1 [Canis lupus familiaris]	carnivora	hemoglobin
Canis lupus	LLVVYPWTQR	NC	NCBI_euromammals_byGENUS_bonevar_primates_Apr2018_nodupes.fasta	Locus:3.1.1.1018.1	1274.73	99.7	XP_542373.3 XP_542373.3 hemoglobin subunit epsilon-2 [Canis lupus familiaris]	carnivora	hemoglobin
Canis lupus	VNVDEVGGEALGR	NC	NCBI_euromammals_byGENUS_bonevar_primates_Apr2018_nodupes.fasta	Locus:3.1.1.1015.1	1314.66	99.7	NP_001257812.1 NP_001257812.1 hemoglobin subunit beta-like [Canis lupus familiaris]	carnivora	hemoglobin
Canis lupus	DGEAGAQGPPGPAGPAGER	NC	NCBI_euromammals_byGENUS_bonevar_primates_Apr2018_nodupes.fasta	Locus:1.1.1.71.1	1690.78	99.7	NP_001003090.1 NP_001003090.1 collagen alpha-1(I) chain precursor [Canis lupus familiaris]	carnivora	collagen
Canis lupus	VNVDEVGGEALGR	NC	NCBI_euromammals_byGENUS_bonevar_primates_Apr2018_nodupes.fasta	Locus:2.1.1.115.1	1314.66	99.7	SAI82264.1 SAI82264.1 TPA: globin A3 [Canis lupus familiaris]	carnivora	hemoglobin
Canis lupus	VNVDEVGGEALGR	NC	NCBI_euromammals_byGENUS_bonevar_primates_Apr2018_nodupes.fasta	Locus:3.1.1.1015.1	1314.66	99.7	SAI82263.1 SAI82263.1 TPA: globin A2 [Canis lupus familiaris]	carnivora	hemoglobin
Canis lupus	GSAGPPGATGFPGAAGR	NC	NCBI_euromammals_byGENUS_bonevar_primates_Apr2018_nodupes.fasta	Locus:1.1.1.136.1	1459.69	99.7	AAD34619.1 AAD34619.1 type I collagen pre-pro-alpha1(I) chain [Canis lupus familiaris]	carnivora	collagen
Canis lupus	VNVDEVGGEALGR	NC	NCBI_euromammals_byGENUS_bonevar_primates_Apr2018_nodupes.fasta	Locus:1.1.1.336.1	1314.66	99.7	XP_013977937.1 XP_013977937.1 hemoglobin subunit beta [Canis lupus familiaris]	carnivora	hemoglobin
Canis lupus	VNVDEVGGEALGR	NC	NCBI_euromammals_byGENUS_bonevar_primates_Apr2018_nodupes.fasta	Locus:2.1.1.115.1	1314.66	99.7	XP_013977937.1 XP_013977937.1 hemoglobin subunit beta [Canis lupus familiaris]	carnivora	hemoglobin
Canis lupus	DGEAGAQGPPGPAGPAGER	NC	NCBI_euromammals_byGENUS_bonevar_primates_Apr2018_nodupes.fasta	Locus:1.1.1.60.1	1706.77	99.7	AAD34619.1 AAD34619.1 type I collagen pre-pro-alpha1(I) chain [Canis lupus familiaris]	carnivora	collagen
Canis lupus	VNVDEVGGEALGR	NC	NCBI_euromammals_byGENUS_bonevar_primates_Apr2018_nodupes.fasta	Locus:2.1.1.115.1	1314.66	99.7	SAI82262.1 SAI82262.1 TPA: globin A1 [Canis lupus familiaris]	carnivora	hemoglobin
Canis lupus	GPSGPQGPSGPPGPK	NC	NCBI_euromammals_byGENUS_bonevar_primates_Apr2018_nodupes.fasta	Locus:1.1.1.38.1	1332.65	99.7	AAD34619.1 AAD34619.1 type I collagen pre-pro-alpha1(I) chain [Canis lupus familiaris]	carnivora	collagen
Canis lupus	DGEAGAQGPPGPAGPAGER	NC	NCBI_euromammals_byGENUS_bonevar_primates_Apr2018_nodupes.fasta	Locus:3.1.1.1006.1	1706.77	99.7	NP_001003090.1 NP_001003090.1 collagen alpha-1(I) chain precursor [Canis lupus familiaris]	carnivora	collagen
Canis lupus	LLVVYPWTQR	NC	NCBI_euromammals_byGENUS_bonevar_primates_Apr2018_nodupes.fasta	Locus:3.1.1.1018.1	1274.73	99.7	XP_542374.3 XP_542374.3 hemoglobin subunit epsilon [Canis lupus familiaris]	carnivora	hemoglobin
Canis lupus	VNVDEVGGEALGR	NC	NCBI_euromammals_byGENUS_bonevar_primates_Apr2018_nodupes.fasta	Locus:3.1.1.1015.1	1314.66	99.7	XP_013977937.1 XP_013977937.1 hemoglobin subunit beta [Canis lupus familiaris]	carnivora	hemoglobin
Canis lupus	VNVDEVGGEALGR	NC	NCBI_euromammals_byGENUS_bonevar_primates_Apr2018_nodupes.fasta	Locus:3.1.1.1015.1	1314.66	99.7	SAI82264.1 SAI82264.1 TPA: globin A3 [Canis lupus familiaris]	carnivora	hemoglobin
Canis lupus	GSAGPPGATGFPGAAGR	NC	NCBI_euromammals_byGENUS_bonevar_primates_Apr2018_nodupes.fasta	Locus:1.1.1.136.1	1459.69	99.7	NP_001003090.1 NP_001003090.1 collagen alpha-1(I) chain precursor [Canis lupus familiaris]	carnivora	collagen
Canis lupus	VNVDEVGGEALGR	NC	NCBI_euromammals_byGENUS_bonevar_primates_Apr2018_nodupes.fasta	Locus:1.1.1.336.1	1314.66	99.7	NP_001257813.1 NP_001257813.1 hemoglobin subunit beta-like [Canis lupus familiaris]	carnivora	hemoglobin
Canis lupus	GDGGPPGATGFPGAAGR	NC	NCBI_euromammals_byGENUS_bonevar_primates_Apr2018_nodupes.fasta	Locus:1.1.1.131.1	1473.67	99.7	AAC64485.1 AAC64485.1 type I procollagen pro-alpha 2 chain [Canis lupus familiaris]	carnivora	collagen
Canis lupus	DGEAGAQGPPGPAGPAGER	NC	NCBI_euromammals_byGENUS_bonevar_primates_Apr2018_nodupes.fasta	Locus:3.1.1.1006.1	1706.77	99.7	AAD34619.1 AAD34619.1 type I collagen pre-pro-alpha1(I) chain [Canis lupus familiaris]	carnivora	collagen
Canis lupus	GSAGPPGATGFPGAAGR	NC	NCBI_euromammals_byGENUS_bonevar_primates_Apr2018_nodupes.fasta	Locus:3.1.1.1010.1	1459.69	99.7	AAD34619.1 AAD34619.1 type I collagen pre-pro-alpha1(I) chain [Canis lupus familiaris]	carnivora	collagen
Canis lupus	GETGPAGPAGPIGPVGAR	NC	NCBI_euromammals_byGENUS_bonevar_primates_Apr2018_nodupes.fasta	Locus:3.1.1.1013.1	1560.81	99.7	NP_001003090.1 NP_001003090.1 collagen alpha-1(I) chain precursor [Canis lupus familiaris]	carnivora	collagen
Canis lupus	VNVDEVGGEALGR	NC	NCBI_euromammals_byGENUS_bonevar_primates_Apr2018_nodupes.fasta	Locus:2.1.1.115.1	1314.66	99.7	NP_001257812.1 NP_001257812.1 hemoglobin subunit beta-like [Canis lupus familiaris]	carnivora	hemoglobin
Canis lupus	GSAGPPGATGFPGAAGR	NC	NCBI_euromammals_byGENUS_bonevar_primates_Apr2018_nodupes.fasta	Locus:3.1.1.1010.1	1459.69	99.7	NP_001003090.1 NP_001003090.1 collagen alpha-1(I) chain precursor [Canis lupus familiaris]	carnivora	collagen
Canis lupus	VNVDEVGGEALGR	NC	NCBI_euromammals_byGENUS_bonevar_primates_Apr2018_nodupes.fasta	Locus:2.1.1.115.1	1314.66	99.7	SAI82263.1 SAI82263.1 TPA: globin A2 [Canis lupus familiaris]	carnivora	hemoglobin
Canis lupus	VNVDEVGGEALGR	NC	NCBI_euromammals_byGENUS_bonevar_primates_Apr2018_nodupes.fasta	Locus:1.1.1.336.1	1314.66	99.7	SAI82263.1 SAI82263.1 TPA: globin A2 [Canis lupus familiaris]	carnivora	hemoglobin
Canis lupus	DGEAGAQGPPGPAGPAGER	NC	NCBI_euromammals_byGENUS_bonevar_primates_Apr2018_nodupes.fasta	Locus:1.1.1.60.1	1706.77	99.7	NP_001003090.1 NP_001003090.1 collagen alpha-1(I) chain precursor [Canis lupus familiaris]	carnivora	collagen
Canis lupus	GETGPAGPAGPIGPVGAR	NC	NCBI_euromammals_byGENUS_bonevar_primates_Apr2018_nodupes.fasta	Locus:3.1.1.1013.1	1560.81	99.7	AAD34619.1 AAD34619.1 type I collagen pre-pro-alpha1(I) chain [Canis lupus familiaris]	carnivora	collagen
Canis lupus	VNVDEVGGEALGR	NC	NCBI_euromammals_byGENUS_bonevar_primates_Apr2018_nodupes.fasta	Locus:1.1.1.336.1	1314.66	99.7	SAI82262.1 SAI82262.1 TPA: globin A1 [Canis lupus familiaris]	carnivora	hemoglobin
Canis lupus	VNVDEVGGEALGR	NC	NCBI_euromammals_byGENUS_bonevar_primates_Apr2018_nodupes.fasta	Locus:1.1.1.336.1	1314.66	99.7	SAI82264.1 SAI82264.1 TPA: globin A3 [Canis lupus familiaris]	carnivora	hemoglobin
Canis lupus	DGEAGAQGPPGPAGPAGER	NC	NCBI_euromammals_byGENUS_bonevar_primates_Apr2018_nodupes.fasta	Locus:1.1.1.71.1	1690.78	99.7	AAD34619.1 AAD34619.1 type I collagen pre-pro-alpha1(I) chain [Canis lupus familiaris]	carnivora	collagen
Canis lupus	GDGGPPGATGFPGAAGR	NC	NCBI_euromammals_byGENUS_bonevar_primates_Apr2018_nodupes.fasta	Locus:1.1.1.131.1	1473.67	99.7	NP_001003187.1 NP_001003187.1 collagen alpha-2(I) chain precursor [Canis lupus familiaris]	carnivora	collagen
Canis lupus	VNVDEVGGEALGR	NC	NCBI_euromammals_byGENUS_bonevar_primates_Apr2018_nodupes.fasta	Locus:3.1.1.1015.1	1314.66	99.7	NP_001257813.1 NP_001257813.1 hemoglobin subunit beta-like [Canis lupus familiaris]	carnivora	hemoglobin
Canis lupus	GETGPAGPAGPIGPVGAR	NC	NCBI_euromammals_byGENUS_bonevar_primates_Apr2018_nodupes.fasta	Locus:1.1.1.290.1	1560.81	99.7	NP_001003090.1 NP_001003090.1 collagen alpha-1(I) chain precursor [Canis lupus familiaris]	carnivora	collagen
Canis lupus	GPSGPQGPSGPPGPK	NC	NCBI_euromammals_byGENUS_bonevar_primates_Apr2018_nodupes.fasta	Locus:1.1.1.38.1	1332.65	99.7	NP_001003090.1 NP_001003090.1 collagen alpha-1(I) chain precursor [Canis lupus familiaris]	carnivora	collagen
Canis lupus	GETGPAGPAGPIGPVGAR	NC	NCBI_euromammals_byGENUS_bonevar_primates_Apr2018_nodupes.fasta	Locus:2.1.1.27.1	1560.81	99.7	NP_001003090.1 NP_001003090.1 collagen alpha-1(I) chain precursor [Canis lupus familiaris]	carnivora	collagen
Canis lupus	VNVDEVGGEALGR	NC	NCBI_euromammals_byGENUS_bonevar_primates_Apr2018_nodupes.fasta	Locus:1.1.1.336.1	1314.66	99.7	NP_001257812.1 NP_001257812.1 hemoglobin subunit beta-like [Canis lupus familiaris]	carnivora	hemoglobin
Canis lupus	GETGPAGPAGPIGPVGAR	NC	NCBI_euromammals_byGENUS_bonevar_primates_Apr2018_nodupes.fasta	Locus:2.1.1.27.1	1560.81	99.7	AAD34619.1 AAD34619.1 type I collagen pre-pro-alpha1(I) chain [Canis lupus familiaris]	carnivora	collagen
Canis lupus	GETGPAGPAGPIGPVGAR	NC	NCBI_euromammals_byGENUS_bonevar_primates_Apr2018_nodupes.fasta	Locus:1.1.1.290.1	1560.81	99.7	AAD34619.1 AAD34619.1 type I collagen pre-pro-alpha1(I) chain [Canis lupus familiaris]	carnivora	collagen
Canis lupus	VNVDEVGGEALGR	NC	NCBI_euromammals_byGENUS_bonevar_primates_Apr2018_nodupes.fasta	Locus:2.1.1.115.1	1314.66	99.7	NP_001257813.1 NP_001257813.1 hemoglobin subunit beta-like [Canis lupus familiaris]	carnivora	hemoglobin
Capra hircus	GPSGPQGPSGPPGPK	NC	NCBI_euromammals_byGENUS_bonevar_primates_Apr2018_nodupes.fasta	Locus:1.1.1.38.1	1332.65	99.7	XP_017920383.1 XP_017920383.1 PREDICTED: collagen alpha-1(I) chain isoform X2 [Capra hircus]	cetartiodactyla	collagen
Capra hircus	LLVVYPWTQR	NC	NCBI_euromammals_byGENUS_bonevar_primates_Apr2018_nodupes.fasta	Locus:3.1.1.1018.1	1274.73	99.7	XP_013825145.1 XP_013825145.1 PREDICTED: LOW QUALITY PROTEIN: hemoglobin subunit beta-1/2-like [Capra hircus]	cetartiodactyla	hemoglobin
Capra hircus	GEPGPAGLPGPPGER	NC	NCBI_euromammals_byGENUS_bonevar_primates_Apr2018_nodupes.fasta	Locus:1.1.1.1008.1	1435.68	99.7	XP_017920384.1 XP_017920384.1 PREDICTED: collagen alpha-1(I) chain isoform X3 [Capra hircus]	cetartiodactyla	collagen
Capra hircus	LLVVYPWTQR	NC	NCBI_euromammals_byGENUS_bonevar_primates_Apr2018_nodupes.fasta	Locus:3.1.1.1018.1	1274.73	99.7	CAA25986.1 CAA25986.1 epsilon I globin [Capra hircus]	cetartiodactyla	hemoglobin
Capra hircus	DGEAGAQGPPGPAGPAGER	NC	NCBI_euromammals_byGENUS_bonevar_primates_Apr2018_nodupes.fasta	Locus:1.1.1.60.1	1706.77	99.7	XP_017920383.1 XP_017920383.1 PREDICTED: collagen alpha-1(I) chain isoform X2 [Capra hircus]	cetartiodactyla	collagen
Capra hircus	LLVVYPWTQR	NC	NCBI_euromammals_byGENUS_bonevar_primates_Apr2018_nodupes.fasta	Locus:3.1.1.1018.1	1274.73	99.7	XP_005689873.1 XP_005689873.1 PREDICTED: hemoglobin fetal subunit beta [Capra hircus]	cetartiodactyla	hemoglobin
Capra hircus	LLVVYPWTQR	NC	NCBI_euromammals_byGENUS_bonevar_primates_Apr2018_nodupes.fasta	Locus:3.1.1.1018.1	1274.73	99.7	XP_005689872.2 XP_005689872.2 PREDICTED: hemoglobin subunit beta-A-like [Capra hircus]	cetartiodactyla	hemoglobin
Capra hircus	GSAGPPGATGFPGAAGR	NC	NCBI_euromammals_byGENUS_bonevar_primates_Apr2018_nodupes.fasta	Locus:1.1.1.136.1	1459.69	99.7	XP_017920382.1 XP_017920382.1 PREDICTED: collagen alpha-1(I) chain isoform X1 [Capra hircus]	cetartiodactyla	collagen
Capra hircus	GETGPAGPAGPIGPVGAR	NC	NCBI_euromammals_byGENUS_bonevar_primates_Apr2018_nodupes.fasta	Locus:1.1.1.290.1	1560.81	99.7	XP_017920384.1 XP_017920384.1 PREDICTED: collagen alpha-1(I) chain isoform X3 [Capra hircus]	cetartiodactyla	collagen
Capra hircus	LLVVYPWTQR	NC	NCBI_euromammals_byGENUS_bonevar_primates_Apr2018_nodupes.fasta	Locus:3.1.1.1018.1	1274.73	99.7	XP_005689868.1 XP_005689868.1 PREDICTED: hemoglobin subunit epsilon-1 [Capra hircus]	cetartiodactyla	hemoglobin
Capra hircus	GDGGPPGATGFPGAAGR	NC	NCBI_euromammals_byGENUS_bonevar_primates_Apr2018_nodupes.fasta	Locus:1.1.1.131.1	1473.67	99.7	ADZ47890.1 ADZ47890.1 collagen type I alpha 2, partial [Capra hircus]	cetartiodactyla	collagen
Capra hircus	DGEAGAQGPPGPAGPAGER	NC	NCBI_euromammals_byGENUS_bonevar_primates_Apr2018_nodupes.fasta	Locus:1.1.1.60.1	1706.77	99.7	XP_017920382.1 XP_017920382.1 PREDICTED: collagen alpha-1(I) chain isoform X1 [Capra hircus]	cetartiodactyla	collagen
Capra hircus	LLVVYPWTQR	NC	NCBI_euromammals_byGENUS_bonevar_primates_Apr2018_nodupes.fasta	Locus:3.1.1.1018.1	1274.73	99.7	CAA23469.1 CAA23469.1 unnamed protein product, partial [Capra hircus]	cetartiodactyla	hemoglobin
Capra hircus	GETGPAGPAGPIGPVGAR	NC	NCBI_euromammals_byGENUS_bonevar_primates_Apr2018_nodupes.fasta	Locus:3.1.1.1013.1	1560.81	99.7	XP_017920384.1 XP_017920384.1 PREDICTED: collagen alpha-1(I) chain isoform X3 [Capra hircus]	cetartiodactyla	collagen
Capra hircus	LLVVYPWTQR	NC	NCBI_euromammals_byGENUS_bonevar_primates_Apr2018_nodupes.fasta	Locus:3.1.1.1018.1	1274.73	99.7	XP_005689963.1 XP_005689963.1 PREDICTED: LOW QUALITY PROTEIN: hemoglobin subunit beta-like [Capra hircus]	cetartiodactyla	hemoglobin
Capra hircus	DGEAGAQGPPGPAGPAGER	NC	NCBI_euromammals_byGENUS_bonevar_primates_Apr2018_nodupes.fasta	Locus:1.1.1.71.1	1690.78	99.7	XP_017920382.1 XP_017920382.1 PREDICTED: collagen alpha-1(I) chain isoform X1 [Capra hircus]	cetartiodactyla	collagen
Capra hircus	GETGPAGPAGPIGPVGAR	NC	NCBI_euromammals_byGENUS_bonevar_primates_Apr2018_nodupes.fasta	Locus:3.1.1.1013.1	1560.81	99.7	XP_017920383.1 XP_017920383.1 PREDICTED: collagen alpha-1(I) chain isoform X2 [Capra hircus]	cetartiodactyla	collagen
Capra hircus	LLVVYPWTQR	NC	NCBI_euromammals_byGENUS_bonevar_primates_Apr2018_nodupes.fasta	Locus:3.1.1.1018.1	1274.73	99.7	AAA30914.1 AAA30914.1 beta-globin [Capra hircus]	cetartiodactyla	hemoglobin
Capra hircus	GETGPAGPAGPIGPVGAR	NC	NCBI_euromammals_byGENUS_bonevar_primates_Apr2018_nodupes.fasta	Locus:3.1.1.1013.1	1560.81	99.7	XP_017920382.1 XP_017920382.1 PREDICTED: collagen alpha-1(I) chain isoform X1 [Capra hircus]	cetartiodactyla	collagen
Capra hircus	GETGPAGPAGPIGPVGAR	NC	NCBI_euromammals_byGENUS_bonevar_primates_Apr2018_nodupes.fasta	Locus:2.1.1.27.1	1560.81	99.7	XP_017920382.1 XP_017920382.1 PREDICTED: collagen alpha-1(I) chain isoform X1 [Capra hircus]	cetartiodactyla	collagen
Capra hircus	GETGPAGPAGPIGPVGAR	NC	NCBI_euromammals_byGENUS_bonevar_primates_Apr2018_nodupes.fasta	Locus:2.1.1.27.1	1560.81	99.7	XP_017920383.1 XP_017920383.1 PREDICTED: collagen alpha-1(I) chain isoform X2 [Capra hircus]	cetartiodactyla	collagen
Capra hircus	DGEAGAQGPPGPAGPAGER	NC	NCBI_euromammals_byGENUS_bonevar_primates_Apr2018_nodupes.fasta	Locus:1.1.1.60.1	1706.77	99.7	XP_017920384.1 XP_017920384.1 PREDICTED: collagen alpha-1(I) chain isoform X3 [Capra hircus]	cetartiodactyla	collagen
Capra hircus	LLVVYPWTQR	NC	NCBI_euromammals_byGENUS_bonevar_primates_Apr2018_nodupes.fasta	Locus:3.1.1.1018.1	1274.73	99.7	XP_005689870.1 XP_005689870.1 PREDICTED: hemoglobin subunit beta-C [Capra hircus]	cetartiodactyla	hemoglobin
Capra hircus	GPSGPQGPSGPPGPK	NC	NCBI_euromammals_byGENUS_bonevar_primates_Apr2018_nodupes.fasta	Locus:1.1.1.38.1	1332.65	99.7	XP_017920384.1 XP_017920384.1 PREDICTED: collagen alpha-1(I) chain isoform X3 [Capra hircus]	cetartiodactyla	collagen
Capra hircus	GSAGPPGATGFPGAAGR	NC	NCBI_euromammals_byGENUS_bonevar_primates_Apr2018_nodupes.fasta	Locus:3.1.1.1010.1	1459.69	99.7	XP_017920382.1 XP_017920382.1 PREDICTED: collagen alpha-1(I) chain isoform X1 [Capra hircus]	cetartiodactyla	collagen
Capra hircus	DGEAGAQGPPGPAGPAGER	NC	NCBI_euromammals_byGENUS_bonevar_primates_Apr2018_nodupes.fasta	Locus:3.1.1.1006.1	1706.77	99.7	XP_017920382.1 XP_017920382.1 PREDICTED: collagen alpha-1(I) chain isoform X1 [Capra hircus]	cetartiodactyla	collagen
Capra hircus	GSAGPPGATGFPGAAGR	NC	NCBI_euromammals_byGENUS_bonevar_primates_Apr2018_nodupes.fasta	Locus:3.1.1.1010.1	1459.69	99.7	XP_017920383.1 XP_017920383.1 PREDICTED: collagen alpha-1(I) chain isoform X2 [Capra hircus]	cetartiodactyla	collagen
Capra hircus	GSAGPPGATGFPGAAGR	NC	NCBI_euromammals_byGENUS_bonevar_primates_Apr2018_nodupes.fasta	Locus:1.1.1.136.1	1459.69	99.7	XP_017920383.1 XP_017920383.1 PREDICTED: collagen alpha-1(I) chain isoform X2 [Capra hircus]	cetartiodactyla	collagen
Capra hircus	DGEAGAQGPPGPAGPAGER	NC	NCBI_euromammals_byGENUS_bonevar_primates_Apr2018_nodupes.fasta	Locus:1.1.1.71.1	1690.78	99.7	XP_017920384.1 XP_017920384.1 PREDICTED: collagen alpha-1(I) chain isoform X3 [Capra hircus]	cetartiodactyla	collagen
Capra hircus	GEPGPAGLPGPPGER	NC	NCBI_euromammals_byGENUS_bonevar_primates_Apr2018_nodupes.fasta	Locus:1.1.1.1008.1	1435.68	99.7	XP_017920383.1 XP_017920383.1 PREDICTED: collagen alpha-1(I) chain isoform X2 [Capra hircus]	cetartiodactyla	collagen
Capra hircus	GETGPAGPAGPIGPVGAR	NC	NCBI_euromammals_byGENUS_bonevar_primates_Apr2018_nodupes.fasta	Locus:1.1.1.290.1	1560.81	99.7	XP_017920382.1 XP_017920382.1 PREDICTED: collagen alpha-1(I) chain isoform X1 [Capra hircus]	cetartiodactyla	collagen
Capra hircus	GSAGPPGATGFPGAAGR	NC	NCBI_euromammals_byGENUS_bonevar_primates_Apr2018_nodupes.fasta	Locus:1.1.1.136.1	1459.69	99.7	XP_017920384.1 XP_017920384.1 PREDICTED: collagen alpha-1(I) chain isoform X3 [Capra hircus]	cetartiodactyla	collagen
Capra hircus	GSAGPPGATGFPGAAGR	NC	NCBI_euromammals_byGENUS_bonevar_primates_Apr2018_nodupes.fasta	Locus:3.1.1.1010.1	1459.69	99.7	XP_017920384.1 XP_017920384.1 PREDICTED: collagen alpha-1(I) chain isoform X3 [Capra hircus]	cetartiodactyla	collagen
Capra hircus	GETGPAGPAGPIGPVGAR	NC	NCBI_euromammals_byGENUS_bonevar_primates_Apr2018_nodupes.fasta	Locus:1.1.1.290.1	1560.81	99.7	XP_017920383.1 XP_017920383.1 PREDICTED: collagen alpha-1(I) chain isoform X2 [Capra hircus]	cetartiodactyla	collagen
Capra hircus	DGEAGAQGPPGPAGPAGER	NC	NCBI_euromammals_byGENUS_bonevar_primates_Apr2018_nodupes.fasta	Locus:1.1.1.71.1	1690.78	99.7	XP_017920383.1 XP_017920383.1 PREDICTED: collagen alpha-1(I) chain isoform X2 [Capra hircus]	cetartiodactyla	collagen
Capra hircus	GETGPAGPAGPIGPVGAR	NC	NCBI_euromammals_byGENUS_bonevar_primates_Apr2018_nodupes.fasta	Locus:2.1.1.27.1	1560.81	99.7	XP_017920384.1 XP_017920384.1 PREDICTED: collagen alpha-1(I) chain isoform X3 [Capra hircus]	cetartiodactyla	collagen
Capra hircus	LLVVYPWTQR	NC	NCBI_euromammals_byGENUS_bonevar_primates_Apr2018_nodupes.fasta	Locus:3.1.1.1018.1	1274.73	99.7	ABC71310.1 ABC71310.1 beta A globin chain [Capra hircus]	cetartiodactyla	hemoglobin
Capra hircus	GEPGPAGLPGPPGER	NC	NCBI_euromammals_byGENUS_bonevar_primates_Apr2018_nodupes.fasta	Locus:1.1.1.1008.1	1435.68	99.7	XP_017920382.1 XP_017920382.1 PREDICTED: collagen alpha-1(I) chain isoform X1 [Capra hircus]	cetartiodactyla	collagen
Capra hircus	GDGGPPGATGFPGAAGR	NC	NCBI_euromammals_byGENUS_bonevar_primates_Apr2018_nodupes.fasta	Locus:1.1.1.131.1	1473.67	99.7	XP_005678993.1 XP_005678993.1 PREDICTED: collagen alpha-2(I) chain [Capra hircus]	cetartiodactyla	collagen
Capra hircus	LLVVYPWTQR	NC	NCBI_euromammals_byGENUS_bonevar_primates_Apr2018_nodupes.fasta	Locus:3.1.1.1018.1	1274.73	99.7	AAA30925.1 AAA30925.1 gamma-globin [Capra hircus]	cetartiodactyla	hemoglobin
Capra hircus	DGEAGAQGPPGPAGPAGER	NC	NCBI_euromammals_byGENUS_bonevar_primates_Apr2018_nodupes.fasta	Locus:3.1.1.1006.1	1706.77	99.7	XP_017920384.1 XP_017920384.1 PREDICTED: collagen alpha-1(I) chain isoform X3 [Capra hircus]	cetartiodactyla	collagen
Capra hircus	LLVVYPWTQR	NC	NCBI_euromammals_byGENUS_bonevar_primates_Apr2018_nodupes.fasta	Locus:3.1.1.1018.1	1274.73	99.7	AAA30913.1 AAA30913.1 beta-globin [Capra hircus]	cetartiodactyla	hemoglobin
Capra hircus	DGEAGAQGPPGPAGPAGER	NC	NCBI_euromammals_byGENUS_bonevar_primates_Apr2018_nodupes.fasta	Locus:3.1.1.1006.1	1706.77	99.7	XP_017920383.1 XP_017920383.1 PREDICTED: collagen alpha-1(I) chain isoform X2 [Capra hircus]	cetartiodactyla	collagen
Capra hircus	GPSGPQGPSGPPGPK	NC	NCBI_euromammals_byGENUS_bonevar_primates_Apr2018_nodupes.fasta	Locus:1.1.1.38.1	1332.65	99.7	XP_017920382.1 XP_017920382.1 PREDICTED: collagen alpha-1(I) chain isoform X1 [Capra hircus]	cetartiodactyla	collagen
Capreolus capreolus	LLVVYPWTQR	NC	NCBI_euromammals_byGENUS_bonevar_primates_Apr2018_nodupes.fasta	Locus:3.1.1.1018.1	1274.73	99.7	ASH97668.1 ASH97668.1 adult beta-globin [Capreolus capreolus]	cetartiodactyla	hemoglobin
Capreolus capreolus	LLVVYPWTQR	NC	NCBI_euromammals_byGENUS_bonevar_primates_Apr2018_nodupes.fasta	Locus:3.1.1.1018.1	1274.73	99.7	ASH97669.1 ASH97669.1 fetal beta-globin [Capreolus capreolus]	cetartiodactyla	hemoglobin
Carlito syrichta	LLVVYPWTQR	NC	NCBI_euromammals_byGENUS_bonevar_primates_Apr2018_nodupes.fasta	Locus:3.1.1.1018.1	1274.73	99.7	XP_008050891.1 XP_008050891.1 hemoglobin subunit delta [Carlito syrichta]	primates	hemoglobin
Carlito syrichta	LLVVYPWTQR	NC	NCBI_euromammals_byGENUS_bonevar_primates_Apr2018_nodupes.fasta	Locus:3.1.1.1018.1	1274.73	99.7	XP_008050892.1 XP_008050892.1 hemoglobin subunit beta [Carlito syrichta]	primates	hemoglobin
Carlito syrichta	LLVVYPWTQR	NC	NCBI_euromammals_byGENUS_bonevar_primates_Apr2018_nodupes.fasta	Locus:3.1.1.1018.1	1274.73	99.7	XP_008050889.1 XP_008050889.1 hemoglobin subunit gamma [Carlito syrichta]	primates	hemoglobin
Carlito syrichta	LLVVYPWTQR	NC	NCBI_euromammals_byGENUS_bonevar_primates_Apr2018_nodupes.fasta	Locus:3.1.1.1018.1	1274.73	99.7	XP_008050888.1 XP_008050888.1 hemoglobin subunit epsilon [Carlito syrichta]	primates	hemoglobin
Carlito syrichta	LLVVYPWTQR	NC	NCBI_euromammals_byGENUS_bonevar_primates_Apr2018_nodupes.fasta	Locus:3.1.1.1018.1	1274.73	99.7	AAA36956.1 AAA36956.1 beta-globin [Carlito syrichta]	primates	hemoglobin
Carlito syrichta	GSAGPPGATGFPGAAGR	NC	NCBI_euromammals_byGENUS_bonevar_primates_Apr2018_nodupes.fasta	Locus:1.1.1.136.1	1459.69	99.7	XP_008063438.1 XP_008063438.1 collagen alpha-1(I) chain [Carlito syrichta]	primates	collagen
Carlito syrichta	GSAGPPGATGFPGAAGR	NC	NCBI_euromammals_byGENUS_bonevar_primates_Apr2018_nodupes.fasta	Locus:3.1.1.1010.1	1459.69	99.7	XP_008063438.1 XP_008063438.1 collagen alpha-1(I) chain [Carlito syrichta]	primates	collagen
Castor canadensis	GPSGPQGPSGPPGPK	NC	NCBI_euromammals_byGENUS_bonevar_primates_Apr2018_nodupes.fasta	Locus:1.1.1.38.1	1332.65	99.7	XP_020026973.1 XP_020026973.1 collagen alpha-1(I) chain [Castor canadensis]	rodentia	collagen
Castor canadensis	DGEAGAQGPPGPAGPAGER	NC	NCBI_euromammals_byGENUS_bonevar_primates_Apr2018_nodupes.fasta	Locus:1.1.1.71.1	1690.78	99.7	JAV39636.1 JAV39636.1 collagen alpha-1(I) chain precursor [Castor canadensis]	rodentia	collagen
Castor canadensis	GPSGPQGPSGPPGPK	NC	NCBI_euromammals_byGENUS_bonevar_primates_Apr2018_nodupes.fasta	Locus:1.1.1.38.1	1332.65	99.7	JAV39636.1 JAV39636.1 collagen alpha-1(I) chain precursor [Castor canadensis]	rodentia	collagen
Castor canadensis	DGEAGAQGPPGPAGPAGER	NC	NCBI_euromammals_byGENUS_bonevar_primates_Apr2018_nodupes.fasta	Locus:3.1.1.1006.1	1706.77	99.7	XP_020026973.1 XP_020026973.1 collagen alpha-1(I) chain [Castor canadensis]	rodentia	collagen
Castor canadensis	GEPGPAGLPGPPGER	NC	NCBI_euromammals_byGENUS_bonevar_primates_Apr2018_nodupes.fasta	Locus:1.1.1.1008.1	1435.68	99.7	XP_020026973.1 XP_020026973.1 collagen alpha-1(I) chain [Castor canadensis]	rodentia	collagen
Castor canadensis	GSAGPPGATGFPGAAGR	NC	NCBI_euromammals_byGENUS_bonevar_primates_Apr2018_nodupes.fasta	Locus:3.1.1.1010.1	1459.69	99.7	JAV39636.1 JAV39636.1 collagen alpha-1(I) chain precursor [Castor canadensis]	rodentia	collagen
Castor canadensis	GEPGPAGLPGPPGER	NC	NCBI_euromammals_byGENUS_bonevar_primates_Apr2018_nodupes.fasta	Locus:1.1.1.1008.1	1435.68	99.7	JAV39636.1 JAV39636.1 collagen alpha-1(I) chain precursor [Castor canadensis]	rodentia	collagen
Castor canadensis	GSAGPPGATGFPGAAGR	NC	NCBI_euromammals_byGENUS_bonevar_primates_Apr2018_nodupes.fasta	Locus:3.1.1.1010.1	1459.69	99.7	XP_020026973.1 XP_020026973.1 collagen alpha-1(I) chain [Castor canadensis]	rodentia	collagen
Castor canadensis	DGEAGAQGPPGPAGPAGER	NC	NCBI_euromammals_byGENUS_bonevar_primates_Apr2018_nodupes.fasta	Locus:3.1.1.1006.1	1706.77	99.7	JAV39636.1 JAV39636.1 collagen alpha-1(I) chain precursor [Castor canadensis]	rodentia	collagen
Castor canadensis	DGEAGAQGPPGPAGPAGER	NC	NCBI_euromammals_byGENUS_bonevar_primates_Apr2018_nodupes.fasta	Locus:1.1.1.71.1	1690.78	99.7	XP_020026973.1 XP_020026973.1 collagen alpha-1(I) chain [Castor canadensis]	rodentia	collagen
Castor canadensis	GSAGPPGATGFPGAAGR	NC	NCBI_euromammals_byGENUS_bonevar_primates_Apr2018_nodupes.fasta	Locus:1.1.1.136.1	1459.69	99.7	XP_020026973.1 XP_020026973.1 collagen alpha-1(I) chain [Castor canadensis]	rodentia	collagen
Castor canadensis	GSAGPPGATGFPGAAGR	NC	NCBI_euromammals_byGENUS_bonevar_primates_Apr2018_nodupes.fasta	Locus:1.1.1.136.1	1459.69	99.7	JAV39636.1 JAV39636.1 collagen alpha-1(I) chain precursor [Castor canadensis]	rodentia	collagen
Castor canadensis	LLVVYPWTQR	NC	NCBI_euromammals_byGENUS_bonevar_primates_Apr2018_nodupes.fasta	Locus:3.1.1.1018.1	1274.73	99.7	XP_020031372.1 XP_020031372.1 hemoglobin subunit epsilon-1 [Castor canadensis]	rodentia	hemoglobin
Castor canadensis	DGEAGAQGPPGPAGPAGER	NC	NCBI_euromammals_byGENUS_bonevar_primates_Apr2018_nodupes.fasta	Locus:1.1.1.60.1	1706.77	99.7	JAV39636.1 JAV39636.1 collagen alpha-1(I) chain precursor [Castor canadensis]	rodentia	collagen
Castor canadensis	DGEAGAQGPPGPAGPAGER	NC	NCBI_euromammals_byGENUS_bonevar_primates_Apr2018_nodupes.fasta	Locus:1.1.1.60.1	1706.77	99.7	XP_020026973.1 XP_020026973.1 collagen alpha-1(I) chain [Castor canadensis]	rodentia	collagen
Cebus capucinus	LLVVYPWTQR	NC	NCBI_euromammals_byGENUS_bonevar_primates_Apr2018_nodupes.fasta	Locus:3.1.1.1018.1	1274.73	99.7	XP_017377052.1 XP_017377052.1 PREDICTED: hemoglobin subunit gamma-1 [Cebus capucinus imitator]	primates	hemoglobin
Cebus capucinus	GETGPAGPAGPVGPVGAR	NC	NCBI_euromammals_byGENUS_bonevar_primates_Apr2018_nodupes.fasta	Locus:3.1.1.1011.1	1546.8	99.7	XP_017395605.1 XP_017395605.1 PREDICTED: collagen alpha-1(I) chain [Cebus capucinus imitator]	primates	collagen
Cebus capucinus	GSAGPPGATGFPGAAGR	NC	NCBI_euromammals_byGENUS_bonevar_primates_Apr2018_nodupes.fasta	Locus:3.1.1.1010.1	1459.69	99.7	XP_017395605.1 XP_017395605.1 PREDICTED: collagen alpha-1(I) chain [Cebus capucinus imitator]	primates	collagen
Cebus capucinus	LLVVYPWTQR	NC	NCBI_euromammals_byGENUS_bonevar_primates_Apr2018_nodupes.fasta	Locus:3.1.1.1018.1	1274.73	99.7	XP_017362776.1 XP_017362776.1 PREDICTED: hemoglobin subunit delta [Cebus capucinus imitator]	primates	hemoglobin
Cebus capucinus	DGEAGAQGPPGPAGPAGER	NC	NCBI_euromammals_byGENUS_bonevar_primates_Apr2018_nodupes.fasta	Locus:3.1.1.1006.1	1706.77	99.7	XP_017395605.1 XP_017395605.1 PREDICTED: collagen alpha-1(I) chain [Cebus capucinus imitator]	primates	collagen
Cebus capucinus	DGEAGAQGPPGPAGPAGER	NC	NCBI_euromammals_byGENUS_bonevar_primates_Apr2018_nodupes.fasta	Locus:1.1.1.60.1	1706.77	99.7	XP_017395605.1 XP_017395605.1 PREDICTED: collagen alpha-1(I) chain [Cebus capucinus imitator]	primates	collagen
Cebus capucinus	VNVDEVGGEALGR	NC	NCBI_euromammals_byGENUS_bonevar_primates_Apr2018_nodupes.fasta	Locus:3.1.1.1015.1	1314.66	99.7	XP_017362775.1 XP_017362775.1 PREDICTED: hemoglobin subunit beta [Cebus capucinus imitator]	primates	hemoglobin
Cebus capucinus	LLVVYPWTQR	NC	NCBI_euromammals_byGENUS_bonevar_primates_Apr2018_nodupes.fasta	Locus:3.1.1.1018.1	1274.73	99.7	XP_017362775.1 XP_017362775.1 PREDICTED: hemoglobin subunit beta [Cebus capucinus imitator]	primates	hemoglobin
Cebus capucinus	VNVDEVGGEALGR	NC	NCBI_euromammals_byGENUS_bonevar_primates_Apr2018_nodupes.fasta	Locus:2.1.1.115.1	1314.66	99.7	XP_017362775.1 XP_017362775.1 PREDICTED: hemoglobin subunit beta [Cebus capucinus imitator]	primates	hemoglobin
Cebus capucinus	GETGPAGPAGPVGPVGAR	NC	NCBI_euromammals_byGENUS_bonevar_primates_Apr2018_nodupes.fasta	Locus:1.1.1.205.1	1546.8	99.7	XP_017395605.1 XP_017395605.1 PREDICTED: collagen alpha-1(I) chain [Cebus capucinus imitator]	primates	collagen
Cebus capucinus	DGEAGAQGPPGPAGPAGER	NC	NCBI_euromammals_byGENUS_bonevar_primates_Apr2018_nodupes.fasta	Locus:1.1.1.71.1	1690.78	99.7	XP_017395605.1 XP_017395605.1 PREDICTED: collagen alpha-1(I) chain [Cebus capucinus imitator]	primates	collagen
Cebus capucinus	VNVDEVGGEALGR	NC	NCBI_euromammals_byGENUS_bonevar_primates_Apr2018_nodupes.fasta	Locus:3.1.1.1015.1	1314.66	99.7	XP_017362776.1 XP_017362776.1 PREDICTED: hemoglobin subunit delta [Cebus capucinus imitator]	primates	hemoglobin
Cebus capucinus	VNVDEVGGEALGR	NC	NCBI_euromammals_byGENUS_bonevar_primates_Apr2018_nodupes.fasta	Locus:2.1.1.115.1	1314.66	99.7	XP_017362776.1 XP_017362776.1 PREDICTED: hemoglobin subunit delta [Cebus capucinus imitator]	primates	hemoglobin
Cebus capucinus	LLVVYPWTQR	NC	NCBI_euromammals_byGENUS_bonevar_primates_Apr2018_nodupes.fasta	Locus:3.1.1.1018.1	1274.73	99.7	XP_017362774.1 XP_017362774.1 PREDICTED: hemoglobin subunit epsilon [Cebus capucinus imitator]	primates	hemoglobin
Cebus capucinus	VNVDEVGGEALGR	NC	NCBI_euromammals_byGENUS_bonevar_primates_Apr2018_nodupes.fasta	Locus:1.1.1.336.1	1314.66	99.7	XP_017362776.1 XP_017362776.1 PREDICTED: hemoglobin subunit delta [Cebus capucinus imitator]	primates	hemoglobin
Cebus capucinus	VNVDEVGGEALGR	NC	NCBI_euromammals_byGENUS_bonevar_primates_Apr2018_nodupes.fasta	Locus:1.1.1.336.1	1314.66	99.7	XP_017362775.1 XP_017362775.1 PREDICTED: hemoglobin subunit beta [Cebus capucinus imitator]	primates	hemoglobin
Cebus capucinus	GSAGPPGATGFPGAAGR	NC	NCBI_euromammals_byGENUS_bonevar_primates_Apr2018_nodupes.fasta	Locus:1.1.1.136.1	1459.69	99.7	XP_017395605.1 XP_017395605.1 PREDICTED: collagen alpha-1(I) chain [Cebus capucinus imitator]	primates	collagen
Cercocebus atys	LLVVYPWTQR	NC	NCBI_euromammals_byGENUS_bonevar_primates_Apr2018_nodupes.fasta	Locus:3.1.1.1018.1	1274.73	99.7	NP_001292888.1 NP_001292888.1 hemoglobin subunit beta [Cercocebus atys]	primates	hemoglobin
Cercocebus atys	GSAGPPGATGFPGAAGR	NC	NCBI_euromammals_byGENUS_bonevar_primates_Apr2018_nodupes.fasta	Locus:1.1.1.136.1	1459.69	99.7	XP_011901568.1 XP_011901568.1 PREDICTED: collagen alpha-1(I) chain isoform X2 [Cercocebus atys]	primates	collagen
Cercocebus atys	DGEAGAQGPPGPAGPAGER	NC	NCBI_euromammals_byGENUS_bonevar_primates_Apr2018_nodupes.fasta	Locus:3.1.1.1006.1	1706.77	99.7	XP_011901567.1 XP_011901567.1 PREDICTED: collagen alpha-1(I) chain isoform X1 [Cercocebus atys]	primates	collagen
Cercocebus atys	VNVDEVGGEALGR	NC	NCBI_euromammals_byGENUS_bonevar_primates_Apr2018_nodupes.fasta	Locus:2.1.1.115.1	1314.66	99.7	ACS94047.1 ACS94047.1 beta hemoglobin [Cercocebus atys]	primates	hemoglobin
Cercocebus atys	GSAGPPGATGFPGAAGR	NC	NCBI_euromammals_byGENUS_bonevar_primates_Apr2018_nodupes.fasta	Locus:3.1.1.1010.1	1459.69	99.7	XP_011901567.1 XP_011901567.1 PREDICTED: collagen alpha-1(I) chain isoform X1 [Cercocebus atys]	primates	collagen
Cercocebus atys	LLVVYPWTQR	NC	NCBI_euromammals_byGENUS_bonevar_primates_Apr2018_nodupes.fasta	Locus:3.1.1.1018.1	1274.73	99.7	XP_011900538.1 XP_011900538.1 PREDICTED: hemoglobin subunit gamma [Cercocebus atys]	primates	hemoglobin
Cercocebus atys	VNVDEVGGEALGR	NC	NCBI_euromammals_byGENUS_bonevar_primates_Apr2018_nodupes.fasta	Locus:1.1.1.336.1	1314.66	99.7	NP_001292888.1 NP_001292888.1 hemoglobin subunit beta [Cercocebus atys]	primates	hemoglobin
Cercocebus atys	LLVVYPWTQR	NC	NCBI_euromammals_byGENUS_bonevar_primates_Apr2018_nodupes.fasta	Locus:3.1.1.1018.1	1274.73	99.7	XP_011900539.1 XP_011900539.1 PREDICTED: hemoglobin subunit gamma-like [Cercocebus atys]	primates	hemoglobin
Cercocebus atys	GETGPAGPAGPVGPVGAR	NC	NCBI_euromammals_byGENUS_bonevar_primates_Apr2018_nodupes.fasta	Locus:3.1.1.1011.1	1546.8	99.7	XP_011901568.1 XP_011901568.1 PREDICTED: collagen alpha-1(I) chain isoform X2 [Cercocebus atys]	primates	collagen
Cercocebus atys	LLVVYPWTQR	NC	NCBI_euromammals_byGENUS_bonevar_primates_Apr2018_nodupes.fasta	Locus:3.1.1.1018.1	1274.73	99.7	ACS94047.1 ACS94047.1 beta hemoglobin [Cercocebus atys]	primates	hemoglobin
Cercocebus atys	VNVDEVGGEALGR	NC	NCBI_euromammals_byGENUS_bonevar_primates_Apr2018_nodupes.fasta	Locus:2.1.1.115.1	1314.66	99.7	NP_001292888.1 NP_001292888.1 hemoglobin subunit beta [Cercocebus atys]	primates	hemoglobin
Cercocebus atys	GETGPAGPAGPVGPVGAR	NC	NCBI_euromammals_byGENUS_bonevar_primates_Apr2018_nodupes.fasta	Locus:1.1.1.205.1	1546.8	99.7	XP_011901567.1 XP_011901567.1 PREDICTED: collagen alpha-1(I) chain isoform X1 [Cercocebus atys]	primates	collagen
Cercocebus atys	DGEAGAQGPPGPAGPAGER	NC	NCBI_euromammals_byGENUS_bonevar_primates_Apr2018_nodupes.fasta	Locus:1.1.1.60.1	1706.77	99.7	XP_011901567.1 XP_011901567.1 PREDICTED: collagen alpha-1(I) chain isoform X1 [Cercocebus atys]	primates	collagen
Cercocebus atys	DGEAGAQGPPGPAGPAGER	NC	NCBI_euromammals_byGENUS_bonevar_primates_Apr2018_nodupes.fasta	Locus:1.1.1.60.1	1706.77	99.7	XP_011901568.1 XP_011901568.1 PREDICTED: collagen alpha-1(I) chain isoform X2 [Cercocebus atys]	primates	collagen
Cercocebus atys	DGEAGAQGPPGPAGPAGER	NC	NCBI_euromammals_byGENUS_bonevar_primates_Apr2018_nodupes.fasta	Locus:1.1.1.71.1	1690.78	99.7	XP_011901567.1 XP_011901567.1 PREDICTED: collagen alpha-1(I) chain isoform X1 [Cercocebus atys]	primates	collagen
Cercocebus atys	VNVDEVGGEALGR	NC	NCBI_euromammals_byGENUS_bonevar_primates_Apr2018_nodupes.fasta	Locus:1.1.1.336.1	1314.66	99.7	ACS94047.1 ACS94047.1 beta hemoglobin [Cercocebus atys]	primates	hemoglobin
Cercocebus atys	DGEAGAQGPPGPAGPAGER	NC	NCBI_euromammals_byGENUS_bonevar_primates_Apr2018_nodupes.fasta	Locus:3.1.1.1006.1	1706.77	99.7	XP_011901568.1 XP_011901568.1 PREDICTED: collagen alpha-1(I) chain isoform X2 [Cercocebus atys]	primates	collagen
Cercocebus atys	VNVDEVGGEALGR	NC	NCBI_euromammals_byGENUS_bonevar_primates_Apr2018_nodupes.fasta	Locus:3.1.1.1015.1	1314.66	99.7	NP_001292888.1 NP_001292888.1 hemoglobin subunit beta [Cercocebus atys]	primates	hemoglobin
Cercocebus atys	LLVVYPWTQR	NC	NCBI_euromammals_byGENUS_bonevar_primates_Apr2018_nodupes.fasta	Locus:3.1.1.1018.1	1274.73	99.7	XP_011900543.1 XP_011900543.1 PREDICTED: hemoglobin subunit epsilon [Cercocebus atys]	primates	hemoglobin
Cercocebus atys	VNVDEVGGEALGR	NC	NCBI_euromammals_byGENUS_bonevar_primates_Apr2018_nodupes.fasta	Locus:3.1.1.1015.1	1314.66	99.7	ACS94047.1 ACS94047.1 beta hemoglobin [Cercocebus atys]	primates	hemoglobin
Cercocebus atys	GETGPAGPAGPVGPVGAR	NC	NCBI_euromammals_byGENUS_bonevar_primates_Apr2018_nodupes.fasta	Locus:1.1.1.205.1	1546.8	99.7	XP_011901568.1 XP_011901568.1 PREDICTED: collagen alpha-1(I) chain isoform X2 [Cercocebus atys]	primates	collagen
Cercocebus atys	GETGPAGPAGPVGPVGAR	NC	NCBI_euromammals_byGENUS_bonevar_primates_Apr2018_nodupes.fasta	Locus:3.1.1.1011.1	1546.8	99.7	XP_011901567.1 XP_011901567.1 PREDICTED: collagen alpha-1(I) chain isoform X1 [Cercocebus atys]	primates	collagen
Cercocebus atys	LLVVYPWTQR	NC	NCBI_euromammals_byGENUS_bonevar_primates_Apr2018_nodupes.fasta	Locus:3.1.1.1018.1	1274.73	99.7	XP_011913572.1 XP_011913572.1 PREDICTED: hemoglobin subunit gamma-like [Cercocebus atys]	primates	hemoglobin
Cercocebus atys	DGEAGAQGPPGPAGPAGER	NC	NCBI_euromammals_byGENUS_bonevar_primates_Apr2018_nodupes.fasta	Locus:1.1.1.71.1	1690.78	99.7	XP_011901568.1 XP_011901568.1 PREDICTED: collagen alpha-1(I) chain isoform X2 [Cercocebus atys]	primates	collagen
Cercocebus atys	GSAGPPGATGFPGAAGR	NC	NCBI_euromammals_byGENUS_bonevar_primates_Apr2018_nodupes.fasta	Locus:1.1.1.136.1	1459.69	99.7	XP_011901567.1 XP_011901567.1 PREDICTED: collagen alpha-1(I) chain isoform X1 [Cercocebus atys]	primates	collagen
Cercocebus atys	GSAGPPGATGFPGAAGR	NC	NCBI_euromammals_byGENUS_bonevar_primates_Apr2018_nodupes.fasta	Locus:3.1.1.1010.1	1459.69	99.7	XP_011901568.1 XP_011901568.1 PREDICTED: collagen alpha-1(I) chain isoform X2 [Cercocebus atys]	primates	collagen
Cervus canadensis	LLVVYPWTQR	NC	NCBI_euromammals_byGENUS_bonevar_primates_Apr2018_nodupes.fasta	Locus:3.1.1.1018.1	1274.73	99.7	ASH97665.1 ASH97665.1 adult beta-globin [Cervus canadensis]	cetartiodactyla	hemoglobin
Cervus canadensis	LLVVYPWTQR	NC	NCBI_euromammals_byGENUS_bonevar_primates_Apr2018_nodupes.fasta	Locus:3.1.1.1018.1	1274.73	99.7	ASH97671.1 ASH97671.1 fetal beta-globin [Cervus canadensis]	cetartiodactyla	hemoglobin
Cervus elaphus	LLVVYPWTQR	NC	NCBI_euromammals_byGENUS_bonevar_primates_Apr2018_nodupes.fasta	Locus:3.1.1.1018.1	1274.73	99.7	OWK18180.1 OWK18180.1 hypothetical protein Celaphus_00009169, partial [Cervus elaphus hippelaphus]	cetartiodactyla	hemoglobin
Cervus elaphus	LLVVYPWTQR	NC	NCBI_euromammals_byGENUS_bonevar_primates_Apr2018_nodupes.fasta	Locus:3.1.1.1018.1	1274.73	99.7	OWK17709.1 OWK17709.1 HBB [Cervus elaphus hippelaphus]	cetartiodactyla	hemoglobin
Cervus elaphus	LLVVYPWTQR	NC	NCBI_euromammals_byGENUS_bonevar_primates_Apr2018_nodupes.fasta	Locus:3.1.1.1018.1	1274.73	99.7	ASH97673.1 ASH97673.1 fetal beta-globin [Cervus elaphus]	cetartiodactyla	hemoglobin
Cervus elaphus	LLVVYPWTQR	NC	NCBI_euromammals_byGENUS_bonevar_primates_Apr2018_nodupes.fasta	Locus:3.1.1.1018.1	1274.73	99.7	OWK18042.1 OWK18042.1 HBE1 [Cervus elaphus hippelaphus]	cetartiodactyla	hemoglobin
Cervus elaphus	LLVVYPWTQR	NC	NCBI_euromammals_byGENUS_bonevar_primates_Apr2018_nodupes.fasta	Locus:3.1.1.1018.1	1274.73	99.7	ASH97663.1 ASH97663.1 adult beta-globin [Cervus elaphus]	cetartiodactyla	hemoglobin
Cervus hanglu	LLVVYPWTQR	NC	NCBI_euromammals_byGENUS_bonevar_primates_Apr2018_nodupes.fasta	Locus:3.1.1.1018.1	1274.73	99.7	ASH97661.1 ASH97661.1 adult beta-globin [Cervus hanglu bactrianus]	cetartiodactyla	hemoglobin
Cervus hanglu	LLVVYPWTQR	NC	NCBI_euromammals_byGENUS_bonevar_primates_Apr2018_nodupes.fasta	Locus:3.1.1.1018.1	1274.73	99.7	ASH97672.1 ASH97672.1 fetal beta-globin [Cervus hanglu bactrianus]	cetartiodactyla	hemoglobin
Cervus nippon	LLVVYPWTQR	NC	NCBI_euromammals_byGENUS_bonevar_primates_Apr2018_nodupes.fasta	Locus:3.1.1.1018.1	1274.73	99.7	ASH97662.1 ASH97662.1 adult beta-globin [Cervus nippon]	cetartiodactyla	hemoglobin
Cheracebus torquatus	LLVVYPWTQR	NC	NCBI_euromammals_byGENUS_bonevar_primates_Apr2018_nodupes.fasta	Locus:3.1.1.1018.1	1274.73	99.7	AAQ18227.1 AAQ18227.1 beta globin [Cheracebus torquatus]	primates	hemoglobin
Chlorocebus sabaeus	GSAGPPGATGFPGAAGR	NC	NCBI_euromammals_byGENUS_bonevar_primates_Apr2018_nodupes.fasta	Locus:1.1.1.136.1	1459.69	99.7	XP_008009720.1 XP_008009720.1 PREDICTED: collagen alpha-1(I) chain isoform X5 [Chlorocebus sabaeus]	primates	collagen
Chlorocebus sabaeus	GETGPAGPAGPVGPVGAR	NC	NCBI_euromammals_byGENUS_bonevar_primates_Apr2018_nodupes.fasta	Locus:3.1.1.1011.1	1546.8	99.7	XP_008009718.1 XP_008009718.1 PREDICTED: collagen alpha-1(I) chain isoform X3 [Chlorocebus sabaeus]	primates	collagen
Chlorocebus sabaeus	GETGPAGPAGPVGPVGAR	NC	NCBI_euromammals_byGENUS_bonevar_primates_Apr2018_nodupes.fasta	Locus:3.1.1.1011.1	1546.8	99.7	XP_008009717.1 XP_008009717.1 PREDICTED: collagen alpha-1(I) chain isoform X2 [Chlorocebus sabaeus]	primates	collagen
Chlorocebus sabaeus	VNVDEVGGEALGR	NC	NCBI_euromammals_byGENUS_bonevar_primates_Apr2018_nodupes.fasta	Locus:2.1.1.115.1	1314.66	99.7	NP_001316847.1 NP_001316847.1 hemoglobin subunit beta [Chlorocebus sabaeus]	primates	hemoglobin
Chlorocebus sabaeus	DGEAGAQGPPGPAGPAGER	NC	NCBI_euromammals_byGENUS_bonevar_primates_Apr2018_nodupes.fasta	Locus:1.1.1.60.1	1706.77	99.7	XP_008009719.1 XP_008009719.1 PREDICTED: collagen alpha-1(I) chain isoform X4 [Chlorocebus sabaeus]	primates	collagen
Chlorocebus sabaeus	GETGPAGPAGPVGPVGAR	NC	NCBI_euromammals_byGENUS_bonevar_primates_Apr2018_nodupes.fasta	Locus:3.1.1.1011.1	1546.8	99.7	XP_008009719.1 XP_008009719.1 PREDICTED: collagen alpha-1(I) chain isoform X4 [Chlorocebus sabaeus]	primates	collagen
Chlorocebus sabaeus	LLVVYPWTQR	NC	NCBI_euromammals_byGENUS_bonevar_primates_Apr2018_nodupes.fasta	Locus:3.1.1.1018.1	1274.73	99.7	NP_001316847.1 NP_001316847.1 hemoglobin subunit beta [Chlorocebus sabaeus]	primates	hemoglobin
Chlorocebus sabaeus	DGEAGAQGPPGPAGPAGER	NC	NCBI_euromammals_byGENUS_bonevar_primates_Apr2018_nodupes.fasta	Locus:1.1.1.60.1	1706.77	99.7	XP_008009718.1 XP_008009718.1 PREDICTED: collagen alpha-1(I) chain isoform X3 [Chlorocebus sabaeus]	primates	collagen
Chlorocebus sabaeus	GETGPAGPAGPVGPVGAR	NC	NCBI_euromammals_byGENUS_bonevar_primates_Apr2018_nodupes.fasta	Locus:3.1.1.1011.1	1546.8	99.7	XP_008009716.1 XP_008009716.1 PREDICTED: collagen alpha-1(I) chain isoform X1 [Chlorocebus sabaeus]	primates	collagen
Chlorocebus sabaeus	GSAGPPGATGFPGAAGR	NC	NCBI_euromammals_byGENUS_bonevar_primates_Apr2018_nodupes.fasta	Locus:1.1.1.136.1	1459.69	99.7	XP_008009716.1 XP_008009716.1 PREDICTED: collagen alpha-1(I) chain isoform X1 [Chlorocebus sabaeus]	primates	collagen
Chlorocebus sabaeus	GSAGPPGATGFPGAAGR	NC	NCBI_euromammals_byGENUS_bonevar_primates_Apr2018_nodupes.fasta	Locus:1.1.1.136.1	1459.69	99.7	XP_008009717.1 XP_008009717.1 PREDICTED: collagen alpha-1(I) chain isoform X2 [Chlorocebus sabaeus]	primates	collagen
Chlorocebus sabaeus	GSAGPPGATGFPGAAGR	NC	NCBI_euromammals_byGENUS_bonevar_primates_Apr2018_nodupes.fasta	Locus:1.1.1.136.1	1459.69	99.7	XP_008009718.1 XP_008009718.1 PREDICTED: collagen alpha-1(I) chain isoform X3 [Chlorocebus sabaeus]	primates	collagen
Chlorocebus sabaeus	GETGPAGPAGPVGPVGAR	NC	NCBI_euromammals_byGENUS_bonevar_primates_Apr2018_nodupes.fasta	Locus:1.1.1.205.1	1546.8	99.7	XP_008009718.1 XP_008009718.1 PREDICTED: collagen alpha-1(I) chain isoform X3 [Chlorocebus sabaeus]	primates	collagen
Chlorocebus sabaeus	GPSGPQGPSGPPGPK	NC	NCBI_euromammals_byGENUS_bonevar_primates_Apr2018_nodupes.fasta	Locus:1.1.1.38.1	1332.65	99.7	XP_008009716.1 XP_008009716.1 PREDICTED: collagen alpha-1(I) chain isoform X1 [Chlorocebus sabaeus]	primates	collagen
Chlorocebus sabaeus	DGEAGAQGPPGPAGPAGER	NC	NCBI_euromammals_byGENUS_bonevar_primates_Apr2018_nodupes.fasta	Locus:3.1.1.1006.1	1706.77	99.7	XP_008009720.1 XP_008009720.1 PREDICTED: collagen alpha-1(I) chain isoform X5 [Chlorocebus sabaeus]	primates	collagen
Chlorocebus sabaeus	GSAGPPGATGFPGAAGR	NC	NCBI_euromammals_byGENUS_bonevar_primates_Apr2018_nodupes.fasta	Locus:3.1.1.1010.1	1459.69	99.7	XP_008009719.1 XP_008009719.1 PREDICTED: collagen alpha-1(I) chain isoform X4 [Chlorocebus sabaeus]	primates	collagen
Chlorocebus sabaeus	GSAGPPGATGFPGAAGR	NC	NCBI_euromammals_byGENUS_bonevar_primates_Apr2018_nodupes.fasta	Locus:3.1.1.1010.1	1459.69	99.7	XP_008009720.1 XP_008009720.1 PREDICTED: collagen alpha-1(I) chain isoform X5 [Chlorocebus sabaeus]	primates	collagen
Chlorocebus sabaeus	GETGPAGPAGPVGPVGAR	NC	NCBI_euromammals_byGENUS_bonevar_primates_Apr2018_nodupes.fasta	Locus:1.1.1.205.1	1546.8	99.7	XP_008009716.1 XP_008009716.1 PREDICTED: collagen alpha-1(I) chain isoform X1 [Chlorocebus sabaeus]	primates	collagen
Chlorocebus sabaeus	LLVVYPWTQR	NC	NCBI_euromammals_byGENUS_bonevar_primates_Apr2018_nodupes.fasta	Locus:3.1.1.1018.1	1274.73	99.7	XP_008018085.1 XP_008018085.1 PREDICTED: hemoglobin subunit gamma-1 [Chlorocebus sabaeus]	primates	hemoglobin
Chlorocebus sabaeus	DGEAGAQGPPGPAGPAGER	NC	NCBI_euromammals_byGENUS_bonevar_primates_Apr2018_nodupes.fasta	Locus:3.1.1.1006.1	1706.77	99.7	XP_008009718.1 XP_008009718.1 PREDICTED: collagen alpha-1(I) chain isoform X3 [Chlorocebus sabaeus]	primates	collagen
Chlorocebus sabaeus	DGEAGAQGPPGPAGPAGER	NC	NCBI_euromammals_byGENUS_bonevar_primates_Apr2018_nodupes.fasta	Locus:3.1.1.1006.1	1706.77	99.7	XP_008009716.1 XP_008009716.1 PREDICTED: collagen alpha-1(I) chain isoform X1 [Chlorocebus sabaeus]	primates	collagen
Chlorocebus sabaeus	DGEAGAQGPPGPAGPAGER	NC	NCBI_euromammals_byGENUS_bonevar_primates_Apr2018_nodupes.fasta	Locus:3.1.1.1006.1	1706.77	99.7	XP_008009719.1 XP_008009719.1 PREDICTED: collagen alpha-1(I) chain isoform X4 [Chlorocebus sabaeus]	primates	collagen
Chlorocebus sabaeus	GPSGPQGPSGPPGPK	NC	NCBI_euromammals_byGENUS_bonevar_primates_Apr2018_nodupes.fasta	Locus:1.1.1.38.1	1332.65	99.7	XP_008009717.1 XP_008009717.1 PREDICTED: collagen alpha-1(I) chain isoform X2 [Chlorocebus sabaeus]	primates	collagen
Chlorocebus sabaeus	GSAGPPGATGFPGAAGR	NC	NCBI_euromammals_byGENUS_bonevar_primates_Apr2018_nodupes.fasta	Locus:3.1.1.1010.1	1459.69	99.7	XP_008009718.1 XP_008009718.1 PREDICTED: collagen alpha-1(I) chain isoform X3 [Chlorocebus sabaeus]	primates	collagen
Chlorocebus sabaeus	DGEAGAQGPPGPAGPAGER	NC	NCBI_euromammals_byGENUS_bonevar_primates_Apr2018_nodupes.fasta	Locus:1.1.1.60.1	1706.77	99.7	XP_008009720.1 XP_008009720.1 PREDICTED: collagen alpha-1(I) chain isoform X5 [Chlorocebus sabaeus]	primates	collagen
Chlorocebus sabaeus	GETGPAGPAGPVGPVGAR	NC	NCBI_euromammals_byGENUS_bonevar_primates_Apr2018_nodupes.fasta	Locus:3.1.1.1011.1	1546.8	99.7	XP_008009720.1 XP_008009720.1 PREDICTED: collagen alpha-1(I) chain isoform X5 [Chlorocebus sabaeus]	primates	collagen
Chlorocebus sabaeus	DGEAGAQGPPGPAGPAGER	NC	NCBI_euromammals_byGENUS_bonevar_primates_Apr2018_nodupes.fasta	Locus:1.1.1.60.1	1706.77	99.7	XP_008009717.1 XP_008009717.1 PREDICTED: collagen alpha-1(I) chain isoform X2 [Chlorocebus sabaeus]	primates	collagen
Chlorocebus sabaeus	VNVDEVGGEALGR	NC	NCBI_euromammals_byGENUS_bonevar_primates_Apr2018_nodupes.fasta	Locus:3.1.1.1015.1	1314.66	99.7	NP_001316847.1 NP_001316847.1 hemoglobin subunit beta [Chlorocebus sabaeus]	primates	hemoglobin
Chlorocebus sabaeus	GETGPAGPAGPVGPVGAR	NC	NCBI_euromammals_byGENUS_bonevar_primates_Apr2018_nodupes.fasta	Locus:1.1.1.205.1	1546.8	99.7	XP_008009717.1 XP_008009717.1 PREDICTED: collagen alpha-1(I) chain isoform X2 [Chlorocebus sabaeus]	primates	collagen
Chlorocebus sabaeus	GETGPAGPAGPVGPVGAR	NC	NCBI_euromammals_byGENUS_bonevar_primates_Apr2018_nodupes.fasta	Locus:1.1.1.205.1	1546.8	99.7	XP_008009719.1 XP_008009719.1 PREDICTED: collagen alpha-1(I) chain isoform X4 [Chlorocebus sabaeus]	primates	collagen
Chlorocebus sabaeus	GSAGPPGATGFPGAAGR	NC	NCBI_euromammals_byGENUS_bonevar_primates_Apr2018_nodupes.fasta	Locus:3.1.1.1010.1	1459.69	99.7	XP_008009716.1 XP_008009716.1 PREDICTED: collagen alpha-1(I) chain isoform X1 [Chlorocebus sabaeus]	primates	collagen
Chlorocebus sabaeus	GSAGPPGATGFPGAAGR	NC	NCBI_euromammals_byGENUS_bonevar_primates_Apr2018_nodupes.fasta	Locus:1.1.1.136.1	1459.69	99.7	XP_008009719.1 XP_008009719.1 PREDICTED: collagen alpha-1(I) chain isoform X4 [Chlorocebus sabaeus]	primates	collagen
Chlorocebus sabaeus	DGEAGAQGPPGPAGPAGER	NC	NCBI_euromammals_byGENUS_bonevar_primates_Apr2018_nodupes.fasta	Locus:3.1.1.1006.1	1706.77	99.7	XP_008009717.1 XP_008009717.1 PREDICTED: collagen alpha-1(I) chain isoform X2 [Chlorocebus sabaeus]	primates	collagen
Chlorocebus sabaeus	DGEAGAQGPPGPAGPAGER	NC	NCBI_euromammals_byGENUS_bonevar_primates_Apr2018_nodupes.fasta	Locus:1.1.1.71.1	1690.78	99.7	XP_008009719.1 XP_008009719.1 PREDICTED: collagen alpha-1(I) chain isoform X4 [Chlorocebus sabaeus]	primates	collagen
Chlorocebus sabaeus	DGEAGAQGPPGPAGPAGER	NC	NCBI_euromammals_byGENUS_bonevar_primates_Apr2018_nodupes.fasta	Locus:1.1.1.71.1	1690.78	99.7	XP_008009716.1 XP_008009716.1 PREDICTED: collagen alpha-1(I) chain isoform X1 [Chlorocebus sabaeus]	primates	collagen
Chlorocebus sabaeus	VNVDEVGGEALGR	NC	NCBI_euromammals_byGENUS_bonevar_primates_Apr2018_nodupes.fasta	Locus:1.1.1.336.1	1314.66	99.7	NP_001316847.1 NP_001316847.1 hemoglobin subunit beta [Chlorocebus sabaeus]	primates	hemoglobin
Chlorocebus sabaeus	DGEAGAQGPPGPAGPAGER	NC	NCBI_euromammals_byGENUS_bonevar_primates_Apr2018_nodupes.fasta	Locus:1.1.1.71.1	1690.78	99.7	XP_008009717.1 XP_008009717.1 PREDICTED: collagen alpha-1(I) chain isoform X2 [Chlorocebus sabaeus]	primates	collagen
Chlorocebus sabaeus	DGEAGAQGPPGPAGPAGER	NC	NCBI_euromammals_byGENUS_bonevar_primates_Apr2018_nodupes.fasta	Locus:1.1.1.60.1	1706.77	99.7	XP_008009716.1 XP_008009716.1 PREDICTED: collagen alpha-1(I) chain isoform X1 [Chlorocebus sabaeus]	primates	collagen
Chlorocebus sabaeus	GPSGPQGPSGPPGPK	NC	NCBI_euromammals_byGENUS_bonevar_primates_Apr2018_nodupes.fasta	Locus:1.1.1.38.1	1332.65	99.7	XP_008009718.1 XP_008009718.1 PREDICTED: collagen alpha-1(I) chain isoform X3 [Chlorocebus sabaeus]	primates	collagen
Chlorocebus sabaeus	DGEAGAQGPPGPAGPAGER	NC	NCBI_euromammals_byGENUS_bonevar_primates_Apr2018_nodupes.fasta	Locus:1.1.1.71.1	1690.78	99.7	XP_008009718.1 XP_008009718.1 PREDICTED: collagen alpha-1(I) chain isoform X3 [Chlorocebus sabaeus]	primates	collagen
Chlorocebus sabaeus	LLVVYPWTQR	NC	NCBI_euromammals_byGENUS_bonevar_primates_Apr2018_nodupes.fasta	Locus:3.1.1.1018.1	1274.73	99.7	XP_008018086.1 XP_008018086.1 PREDICTED: hemoglobin subunit epsilon [Chlorocebus sabaeus]	primates	hemoglobin
Chlorocebus sabaeus	GETGPAGPAGPVGPVGAR	NC	NCBI_euromammals_byGENUS_bonevar_primates_Apr2018_nodupes.fasta	Locus:1.1.1.205.1	1546.8	99.7	XP_008009720.1 XP_008009720.1 PREDICTED: collagen alpha-1(I) chain isoform X5 [Chlorocebus sabaeus]	primates	collagen
Chlorocebus sabaeus	GSAGPPGATGFPGAAGR	NC	NCBI_euromammals_byGENUS_bonevar_primates_Apr2018_nodupes.fasta	Locus:3.1.1.1010.1	1459.69	99.7	XP_008009717.1 XP_008009717.1 PREDICTED: collagen alpha-1(I) chain isoform X2 [Chlorocebus sabaeus]	primates	collagen
Chlorocebus sabaeus	GPSGPQGPSGPPGPK	NC	NCBI_euromammals_byGENUS_bonevar_primates_Apr2018_nodupes.fasta	Locus:1.1.1.38.1	1332.65	99.7	XP_008009719.1 XP_008009719.1 PREDICTED: collagen alpha-1(I) chain isoform X4 [Chlorocebus sabaeus]	primates	collagen
Chlorocebus sabaeus	DGEAGAQGPPGPAGPAGER	NC	NCBI_euromammals_byGENUS_bonevar_primates_Apr2018_nodupes.fasta	Locus:1.1.1.71.1	1690.78	99.7	XP_008009720.1 XP_008009720.1 PREDICTED: collagen alpha-1(I) chain isoform X5 [Chlorocebus sabaeus]	primates	collagen
Colobus angolensis	GSAGPPGATGFPGAAGR	NC	NCBI_euromammals_byGENUS_bonevar_primates_Apr2018_nodupes.fasta	Locus:1.1.1.136.1	1459.69	99.7	XP_011815340.1 XP_011815340.1 PREDICTED: collagen alpha-1(I) chain [Colobus angolensis palliatus]	primates	collagen
Colobus angolensis	LLVVYPWTQR	NC	NCBI_euromammals_byGENUS_bonevar_primates_Apr2018_nodupes.fasta	Locus:3.1.1.1018.1	1274.73	99.7	XP_011818993.1 XP_011818993.1 PREDICTED: hemoglobin subunit delta isoform X2 [Colobus angolensis palliatus]	primates	hemoglobin
Colobus angolensis	GETGPAGPAGPVGPVGAR	NC	NCBI_euromammals_byGENUS_bonevar_primates_Apr2018_nodupes.fasta	Locus:1.1.1.205.1	1546.8	99.7	XP_011815340.1 XP_011815340.1 PREDICTED: collagen alpha-1(I) chain [Colobus angolensis palliatus]	primates	collagen
Colobus angolensis	LLVVYPWTQR	NC	NCBI_euromammals_byGENUS_bonevar_primates_Apr2018_nodupes.fasta	Locus:3.1.1.1018.1	1274.73	99.7	XP_011818994.1 XP_011818994.1 PREDICTED: hemoglobin subunit gamma isoform X1 [Colobus angolensis palliatus]	primates	hemoglobin
Colobus angolensis	DGEAGAQGPPGPAGPAGER	NC	NCBI_euromammals_byGENUS_bonevar_primates_Apr2018_nodupes.fasta	Locus:1.1.1.71.1	1690.78	99.7	XP_011815340.1 XP_011815340.1 PREDICTED: collagen alpha-1(I) chain [Colobus angolensis palliatus]	primates	collagen
Colobus angolensis	GPSGPQGPSGPPGPK	NC	NCBI_euromammals_byGENUS_bonevar_primates_Apr2018_nodupes.fasta	Locus:1.1.1.38.1	1332.65	99.7	XP_011815340.1 XP_011815340.1 PREDICTED: collagen alpha-1(I) chain [Colobus angolensis palliatus]	primates	collagen
Colobus angolensis	LLVVYPWTQR	NC	NCBI_euromammals_byGENUS_bonevar_primates_Apr2018_nodupes.fasta	Locus:3.1.1.1018.1	1274.73	99.7	XP_011818991.1 XP_011818991.1 PREDICTED: hemoglobin subunit beta [Colobus angolensis palliatus]	primates	hemoglobin
Colobus angolensis	LLVVYPWTQR	NC	NCBI_euromammals_byGENUS_bonevar_primates_Apr2018_nodupes.fasta	Locus:3.1.1.1018.1	1274.73	99.7	XP_011818998.1 XP_011818998.1 PREDICTED: hemoglobin subunit epsilon [Colobus angolensis palliatus]	primates	hemoglobin
Colobus angolensis	LLVVYPWTQR	NC	NCBI_euromammals_byGENUS_bonevar_primates_Apr2018_nodupes.fasta	Locus:3.1.1.1018.1	1274.73	99.7	XP_011818996.1 XP_011818996.1 PREDICTED: hemoglobin subunit gamma isoform X2 [Colobus angolensis palliatus]	primates	hemoglobin
Colobus angolensis	VNVDEVGGEALGR	NC	NCBI_euromammals_byGENUS_bonevar_primates_Apr2018_nodupes.fasta	Locus:3.1.1.1015.1	1314.66	99.7	XP_011818991.1 XP_011818991.1 PREDICTED: hemoglobin subunit beta [Colobus angolensis palliatus]	primates	hemoglobin
Colobus angolensis	VNVDEVGGEALGR	NC	NCBI_euromammals_byGENUS_bonevar_primates_Apr2018_nodupes.fasta	Locus:2.1.1.115.1	1314.66	99.7	XP_011818991.1 XP_011818991.1 PREDICTED: hemoglobin subunit beta [Colobus angolensis palliatus]	primates	hemoglobin
Colobus angolensis	GETGPAGPAGPVGPVGAR	NC	NCBI_euromammals_byGENUS_bonevar_primates_Apr2018_nodupes.fasta	Locus:3.1.1.1011.1	1546.8	99.7	XP_011815340.1 XP_011815340.1 PREDICTED: collagen alpha-1(I) chain [Colobus angolensis palliatus]	primates	collagen
Colobus angolensis	LLVVYPWTQR	NC	NCBI_euromammals_byGENUS_bonevar_primates_Apr2018_nodupes.fasta	Locus:3.1.1.1018.1	1274.73	99.7	XP_011818992.1 XP_011818992.1 PREDICTED: hemoglobin subunit delta isoform X1 [Colobus angolensis palliatus]	primates	hemoglobin
Colobus angolensis	GSAGPPGATGFPGAAGR	NC	NCBI_euromammals_byGENUS_bonevar_primates_Apr2018_nodupes.fasta	Locus:3.1.1.1010.1	1459.69	99.7	XP_011815340.1 XP_011815340.1 PREDICTED: collagen alpha-1(I) chain [Colobus angolensis palliatus]	primates	collagen
Colobus angolensis	LLVVYPWTQR	NC	NCBI_euromammals_byGENUS_bonevar_primates_Apr2018_nodupes.fasta	Locus:3.1.1.1018.1	1274.73	99.7	XP_011818997.1 XP_011818997.1 PREDICTED: hemoglobin subunit gamma isoform X3 [Colobus angolensis palliatus]	primates	hemoglobin
Colobus angolensis	DGEAGAQGPPGPAGPAGER	NC	NCBI_euromammals_byGENUS_bonevar_primates_Apr2018_nodupes.fasta	Locus:3.1.1.1006.1	1706.77	99.7	XP_011815340.1 XP_011815340.1 PREDICTED: collagen alpha-1(I) chain [Colobus angolensis palliatus]	primates	collagen
Colobus angolensis	VNVDEVGGEALGR	NC	NCBI_euromammals_byGENUS_bonevar_primates_Apr2018_nodupes.fasta	Locus:1.1.1.336.1	1314.66	99.7	XP_011818991.1 XP_011818991.1 PREDICTED: hemoglobin subunit beta [Colobus angolensis palliatus]	primates	hemoglobin
Colobus angolensis	LLVVYPWTQR	NC	NCBI_euromammals_byGENUS_bonevar_primates_Apr2018_nodupes.fasta	Locus:3.1.1.1018.1	1274.73	99.7	XP_011818995.1 XP_011818995.1 PREDICTED: hemoglobin subunit gamma isoform X1 [Colobus angolensis palliatus]	primates	hemoglobin
Colobus angolensis	DGEAGAQGPPGPAGPAGER	NC	NCBI_euromammals_byGENUS_bonevar_primates_Apr2018_nodupes.fasta	Locus:1.1.1.60.1	1706.77	99.7	XP_011815340.1 XP_011815340.1 PREDICTED: collagen alpha-1(I) chain [Colobus angolensis palliatus]	primates	collagen
Cricetulus griseus	LLVVYPWTQR	NC	NCBI_euromammals_byGENUS_bonevar_primates_Apr2018_nodupes.fasta	Locus:3.1.1.1018.1	1274.73	99.7	XP_007633586.1 XP_007633586.1 PREDICTED: hemoglobin subunit epsilon [Cricetulus griseus]	rodentia	hemoglobin
Cricetulus griseus	LLVVYPWTQR	NC	NCBI_euromammals_byGENUS_bonevar_primates_Apr2018_nodupes.fasta	Locus:3.1.1.1018.1	1274.73	99.7	NP_001233681.1 NP_001233681.1 beta major globin chain [Cricetulus griseus]	rodentia	hemoglobin
Cricetulus griseus	LLVVYPWTQR	NC	NCBI_euromammals_byGENUS_bonevar_primates_Apr2018_nodupes.fasta	Locus:3.1.1.1018.1	1274.73	99.7	EGW02569.1 EGW02569.1 Hemoglobin subunit epsilon-Y2 [Cricetulus griseus]	rodentia	hemoglobin
Cricetulus griseus	LLVVYPWTQR	NC	NCBI_euromammals_byGENUS_bonevar_primates_Apr2018_nodupes.fasta	Locus:3.1.1.1018.1	1274.73	99.7	ERE78774.1 ERE78774.1 hemoglobin subunit epsilon-Y2-like protein, partial [Cricetulus griseus]	rodentia	hemoglobin
Cricetulus griseus	LLVVYPWTQR	NC	NCBI_euromammals_byGENUS_bonevar_primates_Apr2018_nodupes.fasta	Locus:3.1.1.1018.1	1274.73	99.7	CAA40346.1 CAA40346.1 beta major globin chain [Cricetulus griseus]	rodentia	hemoglobin
Cricetulus griseus	LLVVYPWTQR	NC	NCBI_euromammals_byGENUS_bonevar_primates_Apr2018_nodupes.fasta	Locus:3.1.1.1018.1	1274.73	99.7	XP_003512666.1 XP_003512666.1 PREDICTED: hemoglobin subunit epsilon [Cricetulus griseus]	rodentia	hemoglobin
Dama dama	LLVVYPWTQR	NC	NCBI_euromammals_byGENUS_bonevar_primates_Apr2018_nodupes.fasta	Locus:3.1.1.1018.1	1274.73	99.7	ASH97658.1 ASH97658.1 adult beta-globin [Dama dama]	cetartiodactyla	hemoglobin
Delphinapterus leucas	GSAGPPGATGFPGAAGR	NC	NCBI_euromammals_byGENUS_bonevar_primates_Apr2018_nodupes.fasta	Locus:3.1.1.1010.1	1459.69	99.7	XP_022413783.1 XP_022413783.1 collagen alpha-1(I) chain [Delphinapterus leucas]	cetartiodactyla	collagen
Delphinapterus leucas	GETGPAGPAGPIGPVGAR	NC	NCBI_euromammals_byGENUS_bonevar_primates_Apr2018_nodupes.fasta	Locus:1.1.1.290.1	1560.81	99.7	XP_022413783.1 XP_022413783.1 collagen alpha-1(I) chain [Delphinapterus leucas]	cetartiodactyla	collagen
Delphinapterus leucas	GEPGPAGLPGPPGER	NC	NCBI_euromammals_byGENUS_bonevar_primates_Apr2018_nodupes.fasta	Locus:1.1.1.1008.1	1435.68	99.7	XP_022413783.1 XP_022413783.1 collagen alpha-1(I) chain [Delphinapterus leucas]	cetartiodactyla	collagen
Delphinapterus leucas	GETGPAGPAGPIGPVGAR	NC	NCBI_euromammals_byGENUS_bonevar_primates_Apr2018_nodupes.fasta	Locus:2.1.1.27.1	1560.81	99.7	XP_022413783.1 XP_022413783.1 collagen alpha-1(I) chain [Delphinapterus leucas]	cetartiodactyla	collagen
Delphinapterus leucas	LLVVYPWTQR	NC	NCBI_euromammals_byGENUS_bonevar_primates_Apr2018_nodupes.fasta	Locus:3.1.1.1018.1	1274.73	99.7	XP_022418960.1 XP_022418960.1 hemoglobin subunit epsilon-1 isoform X2 [Delphinapterus leucas]	cetartiodactyla	hemoglobin
Delphinapterus leucas	DGEAGAQGPPGPAGPAGER	NC	NCBI_euromammals_byGENUS_bonevar_primates_Apr2018_nodupes.fasta	Locus:1.1.1.60.1	1706.77	99.7	XP_022413783.1 XP_022413783.1 collagen alpha-1(I) chain [Delphinapterus leucas]	cetartiodactyla	collagen
Delphinapterus leucas	GETGPAGPAGPIGPVGAR	NC	NCBI_euromammals_byGENUS_bonevar_primates_Apr2018_nodupes.fasta	Locus:3.1.1.1013.1	1560.81	99.7	XP_022413783.1 XP_022413783.1 collagen alpha-1(I) chain [Delphinapterus leucas]	cetartiodactyla	collagen
Delphinapterus leucas	GSAGPPGATGFPGAAGR	NC	NCBI_euromammals_byGENUS_bonevar_primates_Apr2018_nodupes.fasta	Locus:1.1.1.136.1	1459.69	99.7	XP_022413783.1 XP_022413783.1 collagen alpha-1(I) chain [Delphinapterus leucas]	cetartiodactyla	collagen
Delphinapterus leucas	LLVVYPWTQR	NC	NCBI_euromammals_byGENUS_bonevar_primates_Apr2018_nodupes.fasta	Locus:3.1.1.1018.1	1274.73	99.7	XP_022418958.1 XP_022418958.1 hemoglobin subunit beta-Z isoform X1 [Delphinapterus leucas]	cetartiodactyla	hemoglobin
Delphinapterus leucas	GPSGPQGPSGPPGPK	NC	NCBI_euromammals_byGENUS_bonevar_primates_Apr2018_nodupes.fasta	Locus:1.1.1.38.1	1332.65	99.7	XP_022413783.1 XP_022413783.1 collagen alpha-1(I) chain [Delphinapterus leucas]	cetartiodactyla	collagen
Delphinapterus leucas	DGEAGAQGPPGPAGPAGER	NC	NCBI_euromammals_byGENUS_bonevar_primates_Apr2018_nodupes.fasta	Locus:1.1.1.71.1	1690.78	99.7	XP_022413783.1 XP_022413783.1 collagen alpha-1(I) chain [Delphinapterus leucas]	cetartiodactyla	collagen
Delphinapterus leucas	LLVVYPWTQR	NC	NCBI_euromammals_byGENUS_bonevar_primates_Apr2018_nodupes.fasta	Locus:3.1.1.1018.1	1274.73	99.7	AMN15055.1 AMN15055.1 hemoglobin subunit beta, partial [Delphinapterus leucas]	cetartiodactyla	hemoglobin
Delphinapterus leucas	LLVVYPWTQR	NC	NCBI_euromammals_byGENUS_bonevar_primates_Apr2018_nodupes.fasta	Locus:3.1.1.1018.1	1274.73	99.7	XP_022418961.1 XP_022418961.1 hemoglobin subunit epsilon-1 isoform X2 [Delphinapterus leucas]	cetartiodactyla	hemoglobin
Delphinapterus leucas	LLVVYPWTQR	NC	NCBI_euromammals_byGENUS_bonevar_primates_Apr2018_nodupes.fasta	Locus:3.1.1.1018.1	1274.73	99.7	XP_022418957.1 XP_022418957.1 hemoglobin subunit beta-Z isoform X1 [Delphinapterus leucas]	cetartiodactyla	hemoglobin
Delphinapterus leucas	DGEAGAQGPPGPAGPAGER	NC	NCBI_euromammals_byGENUS_bonevar_primates_Apr2018_nodupes.fasta	Locus:3.1.1.1006.1	1706.77	99.7	XP_022413783.1 XP_022413783.1 collagen alpha-1(I) chain [Delphinapterus leucas]	cetartiodactyla	collagen
Delphinapterus leucas	LLVVYPWTQR	NC	NCBI_euromammals_byGENUS_bonevar_primates_Apr2018_nodupes.fasta	Locus:3.1.1.1018.1	1274.73	99.7	XP_022418962.1 XP_022418962.1 hemoglobin subunit epsilon-1 isoform X2 [Delphinapterus leucas]	cetartiodactyla	hemoglobin
Delphinapterus leucas	AGEVGPPGPPGPAGEK	NC	NCBI_euromammals_byGENUS_bonevar_primates_Apr2018_nodupes.fasta	Locus:1.1.1.67.1	1448.7	99.7	XP_022413783.1 XP_022413783.1 collagen alpha-1(I) chain [Delphinapterus leucas]	cetartiodactyla	collagen
Delphinapterus leucas	GDGGPPGATGFPGAAGR	NC	NCBI_euromammals_byGENUS_bonevar_primates_Apr2018_nodupes.fasta	Locus:1.1.1.131.1	1473.67	99.7	XP_022441863.1 XP_022441863.1 collagen alpha-2(I) chain [Delphinapterus leucas]	cetartiodactyla	collagen
Delphinapterus leucas	LLVVYPWTQR	NC	NCBI_euromammals_byGENUS_bonevar_primates_Apr2018_nodupes.fasta	Locus:3.1.1.1018.1	1274.73	99.7	XP_022422425.1 XP_022422425.1 hemoglobin subunit beta [Delphinapterus leucas]	cetartiodactyla	hemoglobin
Delphinapterus leucas	LLVVYPWTQR	NC	NCBI_euromammals_byGENUS_bonevar_primates_Apr2018_nodupes.fasta	Locus:3.1.1.1018.1	1274.73	99.7	XP_022418956.1 XP_022418956.1 hemoglobin subunit beta-Z isoform X1 [Delphinapterus leucas]	cetartiodactyla	hemoglobin
Delphinapterus leucas	LLVVYPWTQR	NC	NCBI_euromammals_byGENUS_bonevar_primates_Apr2018_nodupes.fasta	Locus:3.1.1.1018.1	1274.73	99.7	XP_022418959.1 XP_022418959.1 hemoglobin subunit beta-Z isoform X1 [Delphinapterus leucas]	cetartiodactyla	hemoglobin
Delphinus capensis	LLVVYPWTQR	NC	NCBI_euromammals_byGENUS_bonevar_primates_Apr2018_nodupes.fasta	Locus:3.1.1.1018.1	1274.73	99.7	AMN15054.1 AMN15054.1 hemoglobin subunit beta, partial [Delphinus capensis]	cetartiodactyla	hemoglobin
Delphinus delphis	LLVVYPWTQR	NC	NCBI_euromammals_byGENUS_bonevar_primates_Apr2018_nodupes.fasta	Locus:3.1.1.1018.1	1274.73	99.7	ACR10447.1 ACR10447.1 hemoglobin beta2 chain [Delphinus delphis]	cetartiodactyla	hemoglobin
Delphinus delphis	LLVVYPWTQR	NC	NCBI_euromammals_byGENUS_bonevar_primates_Apr2018_nodupes.fasta	Locus:3.1.1.1018.1	1274.73	99.7	ACR10446.1 ACR10446.1 hemoglobin beta1 chain [Delphinus delphis]	cetartiodactyla	hemoglobin
Delphinus delphis	LLVVYPWTQR	NC	NCBI_euromammals_byGENUS_bonevar_primates_Apr2018_nodupes.fasta	Locus:3.1.1.1018.1	1274.73	99.7	ACR10448.1 ACR10448.1 hemoglobin beta4 chain [Delphinus delphis]	cetartiodactyla	hemoglobin
Delphinus delphis	LLVVYPWTQR	NC	NCBI_euromammals_byGENUS_bonevar_primates_Apr2018_nodupes.fasta	Locus:3.1.1.1018.1	1274.73	99.7	ACR10449.1 ACR10449.1 hemoglobin beta5 chain [Delphinus delphis]	cetartiodactyla	hemoglobin
Eptesicus fuscus	GEPGPAGLPGPPGER	NC	NCBI_euromammals_byGENUS_bonevar_primates_Apr2018_nodupes.fasta	Locus:1.1.1.1008.1	1435.68	99.7	XP_008151928.1 XP_008151928.1 PREDICTED: collagen alpha-1(I) chain [Eptesicus fuscus]	chiroptera	collagen
Eptesicus fuscus	LLVVYPWTQR	NC	NCBI_euromammals_byGENUS_bonevar_primates_Apr2018_nodupes.fasta	Locus:3.1.1.1018.1	1274.73	99.7	XP_008158683.1 XP_008158683.1 PREDICTED: hemoglobin subunit epsilon [Eptesicus fuscus]	chiroptera	hemoglobin
Eptesicus fuscus	VNVDEVGGEALGR	NC	NCBI_euromammals_byGENUS_bonevar_primates_Apr2018_nodupes.fasta	Locus:1.1.1.336.1	1314.66	99.7	XP_008158686.1 XP_008158686.1 PREDICTED: hemoglobin subunit beta-2 [Eptesicus fuscus]	chiroptera	hemoglobin
Eptesicus fuscus	VNVDEVGGEALGR	NC	NCBI_euromammals_byGENUS_bonevar_primates_Apr2018_nodupes.fasta	Locus:2.1.1.115.1	1314.66	99.7	XP_008158686.1 XP_008158686.1 PREDICTED: hemoglobin subunit beta-2 [Eptesicus fuscus]	chiroptera	hemoglobin
Eptesicus fuscus	VNVDEVGGEALGR	NC	NCBI_euromammals_byGENUS_bonevar_primates_Apr2018_nodupes.fasta	Locus:3.1.1.1015.1	1314.66	99.7	XP_008158685.1 XP_008158685.1 PREDICTED: hemoglobin subunit beta-2-like [Eptesicus fuscus]	chiroptera	hemoglobin
Eptesicus fuscus	VNVDEVGGEALGR	NC	NCBI_euromammals_byGENUS_bonevar_primates_Apr2018_nodupes.fasta	Locus:3.1.1.1015.1	1314.66	99.7	XP_008158686.1 XP_008158686.1 PREDICTED: hemoglobin subunit beta-2 [Eptesicus fuscus]	chiroptera	hemoglobin
Eptesicus fuscus	VNVDEVGGEALGR	NC	NCBI_euromammals_byGENUS_bonevar_primates_Apr2018_nodupes.fasta	Locus:2.1.1.115.1	1314.66	99.7	XP_008158685.1 XP_008158685.1 PREDICTED: hemoglobin subunit beta-2-like [Eptesicus fuscus]	chiroptera	hemoglobin
Eptesicus fuscus	LLVVYPWTQR	NC	NCBI_euromammals_byGENUS_bonevar_primates_Apr2018_nodupes.fasta	Locus:3.1.1.1018.1	1274.73	99.7	XP_008158685.1 XP_008158685.1 PREDICTED: hemoglobin subunit beta-2-like [Eptesicus fuscus]	chiroptera	hemoglobin
Eptesicus fuscus	LLVVYPWTQR	NC	NCBI_euromammals_byGENUS_bonevar_primates_Apr2018_nodupes.fasta	Locus:3.1.1.1018.1	1274.73	99.7	ABM64797.1 ABM64797.1 beta-globin, partial [Eptesicus fuscus]	chiroptera	hemoglobin
Eptesicus fuscus	VNVDEVGGEALGR	NC	NCBI_euromammals_byGENUS_bonevar_primates_Apr2018_nodupes.fasta	Locus:1.1.1.336.1	1314.66	99.7	XP_008158685.1 XP_008158685.1 PREDICTED: hemoglobin subunit beta-2-like [Eptesicus fuscus]	chiroptera	hemoglobin
Eptesicus fuscus	GSAGPPGATGFPGAAGR	NC	NCBI_euromammals_byGENUS_bonevar_primates_Apr2018_nodupes.fasta	Locus:1.1.1.136.1	1459.69	99.7	XP_008151928.1 XP_008151928.1 PREDICTED: collagen alpha-1(I) chain [Eptesicus fuscus]	chiroptera	collagen
Eptesicus fuscus	LLVVYPWTQR	NC	NCBI_euromammals_byGENUS_bonevar_primates_Apr2018_nodupes.fasta	Locus:3.1.1.1018.1	1274.73	99.7	ABM64796.1 ABM64796.1 beta-globin, partial [Eptesicus fuscus]	chiroptera	hemoglobin
Eptesicus fuscus	GSAGPPGATGFPGAAGR	NC	NCBI_euromammals_byGENUS_bonevar_primates_Apr2018_nodupes.fasta	Locus:3.1.1.1010.1	1459.69	99.7	XP_008151928.1 XP_008151928.1 PREDICTED: collagen alpha-1(I) chain [Eptesicus fuscus]	chiroptera	collagen
Eptesicus fuscus	LLVVYPWTQR	NC	NCBI_euromammals_byGENUS_bonevar_primates_Apr2018_nodupes.fasta	Locus:3.1.1.1018.1	1274.73	99.7	XP_008158686.1 XP_008158686.1 PREDICTED: hemoglobin subunit beta-2 [Eptesicus fuscus]	chiroptera	hemoglobin
Eptesicus fuscus	LLVVYPWTQR	NC	NCBI_euromammals_byGENUS_bonevar_primates_Apr2018_nodupes.fasta	Locus:3.1.1.1018.1	1274.73	99.7	XP_008158684.1 XP_008158684.1 PREDICTED: hemoglobin subunit epsilon-2 [Eptesicus fuscus]	chiroptera	hemoglobin
Equus asinus	DGEAGAQGPPGPAGPAGER	NC	NCBI_euromammals_byGENUS_bonevar_primates_Apr2018_nodupes.fasta	Locus:1.1.1.71.1	1690.78	99.7	XP_014689064.1 XP_014689064.1 PREDICTED: collagen alpha-1(I) chain isoform X3 [Equus asinus]	perissodactyla	collagen
Equus asinus	GSAGPPGATGFPGAAGR	NC	NCBI_euromammals_byGENUS_bonevar_primates_Apr2018_nodupes.fasta	Locus:3.1.1.1010.1	1459.69	99.7	XP_014689064.1 XP_014689064.1 PREDICTED: collagen alpha-1(I) chain isoform X3 [Equus asinus]	perissodactyla	collagen
Equus asinus	DGEAGAQGPPGPAGPAGER	NC	NCBI_euromammals_byGENUS_bonevar_primates_Apr2018_nodupes.fasta	Locus:1.1.1.60.1	1706.77	99.7	ACM24774.1 ACM24774.1 collagen alpha-1 type I chain [Equus asinus]	perissodactyla	collagen
Equus asinus	DGEAGAQGPPGPAGPAGER	NC	NCBI_euromammals_byGENUS_bonevar_primates_Apr2018_nodupes.fasta	Locus:3.1.1.1006.1	1706.77	99.7	XP_014689063.1 XP_014689063.1 PREDICTED: collagen alpha-1(I) chain isoform X2 [Equus asinus]	perissodactyla	collagen
Equus asinus	GSAGPPGATGFPGAAGR	NC	NCBI_euromammals_byGENUS_bonevar_primates_Apr2018_nodupes.fasta	Locus:1.1.1.136.1	1459.69	99.7	NP_001310708.1 NP_001310708.1 collagen alpha-1(I) chain precursor [Equus asinus]	perissodactyla	collagen
Equus asinus	GPSGPQGPSGPPGPK	NC	NCBI_euromammals_byGENUS_bonevar_primates_Apr2018_nodupes.fasta	Locus:1.1.1.38.1	1332.65	99.7	XP_014689065.1 XP_014689065.1 PREDICTED: collagen alpha-1(I) chain isoform X4 [Equus asinus]	perissodactyla	collagen
Equus asinus	GSAGPPGATGFPGAAGR	NC	NCBI_euromammals_byGENUS_bonevar_primates_Apr2018_nodupes.fasta	Locus:3.1.1.1010.1	1459.69	99.7	NP_001310708.1 NP_001310708.1 collagen alpha-1(I) chain precursor [Equus asinus]	perissodactyla	collagen
Equus asinus	DGEAGAQGPPGPAGPAGER	NC	NCBI_euromammals_byGENUS_bonevar_primates_Apr2018_nodupes.fasta	Locus:3.1.1.1006.1	1706.77	99.7	XP_014689064.1 XP_014689064.1 PREDICTED: collagen alpha-1(I) chain isoform X3 [Equus asinus]	perissodactyla	collagen
Equus asinus	DGEAGAQGPPGPAGPAGER	NC	NCBI_euromammals_byGENUS_bonevar_primates_Apr2018_nodupes.fasta	Locus:1.1.1.71.1	1690.78	99.7	XP_014689063.1 XP_014689063.1 PREDICTED: collagen alpha-1(I) chain isoform X2 [Equus asinus]	perissodactyla	collagen
Equus asinus	GSAGPPGATGFPGAAGR	NC	NCBI_euromammals_byGENUS_bonevar_primates_Apr2018_nodupes.fasta	Locus:1.1.1.136.1	1459.69	99.7	XP_014689063.1 XP_014689063.1 PREDICTED: collagen alpha-1(I) chain isoform X2 [Equus asinus]	perissodactyla	collagen
Equus asinus	GSAGPPGATGFPGAAGR	NC	NCBI_euromammals_byGENUS_bonevar_primates_Apr2018_nodupes.fasta	Locus:1.1.1.136.1	1459.69	99.7	XP_014689065.1 XP_014689065.1 PREDICTED: collagen alpha-1(I) chain isoform X4 [Equus asinus]	perissodactyla	collagen
Equus asinus	LLVVYPWTQR	NC	NCBI_euromammals_byGENUS_bonevar_primates_Apr2018_nodupes.fasta	Locus:3.1.1.1018.1	1274.73	99.7	XP_014695113.1 XP_014695113.1 PREDICTED: hemoglobin subunit epsilon [Equus asinus]	perissodactyla	hemoglobin
Equus asinus	GSAGPPGATGFPGAAGR	NC	NCBI_euromammals_byGENUS_bonevar_primates_Apr2018_nodupes.fasta	Locus:3.1.1.1010.1	1459.69	99.7	XP_014689063.1 XP_014689063.1 PREDICTED: collagen alpha-1(I) chain isoform X2 [Equus asinus]	perissodactyla	collagen
Equus asinus	GSAGPPGATGFPGAAGR	NC	NCBI_euromammals_byGENUS_bonevar_primates_Apr2018_nodupes.fasta	Locus:1.1.1.136.1	1459.69	99.7	XP_014689064.1 XP_014689064.1 PREDICTED: collagen alpha-1(I) chain isoform X3 [Equus asinus]	perissodactyla	collagen
Equus asinus	DGEAGAQGPPGPAGPAGER	NC	NCBI_euromammals_byGENUS_bonevar_primates_Apr2018_nodupes.fasta	Locus:1.1.1.60.1	1706.77	99.7	XP_014689065.1 XP_014689065.1 PREDICTED: collagen alpha-1(I) chain isoform X4 [Equus asinus]	perissodactyla	collagen
Equus asinus	GSAGPPGATGFPGAAGR	NC	NCBI_euromammals_byGENUS_bonevar_primates_Apr2018_nodupes.fasta	Locus:1.1.1.136.1	1459.69	99.7	ACM24774.1 ACM24774.1 collagen alpha-1 type I chain [Equus asinus]	perissodactyla	collagen
Equus asinus	DGEAGAQGPPGPAGPAGER	NC	NCBI_euromammals_byGENUS_bonevar_primates_Apr2018_nodupes.fasta	Locus:3.1.1.1006.1	1706.77	99.7	ACM24774.1 ACM24774.1 collagen alpha-1 type I chain [Equus asinus]	perissodactyla	collagen
Equus asinus	GSAGPPGATGFPGAAGR	NC	NCBI_euromammals_byGENUS_bonevar_primates_Apr2018_nodupes.fasta	Locus:3.1.1.1010.1	1459.69	99.7	XP_014689065.1 XP_014689065.1 PREDICTED: collagen alpha-1(I) chain isoform X4 [Equus asinus]	perissodactyla	collagen
Equus asinus	GPSGPQGPSGPPGPK	NC	NCBI_euromammals_byGENUS_bonevar_primates_Apr2018_nodupes.fasta	Locus:1.1.1.38.1	1332.65	99.7	XP_014689063.1 XP_014689063.1 PREDICTED: collagen alpha-1(I) chain isoform X2 [Equus asinus]	perissodactyla	collagen
Equus asinus	GPSGPQGPSGPPGPK	NC	NCBI_euromammals_byGENUS_bonevar_primates_Apr2018_nodupes.fasta	Locus:1.1.1.38.1	1332.65	99.7	ACM24774.1 ACM24774.1 collagen alpha-1 type I chain [Equus asinus]	perissodactyla	collagen
Equus asinus	GSAGPPGATGFPGAAGR	NC	NCBI_euromammals_byGENUS_bonevar_primates_Apr2018_nodupes.fasta	Locus:3.1.1.1010.1	1459.69	99.7	ACM24774.1 ACM24774.1 collagen alpha-1 type I chain [Equus asinus]	perissodactyla	collagen
Equus asinus	GPSGPQGPSGPPGPK	NC	NCBI_euromammals_byGENUS_bonevar_primates_Apr2018_nodupes.fasta	Locus:1.1.1.38.1	1332.65	99.7	NP_001310708.1 NP_001310708.1 collagen alpha-1(I) chain precursor [Equus asinus]	perissodactyla	collagen
Equus asinus	DGEAGAQGPPGPAGPAGER	NC	NCBI_euromammals_byGENUS_bonevar_primates_Apr2018_nodupes.fasta	Locus:1.1.1.71.1	1690.78	99.7	NP_001310708.1 NP_001310708.1 collagen alpha-1(I) chain precursor [Equus asinus]	perissodactyla	collagen
Equus asinus	DGEAGAQGPPGPAGPAGER	NC	NCBI_euromammals_byGENUS_bonevar_primates_Apr2018_nodupes.fasta	Locus:3.1.1.1006.1	1706.77	99.7	NP_001310708.1 NP_001310708.1 collagen alpha-1(I) chain precursor [Equus asinus]	perissodactyla	collagen
Equus asinus	LLVVYPWTQR	NC	NCBI_euromammals_byGENUS_bonevar_primates_Apr2018_nodupes.fasta	Locus:3.1.1.1018.1	1274.73	99.7	XP_014695112.1 XP_014695112.1 PREDICTED: hemoglobin subunit beta [Equus asinus]	perissodactyla	hemoglobin
Equus asinus	DGEAGAQGPPGPAGPAGER	NC	NCBI_euromammals_byGENUS_bonevar_primates_Apr2018_nodupes.fasta	Locus:3.1.1.1006.1	1706.77	99.7	XP_014689065.1 XP_014689065.1 PREDICTED: collagen alpha-1(I) chain isoform X4 [Equus asinus]	perissodactyla	collagen
Equus asinus	DGEAGAQGPPGPAGPAGER	NC	NCBI_euromammals_byGENUS_bonevar_primates_Apr2018_nodupes.fasta	Locus:1.1.1.60.1	1706.77	99.7	NP_001310708.1 NP_001310708.1 collagen alpha-1(I) chain precursor [Equus asinus]	perissodactyla	collagen
Equus asinus	DGEAGAQGPPGPAGPAGER	NC	NCBI_euromammals_byGENUS_bonevar_primates_Apr2018_nodupes.fasta	Locus:1.1.1.71.1	1690.78	99.7	XP_014689065.1 XP_014689065.1 PREDICTED: collagen alpha-1(I) chain isoform X4 [Equus asinus]	perissodactyla	collagen
Equus asinus	DGEAGAQGPPGPAGPAGER	NC	NCBI_euromammals_byGENUS_bonevar_primates_Apr2018_nodupes.fasta	Locus:1.1.1.60.1	1706.77	99.7	XP_014689064.1 XP_014689064.1 PREDICTED: collagen alpha-1(I) chain isoform X3 [Equus asinus]	perissodactyla	collagen
Equus asinus	DGEAGAQGPPGPAGPAGER	NC	NCBI_euromammals_byGENUS_bonevar_primates_Apr2018_nodupes.fasta	Locus:1.1.1.60.1	1706.77	99.7	XP_014689063.1 XP_014689063.1 PREDICTED: collagen alpha-1(I) chain isoform X2 [Equus asinus]	perissodactyla	collagen
Equus asinus	DGEAGAQGPPGPAGPAGER	NC	NCBI_euromammals_byGENUS_bonevar_primates_Apr2018_nodupes.fasta	Locus:1.1.1.71.1	1690.78	99.7	ACM24774.1 ACM24774.1 collagen alpha-1 type I chain [Equus asinus]	perissodactyla	collagen
Equus caballus	DGEAGAQGPPGPAGPAGER	NC	NCBI_euromammals_byGENUS_bonevar_primates_Apr2018_nodupes.fasta	Locus:1.1.1.60.1	1706.77	99.7	XP_023508478.1 XP_023508478.1 collagen alpha-1(I) chain [Equus caballus]	perissodactyla	collagen
Equus caballus	DGEAGAQGPPGPAGPAGER	NC	NCBI_euromammals_byGENUS_bonevar_primates_Apr2018_nodupes.fasta	Locus:3.1.1.1006.1	1706.77	99.7	XP_023508478.1 XP_023508478.1 collagen alpha-1(I) chain [Equus caballus]	perissodactyla	collagen
Equus caballus	LLVVYPWTQR	NC	NCBI_euromammals_byGENUS_bonevar_primates_Apr2018_nodupes.fasta	Locus:3.1.1.1018.1	1274.73	99.7	SAI82258.1 SAI82258.1 TPA: globin A1 [Equus caballus]	perissodactyla	hemoglobin
Equus caballus	LLVVYPWTQR	NC	NCBI_euromammals_byGENUS_bonevar_primates_Apr2018_nodupes.fasta	Locus:3.1.1.1018.1	1274.73	99.7	SAI82260.1 SAI82260.1 TPA: globin B1 [Equus caballus]	perissodactyla	hemoglobin
Equus caballus	LLVVYPWTQR	NC	NCBI_euromammals_byGENUS_bonevar_primates_Apr2018_nodupes.fasta	Locus:3.1.1.1018.1	1274.73	99.7	XP_001504244.1 XP_001504244.1 hemoglobin subunit epsilon [Equus caballus]	perissodactyla	hemoglobin
Equus caballus	GSAGPPGATGFPGAAGR	NC	NCBI_euromammals_byGENUS_bonevar_primates_Apr2018_nodupes.fasta	Locus:3.1.1.1010.1	1459.69	99.7	XP_023508478.1 XP_023508478.1 collagen alpha-1(I) chain [Equus caballus]	perissodactyla	collagen
Equus caballus	GSAGPPGATGFPGAAGR	NC	NCBI_euromammals_byGENUS_bonevar_primates_Apr2018_nodupes.fasta	Locus:1.1.1.136.1	1459.69	99.7	XP_023508478.1 XP_023508478.1 collagen alpha-1(I) chain [Equus caballus]	perissodactyla	collagen
Equus caballus	LLVVYPWTQR	NC	NCBI_euromammals_byGENUS_bonevar_primates_Apr2018_nodupes.fasta	Locus:3.1.1.1018.1	1274.73	99.7	NP_001157490.1 NP_001157490.1 hemoglobin subunit beta [Equus caballus]	perissodactyla	hemoglobin
Equus caballus	DGEAGAQGPPGPAGPAGER	NC	NCBI_euromammals_byGENUS_bonevar_primates_Apr2018_nodupes.fasta	Locus:1.1.1.71.1	1690.78	99.7	XP_023508478.1 XP_023508478.1 collagen alpha-1(I) chain [Equus caballus]	perissodactyla	collagen
Equus caballus	GPSGPQGPSGPPGPK	NC	NCBI_euromammals_byGENUS_bonevar_primates_Apr2018_nodupes.fasta	Locus:1.1.1.38.1	1332.65	99.7	XP_023508478.1 XP_023508478.1 collagen alpha-1(I) chain [Equus caballus]	perissodactyla	collagen
Equus przewalskii	DGEAGAQGPPGPAGPAGER	NC	NCBI_euromammals_byGENUS_bonevar_primates_Apr2018_nodupes.fasta	Locus:3.1.1.1006.1	1706.77	99.7	XP_008516208.1 XP_008516208.1 PREDICTED: collagen alpha-1(I) chain [Equus przewalskii]	perissodactyla	collagen
Equus przewalskii	LLVVYPWTQR	NC	NCBI_euromammals_byGENUS_bonevar_primates_Apr2018_nodupes.fasta	Locus:3.1.1.1018.1	1274.73	99.7	XP_008522202.1 XP_008522202.1 PREDICTED: hemoglobin subunit epsilon [Equus przewalskii]	perissodactyla	hemoglobin
Equus przewalskii	GSAGPPGATGFPGAAGR	NC	NCBI_euromammals_byGENUS_bonevar_primates_Apr2018_nodupes.fasta	Locus:3.1.1.1010.1	1459.69	99.7	XP_008516208.1 XP_008516208.1 PREDICTED: collagen alpha-1(I) chain [Equus przewalskii]	perissodactyla	collagen
Equus przewalskii	DGEAGAQGPPGPAGPAGER	NC	NCBI_euromammals_byGENUS_bonevar_primates_Apr2018_nodupes.fasta	Locus:1.1.1.60.1	1706.77	99.7	XP_008516208.1 XP_008516208.1 PREDICTED: collagen alpha-1(I) chain [Equus przewalskii]	perissodactyla	collagen
Equus przewalskii	DGEAGAQGPPGPAGPAGER	NC	NCBI_euromammals_byGENUS_bonevar_primates_Apr2018_nodupes.fasta	Locus:1.1.1.71.1	1690.78	99.7	XP_008516208.1 XP_008516208.1 PREDICTED: collagen alpha-1(I) chain [Equus przewalskii]	perissodactyla	collagen
Equus przewalskii	LLVVYPWTQR	NC	NCBI_euromammals_byGENUS_bonevar_primates_Apr2018_nodupes.fasta	Locus:3.1.1.1018.1	1274.73	99.7	XP_008522149.1 XP_008522149.1 PREDICTED: hemoglobin subunit beta [Equus przewalskii]	perissodactyla	hemoglobin
Equus przewalskii	GPSGPQGPSGPPGPK	NC	NCBI_euromammals_byGENUS_bonevar_primates_Apr2018_nodupes.fasta	Locus:1.1.1.38.1	1332.65	99.7	XP_008516208.1 XP_008516208.1 PREDICTED: collagen alpha-1(I) chain [Equus przewalskii]	perissodactyla	collagen
Equus przewalskii	GSAGPPGATGFPGAAGR	NC	NCBI_euromammals_byGENUS_bonevar_primates_Apr2018_nodupes.fasta	Locus:1.1.1.136.1	1459.69	99.7	XP_008516208.1 XP_008516208.1 PREDICTED: collagen alpha-1(I) chain [Equus przewalskii]	perissodactyla	collagen
Eulemur macaco	LLVVYPWTQR	NC	NCBI_euromammals_byGENUS_bonevar_primates_Apr2018_nodupes.fasta	Locus:3.1.1.1018.1	1274.73	99.7	AAA36822.1 AAA36822.1 beta-globin [Eulemur macaco]	primates	hemoglobin
Felis catus	GETGPAGPAGPIGPVGAR	NC	NCBI_euromammals_byGENUS_bonevar_primates_Apr2018_nodupes.fasta	Locus:1.1.1.290.1	1560.81	99.7	XP_003996748.1 XP_003996748.1 collagen alpha-1(I) chain isoform X1 [Felis catus]	carnivora	collagen
Felis catus	DGEAGAQGPPGPAGPAGER	NC	NCBI_euromammals_byGENUS_bonevar_primates_Apr2018_nodupes.fasta	Locus:1.1.1.60.1	1706.77	99.7	XP_006940277.1 XP_006940277.1 collagen alpha-1(I) chain isoform X2 [Felis catus]	carnivora	collagen
Felis catus	LLVVYPWTQR	NC	NCBI_euromammals_byGENUS_bonevar_primates_Apr2018_nodupes.fasta	Locus:3.1.1.1018.1	1274.73	99.7	XP_003992931.2 XP_003992931.2 hemoglobin subunit beta-1 [Felis catus]	carnivora	hemoglobin
Felis catus	GETGPAGPAGPIGPVGAR	NC	NCBI_euromammals_byGENUS_bonevar_primates_Apr2018_nodupes.fasta	Locus:1.1.1.290.1	1560.81	99.7	XP_006940277.1 XP_006940277.1 collagen alpha-1(I) chain isoform X2 [Felis catus]	carnivora	collagen
Felis catus	LLVVYPWTQR	NC	NCBI_euromammals_byGENUS_bonevar_primates_Apr2018_nodupes.fasta	Locus:3.1.1.1018.1	1274.73	99.7	XP_019668602.1 XP_019668602.1 hemoglobin subunit epsilon isoform X2 [Felis catus]	carnivora	hemoglobin
Felis catus	DGEAGAQGPPGPAGPAGER	NC	NCBI_euromammals_byGENUS_bonevar_primates_Apr2018_nodupes.fasta	Locus:1.1.1.60.1	1706.77	99.7	XP_003996748.1 XP_003996748.1 collagen alpha-1(I) chain isoform X1 [Felis catus]	carnivora	collagen
Felis catus	LLVVYPWTQR	NC	NCBI_euromammals_byGENUS_bonevar_primates_Apr2018_nodupes.fasta	Locus:3.1.1.1018.1	1274.73	99.7	XP_003992907.1 XP_003992907.1 hemoglobin subunit epsilon-2 isoform X1 [Felis catus]	carnivora	hemoglobin
Felis catus	VNVDEVGGEALGR	NC	NCBI_euromammals_byGENUS_bonevar_primates_Apr2018_nodupes.fasta	Locus:3.1.1.1015.1	1314.66	99.7	SAI82268.1 SAI82268.1 TPA: globin A1 [Felis catus]	carnivora	hemoglobin
Felis catus	VNVDEVGGEALGR	NC	NCBI_euromammals_byGENUS_bonevar_primates_Apr2018_nodupes.fasta	Locus:2.1.1.115.1	1314.66	99.7	SAI82268.1 SAI82268.1 TPA: globin A1 [Felis catus]	carnivora	hemoglobin
Felis catus	LLVVYPWTQR	NC	NCBI_euromammals_byGENUS_bonevar_primates_Apr2018_nodupes.fasta	Locus:3.1.1.1018.1	1274.73	99.7	SAI82268.1 SAI82268.1 TPA: globin A1 [Felis catus]	carnivora	hemoglobin
Felis catus	VNVDEVGGEALGR	NC	NCBI_euromammals_byGENUS_bonevar_primates_Apr2018_nodupes.fasta	Locus:1.1.1.336.1	1314.66	99.7	XP_003992906.1 XP_003992906.1 hemoglobin subunit beta-A/B [Felis catus]	carnivora	hemoglobin
Felis catus	GETGPAGPAGPIGPVGAR	NC	NCBI_euromammals_byGENUS_bonevar_primates_Apr2018_nodupes.fasta	Locus:3.1.1.1013.1	1560.81	99.7	XP_003996748.1 XP_003996748.1 collagen alpha-1(I) chain isoform X1 [Felis catus]	carnivora	collagen
Felis catus	LLVVYPWTQR	NC	NCBI_euromammals_byGENUS_bonevar_primates_Apr2018_nodupes.fasta	Locus:3.1.1.1018.1	1274.73	99.7	XP_023095262.1 XP_023095262.1 hemoglobin subunit epsilon isoform X3 [Felis catus]	carnivora	hemoglobin
Felis catus	VNVDEVGGEALGR	NC	NCBI_euromammals_byGENUS_bonevar_primates_Apr2018_nodupes.fasta	Locus:1.1.1.336.1	1314.66	99.7	XP_003992931.2 XP_003992931.2 hemoglobin subunit beta-1 [Felis catus]	carnivora	hemoglobin
Felis catus	GDGGPPGATGFPGAAGR	NC	NCBI_euromammals_byGENUS_bonevar_primates_Apr2018_nodupes.fasta	Locus:1.1.1.131.1	1473.67	99.7	XP_003982813.1 XP_003982813.1 collagen alpha-2(I) chain [Felis catus]	carnivora	collagen
Felis catus	LLVVYPWTQR	NC	NCBI_euromammals_byGENUS_bonevar_primates_Apr2018_nodupes.fasta	Locus:3.1.1.1018.1	1274.73	99.7	XP_003992908.1 XP_003992908.1 hemoglobin subunit epsilon [Felis catus]	carnivora	hemoglobin
Felis catus	GETGPAGPAGPIGPVGAR	NC	NCBI_euromammals_byGENUS_bonevar_primates_Apr2018_nodupes.fasta	Locus:2.1.1.27.1	1560.81	99.7	XP_003996748.1 XP_003996748.1 collagen alpha-1(I) chain isoform X1 [Felis catus]	carnivora	collagen
Felis catus	GETGPAGPAGPIGPVGAR	NC	NCBI_euromammals_byGENUS_bonevar_primates_Apr2018_nodupes.fasta	Locus:3.1.1.1013.1	1560.81	99.7	XP_006940277.1 XP_006940277.1 collagen alpha-1(I) chain isoform X2 [Felis catus]	carnivora	collagen
Felis catus	DGEAGAQGPPGPAGPAGER	NC	NCBI_euromammals_byGENUS_bonevar_primates_Apr2018_nodupes.fasta	Locus:1.1.1.71.1	1690.78	99.7	XP_006940277.1 XP_006940277.1 collagen alpha-1(I) chain isoform X2 [Felis catus]	carnivora	collagen
Felis catus	GSAGPPGATGFPGAAGR	NC	NCBI_euromammals_byGENUS_bonevar_primates_Apr2018_nodupes.fasta	Locus:3.1.1.1010.1	1459.69	99.7	XP_006940277.1 XP_006940277.1 collagen alpha-1(I) chain isoform X2 [Felis catus]	carnivora	collagen
Felis catus	LLVVYPWTQR	NC	NCBI_euromammals_byGENUS_bonevar_primates_Apr2018_nodupes.fasta	Locus:3.1.1.1018.1	1274.73	99.7	XP_003992906.1 XP_003992906.1 hemoglobin subunit beta-A/B [Felis catus]	carnivora	hemoglobin
Felis catus	VNVDEVGGEALGR	NC	NCBI_euromammals_byGENUS_bonevar_primates_Apr2018_nodupes.fasta	Locus:3.1.1.1015.1	1314.66	99.7	XP_003992931.2 XP_003992931.2 hemoglobin subunit beta-1 [Felis catus]	carnivora	hemoglobin
Felis catus	GSAGPPGATGFPGAAGR	NC	NCBI_euromammals_byGENUS_bonevar_primates_Apr2018_nodupes.fasta	Locus:1.1.1.136.1	1459.69	99.7	XP_003996748.1 XP_003996748.1 collagen alpha-1(I) chain isoform X1 [Felis catus]	carnivora	collagen
Felis catus	GSAGPPGATGFPGAAGR	NC	NCBI_euromammals_byGENUS_bonevar_primates_Apr2018_nodupes.fasta	Locus:3.1.1.1010.1	1459.69	99.7	XP_003996748.1 XP_003996748.1 collagen alpha-1(I) chain isoform X1 [Felis catus]	carnivora	collagen
Felis catus	DGEAGAQGPPGPAGPAGER	NC	NCBI_euromammals_byGENUS_bonevar_primates_Apr2018_nodupes.fasta	Locus:3.1.1.1006.1	1706.77	99.7	XP_006940277.1 XP_006940277.1 collagen alpha-1(I) chain isoform X2 [Felis catus]	carnivora	collagen
Felis catus	VNVDEVGGEALGR	NC	NCBI_euromammals_byGENUS_bonevar_primates_Apr2018_nodupes.fasta	Locus:2.1.1.115.1	1314.66	99.7	XP_003992906.1 XP_003992906.1 hemoglobin subunit beta-A/B [Felis catus]	carnivora	hemoglobin
Felis catus	DGEAGAQGPPGPAGPAGER	NC	NCBI_euromammals_byGENUS_bonevar_primates_Apr2018_nodupes.fasta	Locus:1.1.1.71.1	1690.78	99.7	XP_003996748.1 XP_003996748.1 collagen alpha-1(I) chain isoform X1 [Felis catus]	carnivora	collagen
Felis catus	GSAGPPGATGFPGAAGR	NC	NCBI_euromammals_byGENUS_bonevar_primates_Apr2018_nodupes.fasta	Locus:1.1.1.136.1	1459.69	99.7	XP_006940277.1 XP_006940277.1 collagen alpha-1(I) chain isoform X2 [Felis catus]	carnivora	collagen
Felis catus	GETGPAGPAGPIGPVGAR	NC	NCBI_euromammals_byGENUS_bonevar_primates_Apr2018_nodupes.fasta	Locus:2.1.1.27.1	1560.81	99.7	XP_006940277.1 XP_006940277.1 collagen alpha-1(I) chain isoform X2 [Felis catus]	carnivora	collagen
Felis catus	GPSGPQGPSGPPGPK	NC	NCBI_euromammals_byGENUS_bonevar_primates_Apr2018_nodupes.fasta	Locus:1.1.1.38.1	1332.65	99.7	XP_003996748.1 XP_003996748.1 collagen alpha-1(I) chain isoform X1 [Felis catus]	carnivora	collagen
Felis catus	VNVDEVGGEALGR	NC	NCBI_euromammals_byGENUS_bonevar_primates_Apr2018_nodupes.fasta	Locus:1.1.1.336.1	1314.66	99.7	SAI82268.1 SAI82268.1 TPA: globin A1 [Felis catus]	carnivora	hemoglobin
Felis catus	VNVDEVGGEALGR	NC	NCBI_euromammals_byGENUS_bonevar_primates_Apr2018_nodupes.fasta	Locus:2.1.1.115.1	1314.66	99.7	XP_003992931.2 XP_003992931.2 hemoglobin subunit beta-1 [Felis catus]	carnivora	hemoglobin
Felis catus	VNVDEVGGEALGR	NC	NCBI_euromammals_byGENUS_bonevar_primates_Apr2018_nodupes.fasta	Locus:3.1.1.1015.1	1314.66	99.7	XP_003992906.1 XP_003992906.1 hemoglobin subunit beta-A/B [Felis catus]	carnivora	hemoglobin
Felis catus	DGEAGAQGPPGPAGPAGER	NC	NCBI_euromammals_byGENUS_bonevar_primates_Apr2018_nodupes.fasta	Locus:3.1.1.1006.1	1706.77	99.7	XP_003996748.1 XP_003996748.1 collagen alpha-1(I) chain isoform X1 [Felis catus]	carnivora	collagen
Felis catus	GPSGPQGPSGPPGPK	NC	NCBI_euromammals_byGENUS_bonevar_primates_Apr2018_nodupes.fasta	Locus:1.1.1.38.1	1332.65	99.7	XP_006940277.1 XP_006940277.1 collagen alpha-1(I) chain isoform X2 [Felis catus]	carnivora	collagen
Gorilla gorilla	LLVVYPWTQR	NC	NCBI_euromammals_byGENUS_bonevar_primates_Apr2018_nodupes.fasta	Locus:3.1.1.1018.1	1274.73	99.7	XP_018891711.1 XP_018891711.1 PREDICTED: hemoglobin subunit gamma-2 [Gorilla gorilla gorilla]	primates	hemoglobin
Gorilla gorilla	VNVDEVGGEALGR	NC	NCBI_euromammals_byGENUS_bonevar_primates_Apr2018_nodupes.fasta	Locus:2.1.1.115.1	1314.66	99.7	XP_018891709.1 XP_018891709.1 PREDICTED: hemoglobin subunit beta [Gorilla gorilla gorilla]	primates	hemoglobin
Gorilla gorilla	GETGPAGPAGPVGPVGAR	NC	NCBI_euromammals_byGENUS_bonevar_primates_Apr2018_nodupes.fasta	Locus:1.1.1.205.1	1546.8	99.7	XP_004041373.1 XP_004041373.1 PREDICTED: collagen alpha-1(I) chain [Gorilla gorilla gorilla]	primates	collagen
Gorilla gorilla	LLVVYPWTQR	NC	NCBI_euromammals_byGENUS_bonevar_primates_Apr2018_nodupes.fasta	Locus:3.1.1.1018.1	1274.73	99.7	XP_018891710.1 XP_018891710.1 PREDICTED: hemoglobin subunit delta [Gorilla gorilla gorilla]	primates	hemoglobin
Gorilla gorilla	GSAGPPGATGFPGAAGR	NC	NCBI_euromammals_byGENUS_bonevar_primates_Apr2018_nodupes.fasta	Locus:1.1.1.136.1	1459.69	99.7	XP_004041373.1 XP_004041373.1 PREDICTED: collagen alpha-1(I) chain [Gorilla gorilla gorilla]	primates	collagen
Gorilla gorilla	LLVVYPWTQR	NC	NCBI_euromammals_byGENUS_bonevar_primates_Apr2018_nodupes.fasta	Locus:3.1.1.1018.1	1274.73	99.7	CAA43421.1 CAA43421.1 beta-globin, partial [Gorilla gorilla]	primates	hemoglobin
Gorilla gorilla	LLVVYPWTQR	NC	NCBI_euromammals_byGENUS_bonevar_primates_Apr2018_nodupes.fasta	Locus:3.1.1.1018.1	1274.73	99.7	XP_018891709.1 XP_018891709.1 PREDICTED: hemoglobin subunit beta [Gorilla gorilla gorilla]	primates	hemoglobin
Gorilla gorilla	VNVDEVGGEALGR	NC	NCBI_euromammals_byGENUS_bonevar_primates_Apr2018_nodupes.fasta	Locus:3.1.1.1015.1	1314.66	99.7	CAA43421.1 CAA43421.1 beta-globin, partial [Gorilla gorilla]	primates	hemoglobin
Gorilla gorilla	LLVVYPWTQR	NC	NCBI_euromammals_byGENUS_bonevar_primates_Apr2018_nodupes.fasta	Locus:3.1.1.1018.1	1274.73	99.7	XP_004050587.1 XP_004050587.1 PREDICTED: hemoglobin subunit epsilon [Gorilla gorilla gorilla]	primates	hemoglobin
Gorilla gorilla	EFTPPVQAAYQK	NC	NCBI_euromammals_byGENUS_bonevar_primates_Apr2018_nodupes.fasta	Locus:2.1.1.95.1	1378.7	99.7	XP_018891709.1 XP_018891709.1 PREDICTED: hemoglobin subunit beta [Gorilla gorilla gorilla]	primates	hemoglobin
Gorilla gorilla	EFTPPVQAAYQK	NC	NCBI_euromammals_byGENUS_bonevar_primates_Apr2018_nodupes.fasta	Locus:3.1.1.1014.1	1378.7	99.7	XP_018891709.1 XP_018891709.1 PREDICTED: hemoglobin subunit beta [Gorilla gorilla gorilla]	primates	hemoglobin
Gorilla gorilla	GSAGPPGATGFPGAAGR	NC	NCBI_euromammals_byGENUS_bonevar_primates_Apr2018_nodupes.fasta	Locus:3.1.1.1010.1	1459.69	99.7	XP_004041373.1 XP_004041373.1 PREDICTED: collagen alpha-1(I) chain [Gorilla gorilla gorilla]	primates	collagen
Gorilla gorilla	VNVDEVGGEALGR	NC	NCBI_euromammals_byGENUS_bonevar_primates_Apr2018_nodupes.fasta	Locus:1.1.1.336.1	1314.66	99.7	CAA43421.1 CAA43421.1 beta-globin, partial [Gorilla gorilla]	primates	hemoglobin
Gorilla gorilla	VNVDEVGGEALGR	NC	NCBI_euromammals_byGENUS_bonevar_primates_Apr2018_nodupes.fasta	Locus:1.1.1.336.1	1314.66	99.7	XP_018891709.1 XP_018891709.1 PREDICTED: hemoglobin subunit beta [Gorilla gorilla gorilla]	primates	hemoglobin
Gorilla gorilla	VNVDEVGGEALGR	NC	NCBI_euromammals_byGENUS_bonevar_primates_Apr2018_nodupes.fasta	Locus:2.1.1.115.1	1314.66	99.7	CAA43421.1 CAA43421.1 beta-globin, partial [Gorilla gorilla]	primates	hemoglobin
Gorilla gorilla	GETGPAGPAGPVGPVGAR	NC	NCBI_euromammals_byGENUS_bonevar_primates_Apr2018_nodupes.fasta	Locus:3.1.1.1011.1	1546.8	99.7	XP_004041373.1 XP_004041373.1 PREDICTED: collagen alpha-1(I) chain [Gorilla gorilla gorilla]	primates	collagen
Gorilla gorilla	DGEAGAQGPPGPAGPAGER	NC	NCBI_euromammals_byGENUS_bonevar_primates_Apr2018_nodupes.fasta	Locus:3.1.1.1006.1	1706.77	99.7	XP_004041373.1 XP_004041373.1 PREDICTED: collagen alpha-1(I) chain [Gorilla gorilla gorilla]	primates	collagen
Gorilla gorilla	DGEAGAQGPPGPAGPAGER	NC	NCBI_euromammals_byGENUS_bonevar_primates_Apr2018_nodupes.fasta	Locus:1.1.1.60.1	1706.77	99.7	XP_004041373.1 XP_004041373.1 PREDICTED: collagen alpha-1(I) chain [Gorilla gorilla gorilla]	primates	collagen
Gorilla gorilla	DGEAGAQGPPGPAGPAGER	NC	NCBI_euromammals_byGENUS_bonevar_primates_Apr2018_nodupes.fasta	Locus:1.1.1.71.1	1690.78	99.7	XP_004041373.1 XP_004041373.1 PREDICTED: collagen alpha-1(I) chain [Gorilla gorilla gorilla]	primates	collagen
Gorilla gorilla	VNVDEVGGEALGR	NC	NCBI_euromammals_byGENUS_bonevar_primates_Apr2018_nodupes.fasta	Locus:3.1.1.1015.1	1314.66	99.7	XP_018891709.1 XP_018891709.1 PREDICTED: hemoglobin subunit beta [Gorilla gorilla gorilla]	primates	hemoglobin
Homo sapiens	DGEAGAQGPPGPAGPAGER	NC	NCBI_euromammals_byGENUS_bonevar_primates_Apr2018_nodupes.fasta	Locus:1.1.1.71.1	1690.78	99.7	CAA75878.1 CAA75878.1 COL1A1 and PDGFB fusion transcript, partial [Homo sapiens]	primates	collagen
Homo sapiens	LLVVYPWTQR	NC	NCBI_euromammals_byGENUS_bonevar_primates_Apr2018_nodupes.fasta	Locus:3.1.1.1018.1	1274.73	99.7	AAK15811.1 AAK15811.1 mutant hemoglobin beta chain, partial [Homo sapiens]	primates	hemoglobin
Homo sapiens	DGEAGAQGPPGPAGPAGER	NC	NCBI_euromammals_byGENUS_bonevar_primates_Apr2018_nodupes.fasta	Locus:3.1.1.1006.1	1706.77	99.7	CAX48957.1 CAX48957.1 unnamed protein product [Homo sapiens]	primates	collagen
Homo sapiens	DGEAGAQGPPGPAGPAGER	NC	NCBI_euromammals_byGENUS_bonevar_primates_Apr2018_nodupes.fasta	Locus:3.1.1.1006.1	1706.77	99.7	NP_000079.2.SAP5 NP_000079.2.SAP5 1464 GI:110349772 NM_000088.3:127..4521 GeneID:1277 COL1A1 collagen alpha-1(I) chain preproprotein [Homo sapiens]. SAP5:rs146035171;R1399H;MAF=0.0,0.0227,0.0077	primates	collagen
Homo sapiens	DGEAGAQGPPGPAGPAGER	NC	NCBI_euromammals_byGENUS_bonevar_primates_Apr2018_nodupes.fasta	Locus:3.1.1.1006.1	1706.77	99.7	NP_000079.2.SAP19 NP_000079.2.SAP19 1464 GI:110349772 NM_000088.3:127..4521 GeneID:1277 COL1A1 collagen alpha-1(I) chain preproprotein [Homo sapiens]. SAP19:rs368295399;R1257C;MAF=0.0116,0.0,0.0077	primates	collagen
Homo sapiens	DGEAGAQGPPGPAGPAGER	NC	NCBI_euromammals_byGENUS_bonevar_primates_Apr2018_nodupes.fasta	Locus:1.1.1.71.1	1690.78	99.7	BAD92834.1 BAD92834.1 Collagen alpha 1 chain precursor variant, partial [Homo sapiens]	primates	collagen
Homo sapiens	DGEAGAQGPPGPAGPAGER	NC	NCBI_euromammals_byGENUS_bonevar_primates_Apr2018_nodupes.fasta	Locus:3.1.1.1006.1	1706.77	99.7	NP_000079.2.SAP76 NP_000079.2.SAP76 1464 GI:110349772 NM_000088.3:127..4521 GeneID:1277 COL1A1 collagen alpha-1(I) chain preproprotein [Homo sapiens]. SAP76:rs367643097;Q42R;MAF=0.0116,0.0,0.0077	primates	collagen
Homo sapiens	DGEAGAQGPPGPAGPAGER	NC	NCBI_euromammals_byGENUS_bonevar_primates_Apr2018_nodupes.fasta	Locus:3.1.1.1006.1	1706.77	99.7	NP_000079.2.SAP17 NP_000079.2.SAP17 1464 GI:110349772 NM_000088.3:127..4521 GeneID:1277 COL1A1 collagen alpha-1(I) chain preproprotein [Homo sapiens]. SAP17:rs138544681;R1322K;MAF=0.0116,0.2497,0.0923	primates	collagen
Homo sapiens	LLVVYPWTQR	NC	NCBI_euromammals_byGENUS_bonevar_primates_Apr2018_nodupes.fasta	Locus:3.1.1.1018.1	1274.73	99.7	AAD14420.1 AAD14420.1 beta-globin, partial [Homo sapiens]	primates	hemoglobin
Homo sapiens	LLVVYPWTQR	NC	NCBI_euromammals_byGENUS_bonevar_primates_Apr2018_nodupes.fasta	Locus:3.1.1.1018.1	1274.73	99.7	AAT98611.1 AAT98611.1 hemoglobin gamma-G chain variant Hb.M-Circleville [Homo sapiens]	primates	hemoglobin
Homo sapiens	LLVVYPWTQR	NC	NCBI_euromammals_byGENUS_bonevar_primates_Apr2018_nodupes.fasta	Locus:3.1.1.1018.1	1274.73	99.7	AAA21113.1 AAA21113.1 beta-globin [Homo sapiens]	primates	hemoglobin
Homo sapiens	LLVVYPWTQR	NC	NCBI_euromammals_byGENUS_bonevar_primates_Apr2018_nodupes.fasta	Locus:3.1.1.1018.1	1274.73	99.7	ABG47031.1 ABG47031.1 hemoglobin, partial [Homo sapiens]	primates	hemoglobin
Homo sapiens	DGEAGAQGPPGPAGPAGER	NC	NCBI_euromammals_byGENUS_bonevar_primates_Apr2018_nodupes.fasta	Locus:3.1.1.1006.1	1706.77	99.7	NP_000079.2.SAP15 NP_000079.2.SAP15 1464 GI:110349772 NM_000088.3:127..4521 GeneID:1277 COL1A1 collagen alpha-1(I) chain preproprotein [Homo sapiens]. SAP15:rs147104425;G1327S;MAF=0.0116,0.0,0.0077	primates	collagen
Homo sapiens	DGEAGAQGPPGPAGPAGER	NC	NCBI_euromammals_byGENUS_bonevar_primates_Apr2018_nodupes.fasta	Locus:3.1.1.1006.1	1706.77	99.7	NP_000079.2.SAP63 NP_000079.2.SAP63 1464 GI:110349772 NM_000088.3:127..4521 GeneID:1277 COL1A1 collagen alpha-1(I) chain preproprotein [Homo sapiens]. SAP63:rs199626372;P247L;MAF=0.0233,0.0,0.0154	primates	collagen
Homo sapiens	GETGPAGPAGPVGPVGAR	NC	NCBI_euromammals_byGENUS_bonevar_primates_Apr2018_nodupes.fasta	Locus:3.1.1.1011.1	1546.8	99.7	NP_000079.2.SAP18 NP_000079.2.SAP18 1464 GI:110349772 NM_000088.3:127..4521 GeneID:1277 COL1A1 collagen alpha-1(I) chain preproprotein [Homo sapiens]. SAP18:rs199911681;N1283K;MAF=0.0,0.1362,0.0461	primates	collagen
Homo sapiens	DGEAGAQGPPGPAGPAGER	NC	NCBI_euromammals_byGENUS_bonevar_primates_Apr2018_nodupes.fasta	Locus:3.1.1.1006.1	1706.77	99.7	NP_000079.2.SAP66 NP_000079.2.SAP66 1464 GI:110349772 NM_000088.3:127..4521 GeneID:1277 COL1A1 collagen alpha-1(I) chain preproprotein [Homo sapiens]. SAP66:rs368246367;D168E;MAF=0.0,0.0227,0.0077	primates	collagen
Homo sapiens	DGEAGAQGPPGPAGPAGER	NC	NCBI_euromammals_byGENUS_bonevar_primates_Apr2018_nodupes.fasta	Locus:3.1.1.1006.1	1706.77	99.7	NP_000079.2.SAP12 NP_000079.2.SAP12 1464 GI:110349772 NM_000088.3:127..4521 GeneID:1277 COL1A1 collagen alpha-1(I) chain preproprotein [Homo sapiens]. SAP12:rs149820303;R1356H;MAF=0.0116,0.0,0.0077	primates	collagen
Homo sapiens	DGEAGAQGPPGPAGPAGER	NC	NCBI_euromammals_byGENUS_bonevar_primates_Apr2018_nodupes.fasta	Locus:3.1.1.1006.1	1706.77	99.7	NP_000079.2.SAP26 NP_000079.2.SAP26 1464 GI:110349772 NM_000088.3:127..4521 GeneID:1277 COL1A1 collagen alpha-1(I) chain preproprotein [Homo sapiens]. SAP26:rs137987935;R1214H;MAF=0.0116,0.0,0.0077	primates	collagen
Homo sapiens	LLVVYPWTQR	NC	NCBI_euromammals_byGENUS_bonevar_primates_Apr2018_nodupes.fasta	Locus:3.1.1.1018.1	1274.73	99.7	AAH07075.1 AAH07075.1 Hemoglobin, beta [Homo sapiens]	primates	hemoglobin
Homo sapiens	DGEAGAQGPPGPAGPAGER	NC	NCBI_euromammals_byGENUS_bonevar_primates_Apr2018_nodupes.fasta	Locus:3.1.1.1006.1	1706.77	99.7	NP_000079.2.SAP6 NP_000079.2.SAP6 1464 GI:110349772 NM_000088.3:127..4521 GeneID:1277 COL1A1 collagen alpha-1(I) chain preproprotein [Homo sapiens]. SAP6:rs373474549;E1395K;MAF=0.0116,0.0,0.0077	primates	collagen
Homo sapiens	DGEAGAQGPPGPAGPAGER	NC	NCBI_euromammals_byGENUS_bonevar_primates_Apr2018_nodupes.fasta	Locus:3.1.1.1006.1	1706.77	99.7	NP_000079.2.SAP31 NP_000079.2.SAP31 1464 GI:110349772 NM_000088.3:127..4521 GeneID:1277 COL1A1 collagen alpha-1(I) chain preproprotein [Homo sapiens]. SAP31:rs369626321;T1069I;MAF=0.0,0.0227,0.0077	primates	collagen
Homo sapiens	DGEAGAQGPPGPAGPAGER	NC	NCBI_euromammals_byGENUS_bonevar_primates_Apr2018_nodupes.fasta	Locus:3.1.1.1006.1	1706.77	99.7	AFD28984.1 AFD28984.1 collagen alpha-1(I) chain preproprotein [Homo sapiens]	primates	collagen
Homo sapiens	DGEAGAQGPPGPAGPAGER	NC	NCBI_euromammals_byGENUS_bonevar_primates_Apr2018_nodupes.fasta	Locus:3.1.1.1006.1	1706.77	99.7	NP_000079.2.SAP33 NP_000079.2.SAP33 1464 GI:110349772 NM_000088.3:127..4521 GeneID:1277 COL1A1 collagen alpha-1(I) chain preproprotein [Homo sapiens]. SAP33:rs141117382;P982T;MAF=0.0465,0.0,0.0308	primates	collagen
Homo sapiens	LLVVYPWTQR	NC	NCBI_euromammals_byGENUS_bonevar_primates_Apr2018_nodupes.fasta	Locus:3.1.1.1018.1	1274.73	99.7	AAI30458.1 AAI30458.1 Hemoglobin, gamma G [Homo sapiens]	primates	hemoglobin
Homo sapiens	LLVVYPWTQR	NC	NCBI_euromammals_byGENUS_bonevar_primates_Apr2018_nodupes.fasta	Locus:3.1.1.1018.1	1274.73	99.7	AAA35953.1 AAA35953.1 A-gamma-hemoglobin, partial [Homo sapiens]	primates	hemoglobin
Homo sapiens	LLVVYPWTQR	NC	NCBI_euromammals_byGENUS_bonevar_primates_Apr2018_nodupes.fasta	Locus:3.1.1.1018.1	1274.73	99.7	AAG46185.1 AAG46185.1 beta-globin, partial [Homo sapiens]	primates	hemoglobin
Homo sapiens	GETGPAGPAGPVGPVGAR	NC	NCBI_euromammals_byGENUS_bonevar_primates_Apr2018_nodupes.fasta	Locus:3.1.1.1011.1	1546.8	99.7	NP_000079.2.SAP20 NP_000079.2.SAP20 1464 GI:110349772 NM_000088.3:127..4521 GeneID:1277 COL1A1 collagen alpha-1(I) chain preproprotein [Homo sapiens]. SAP20:rs148216434;A1256T;MAF=0.0116,0.0227,0.0154	primates	collagen
Homo sapiens	GETGPAGPAGPVGPVGAR	NC	NCBI_euromammals_byGENUS_bonevar_primates_Apr2018_nodupes.fasta	Locus:3.1.1.1011.1	1546.8	99.7	NP_000079.2.SAP22 NP_000079.2.SAP22 1464 GI:110349772 NM_000088.3:127..4521 GeneID:1277 COL1A1 collagen alpha-1(I) chain preproprotein [Homo sapiens]. SAP22:rs199514372;I1245F;MAF=0.0349,0.0,0.0231	primates	collagen
Homo sapiens	VNVDEVGGEALGR	NC	NCBI_euromammals_byGENUS_bonevar_primates_Apr2018_nodupes.fasta	Locus:1.1.1.336.1	1314.66	99.7	AAZ39747.1 AAZ39747.1 beta globin [Homo sapiens]	primates	hemoglobin
Homo sapiens	DGEAGAQGPPGPAGPAGER	NC	NCBI_euromammals_byGENUS_bonevar_primates_Apr2018_nodupes.fasta	Locus:3.1.1.1006.1	1706.77	99.7	EAW94630.1 EAW94630.1 collagen, type I, alpha 1, isoform CRA_a [Homo sapiens]	primates	collagen
Homo sapiens	DGEAGAQGPPGPAGPAGER	NC	NCBI_euromammals_byGENUS_bonevar_primates_Apr2018_nodupes.fasta	Locus:3.1.1.1006.1	1706.77	99.7	CAA67263.1 CAA67263.1 COL1A1 and PDGFB fusion transcript, partial [Homo sapiens]	primates	collagen
Homo sapiens	LLVVYPWTQR	NC	NCBI_euromammals_byGENUS_bonevar_primates_Apr2018_nodupes.fasta	Locus:3.1.1.1018.1	1274.73	99.7	EAW68804.1 EAW68804.1 hemoglobin, gamma A [Homo sapiens]	primates	hemoglobin
Homo sapiens	DGEAGAQGPPGPAGPAGER	NC	NCBI_euromammals_byGENUS_bonevar_primates_Apr2018_nodupes.fasta	Locus:3.1.1.1006.1	1706.77	99.7	NP_000079.2.SAP77 NP_000079.2.SAP77 1464 GI:110349772 NM_000088.3:127..4521 GeneID:1277 COL1A1 collagen alpha-1(I) chain preproprotein [Homo sapiens]. SAP77:rs151171179;G26D;MAF=0.0116,0.0,0.0077	primates	collagen
Homo sapiens	DGEAGAQGPPGPAGPAGER	NC	NCBI_euromammals_byGENUS_bonevar_primates_Apr2018_nodupes.fasta	Locus:1.1.1.71.1	1690.78	99.7	NP_000079.2.SAP52 NP_000079.2.SAP52 1464 GI:110349772 NM_000088.3:127..4521 GeneID:1277 COL1A1 collagen alpha-1(I) chain preproprotein [Homo sapiens]. SAP52:rs376047287;A595S;MAF=0.0,0.0454,0.0154	primates	collagen
Homo sapiens	VNVDEVGGEALGR	NC	NCBI_euromammals_byGENUS_bonevar_primates_Apr2018_nodupes.fasta	Locus:1.1.1.336.1	1314.66	99.7	AAA88069.1 AAA88069.1 beta-globin [Homo sapiens]	primates	hemoglobin
Homo sapiens	DGEAGAQGPPGPAGPAGER	NC	NCBI_euromammals_byGENUS_bonevar_primates_Apr2018_nodupes.fasta	Locus:3.1.1.1006.1	1706.77	99.7	NP_000079.2.SAP75 NP_000079.2.SAP75 1464 GI:110349772 NM_000088.3:127..4521 GeneID:1277 COL1A1 collagen alpha-1(I) chain preproprotein [Homo sapiens]. SAP75:rs374065372;H48Q;MAF=0.0233,0.0,0.0154	primates	collagen
Homo sapiens	LLVVYPWTQR	NC	NCBI_euromammals_byGENUS_bonevar_primates_Apr2018_nodupes.fasta	Locus:3.1.1.1018.1	1274.73	99.7	AAF08263.1 AAF08263.1 beta-globin, partial [Homo sapiens]	primates	hemoglobin
Homo sapiens	DGEAGAQGPPGPAGPAGER	NC	NCBI_euromammals_byGENUS_bonevar_primates_Apr2018_nodupes.fasta	Locus:3.1.1.1006.1	1706.77	99.7	NP_000079.2.REFERENCE NP_000079.2.REFERENCE 1464 GI:110349772 NM_000088.3:127..4521 GeneID:1277 COL1A1 collagen alpha-1(I) chain preproprotein [Homo sapiens]. SAAP info:rs138557594;V1458I;MAF=0.0349,0.0227,0.0308:rs367952133;V1447I;MAF=0.0116,0.0,0.0077:rs149295671;R1436H;MAF=0.0,0.0454,0.0154:rs139388334;G1420R;MAF=0.0116,0.0,0.0077:rs146035171;R1399H;MAF=0.0,0.0227,0.0077:rs373474549;E1395K;MAF…	primates	collagen
Homo sapiens	DGEAGAQGPPGPAGPAGER	NC	NCBI_euromammals_byGENUS_bonevar_primates_Apr2018_nodupes.fasta	Locus:3.1.1.1006.1	1706.77	99.7	NP_000079.2.SAP38 NP_000079.2.SAP38 1464 GI:110349772 NM_000088.3:127..4521 GeneID:1277 COL1A1 collagen alpha-1(I) chain preproprotein [Homo sapiens]. SAP38:rs369455732;A847T;MAF=0.0,0.0227,0.0077	primates	collagen
Homo sapiens	DGEAGAQGPPGPAGPAGER	NC	NCBI_euromammals_byGENUS_bonevar_primates_Apr2018_nodupes.fasta	Locus:3.1.1.1006.1	1706.77	99.7	NP_000079.2.SAP68 NP_000079.2.SAP68 1464 GI:110349772 NM_000088.3:127..4521 GeneID:1277 COL1A1 collagen alpha-1(I) chain preproprotein [Homo sapiens]. SAP68:rs371726131;E111G;MAF=0.0116,0.0,0.0077	primates	collagen
Homo sapiens	DGEAGAQGPPGPAGPAGER	NC	NCBI_euromammals_byGENUS_bonevar_primates_Apr2018_nodupes.fasta	Locus:3.1.1.1006.1	1706.77	99.7	NP_000079.2.SAP39 NP_000079.2.SAP39 1464 GI:110349772 NM_000088.3:127..4521 GeneID:1277 COL1A1 collagen alpha-1(I) chain preproprotein [Homo sapiens]. SAP39:rs1800214;P823A;MAF=0.0349,0.0,0.0231	primates	collagen
Homo sapiens	LLVVYPWTQR	NC	NCBI_euromammals_byGENUS_bonevar_primates_Apr2018_nodupes.fasta	Locus:3.1.1.1018.1	1274.73	99.7	EAW68806.1 EAW68806.1 hemoglobin, beta [Homo sapiens]	primates	hemoglobin
Homo sapiens	DGEAGAQGPPGPAGPAGER	NC	NCBI_euromammals_byGENUS_bonevar_primates_Apr2018_nodupes.fasta	Locus:3.1.1.1006.1	1706.77	99.7	NP_000079.2.SAP59 NP_000079.2.SAP59 1464 GI:110349772 NM_000088.3:127..4521 GeneID:1277 COL1A1 collagen alpha-1(I) chain preproprotein [Homo sapiens]. SAP59:rs139955975;A348T;MAF=0.0349,0.0455,0.0385	primates	collagen
Homo sapiens	LLVVYPWTQR	NC	NCBI_euromammals_byGENUS_bonevar_primates_Apr2018_nodupes.fasta	Locus:3.1.1.1018.1	1274.73	99.7	AAA21116.1 AAA21116.1 beta-globin [Homo sapiens]	primates	hemoglobin
Homo sapiens	LLVVYPWTQR	NC	NCBI_euromammals_byGENUS_bonevar_primates_Apr2018_nodupes.fasta	Locus:3.1.1.1018.1	1274.73	99.7	AAH10913.1 AAH10913.1 Hemoglobin, gamma A [Homo sapiens]	primates	hemoglobin
Homo sapiens	DGEAGAQGPPGPAGPAGER	NC	NCBI_euromammals_byGENUS_bonevar_primates_Apr2018_nodupes.fasta	Locus:3.1.1.1006.1	1706.77	99.7	NP_000079.2.SAP4 NP_000079.2.SAP4 1464 GI:110349772 NM_000088.3:127..4521 GeneID:1277 COL1A1 collagen alpha-1(I) chain preproprotein [Homo sapiens]. SAP4:rs139388334;G1420R;MAF=0.0116,0.0,0.0077	primates	collagen
Homo sapiens	GETGPAGPAGPVGPVGAR	NC	NCBI_euromammals_byGENUS_bonevar_primates_Apr2018_nodupes.fasta	Locus:3.1.1.1011.1	1546.8	99.7	NP_000079.2.SAP64 NP_000079.2.SAP64 1464 GI:110349772 NM_000088.3:127..4521 GeneID:1277 COL1A1 collagen alpha-1(I) chain preproprotein [Homo sapiens]. SAP64:rs72667032;P205A;MAF=0.5466,0.1362,0.4076	primates	collagen
Homo sapiens	GETGPAGPAGPVGPVGAR	NC	NCBI_euromammals_byGENUS_bonevar_primates_Apr2018_nodupes.fasta	Locus:3.1.1.1011.1	1546.8	99.7	NP_000079.2.SAP52 NP_000079.2.SAP52 1464 GI:110349772 NM_000088.3:127..4521 GeneID:1277 COL1A1 collagen alpha-1(I) chain preproprotein [Homo sapiens]. SAP52:rs376047287;A595S;MAF=0.0,0.0454,0.0154	primates	collagen
Homo sapiens	DGEAGAQGPPGPAGPAGER	NC	NCBI_euromammals_byGENUS_bonevar_primates_Apr2018_nodupes.fasta	Locus:1.1.1.60.1	1706.77	99.7	NP_000079.2.SAP19 NP_000079.2.SAP19 1464 GI:110349772 NM_000088.3:127..4521 GeneID:1277 COL1A1 collagen alpha-1(I) chain preproprotein [Homo sapiens]. SAP19:rs368295399;R1257C;MAF=0.0116,0.0,0.0077	primates	collagen
Homo sapiens	GETGPAGPAGPVGPVGAR	NC	NCBI_euromammals_byGENUS_bonevar_primates_Apr2018_nodupes.fasta	Locus:3.1.1.1011.1	1546.8	99.7	CDL93516.1 CDL93516.1 unnamed protein product [Homo sapiens]	primates	collagen
Homo sapiens	DGEAGAQGPPGPAGPAGER	NC	NCBI_euromammals_byGENUS_bonevar_primates_Apr2018_nodupes.fasta	Locus:3.1.1.1006.1	1706.77	99.7	NP_000079.2.SAP21 NP_000079.2.SAP21 1464 GI:110349772 NM_000088.3:127..4521 GeneID:1277 COL1A1 collagen alpha-1(I) chain preproprotein [Homo sapiens]. SAP21:rs371904584;R1252H;MAF=0.0116,0.0,0.0077	primates	collagen
Homo sapiens	LLVVYPWTQR	NC	NCBI_euromammals_byGENUS_bonevar_primates_Apr2018_nodupes.fasta	Locus:3.1.1.1018.1	1274.73	99.7	AAK30154.1 AAK30154.1 beta-globin, partial [Homo sapiens]	primates	hemoglobin
Homo sapiens	DGEAGAQGPPGPAGPAGER	NC	NCBI_euromammals_byGENUS_bonevar_primates_Apr2018_nodupes.fasta	Locus:1.1.1.60.1	1706.77	99.7	NP_000079.2.SAP53 NP_000079.2.SAP53 1464 GI:110349772 NM_000088.3:127..4521 GeneID:1277 COL1A1 collagen alpha-1(I) chain preproprotein [Homo sapiens]. SAP53:rs1800211;R564H;MAF=0.0116,0.0,0.0077	primates	collagen
Homo sapiens	DGEAGAQGPPGPAGPAGER	NC	NCBI_euromammals_byGENUS_bonevar_primates_Apr2018_nodupes.fasta	Locus:1.1.1.60.1	1706.77	99.7	NP_000079.2.SAP54 NP_000079.2.SAP54 1464 GI:110349772 NM_000088.3:127..4521 GeneID:1277 COL1A1 collagen alpha-1(I) chain preproprotein [Homo sapiens]. SAP54:rs144751329;R528H;MAF=0.0116,0.0,0.0077	primates	collagen
Homo sapiens	DGEAGAQGPPGPAGPAGER	NC	NCBI_euromammals_byGENUS_bonevar_primates_Apr2018_nodupes.fasta	Locus:3.1.1.1006.1	1706.77	99.7	XP_011522643.1 XP_011522643.1 collagen alpha-1(I) chain isoform X1 [Homo sapiens]	primates	collagen
Homo sapiens	LLVVYPWTQR	NC	NCBI_euromammals_byGENUS_bonevar_primates_Apr2018_nodupes.fasta	Locus:3.1.1.1018.1	1274.73	99.7	AAH15537.1 AAH15537.1 Hemoglobin, epsilon 1 [Homo sapiens]	primates	hemoglobin
Homo sapiens	DGEAGAQGPPGPAGPAGER	NC	NCBI_euromammals_byGENUS_bonevar_primates_Apr2018_nodupes.fasta	Locus:3.1.1.1006.1	1706.77	99.7	EAW94631.1 EAW94631.1 collagen, type I, alpha 1, isoform CRA_a [Homo sapiens]	primates	collagen
Homo sapiens	GETGPAGPAGPVGPVGAR	NC	NCBI_euromammals_byGENUS_bonevar_primates_Apr2018_nodupes.fasta	Locus:3.1.1.1011.1	1546.8	99.7	NP_000079.2.SAP36 NP_000079.2.SAP36 1464 GI:110349772 NM_000088.3:127..4521 GeneID:1277 COL1A1 collagen alpha-1(I) chain preproprotein [Homo sapiens]. SAP36:rs145446512;G906S;MAF=0.0,0.1135,0.0384	primates	collagen
Homo sapiens	DGEAGAQGPPGPAGPAGER	NC	NCBI_euromammals_byGENUS_bonevar_primates_Apr2018_nodupes.fasta	Locus:3.1.1.1006.1	1706.77	99.7	NP_000079.2.SAP18 NP_000079.2.SAP18 1464 GI:110349772 NM_000088.3:127..4521 GeneID:1277 COL1A1 collagen alpha-1(I) chain preproprotein [Homo sapiens]. SAP18:rs199911681;N1283K;MAF=0.0,0.1362,0.0461	primates	collagen
Homo sapiens	GETGPAGPAGPVGPVGAR	NC	NCBI_euromammals_byGENUS_bonevar_primates_Apr2018_nodupes.fasta	Locus:1.1.1.205.1	1546.8	99.7	NP_000079.2.SAP72 NP_000079.2.SAP72 1464 GI:110349772 NM_000088.3:127..4521 GeneID:1277 COL1A1 collagen alpha-1(I) chain preproprotein [Homo sapiens]. SAP72:rs369883704;T103I;MAF=0.0116,0.0,0.0077	primates	collagen
Homo sapiens	DGEAGAQGPPGPAGPAGER	NC	NCBI_euromammals_byGENUS_bonevar_primates_Apr2018_nodupes.fasta	Locus:3.1.1.1006.1	1706.77	99.7	NP_000079.2.SAP73 NP_000079.2.SAP73 1464 GI:110349772 NM_000088.3:127..4521 GeneID:1277 COL1A1 collagen alpha-1(I) chain preproprotein [Homo sapiens]. SAP73:rs143980299;P87S;MAF=0.0,0.0227,0.0077	primates	collagen
Homo sapiens	DGEAGAQGPPGPAGPAGER	NC	NCBI_euromammals_byGENUS_bonevar_primates_Apr2018_nodupes.fasta	Locus:3.1.1.1006.1	1706.77	99.7	NP_000079.2.SAP32 NP_000079.2.SAP32 1464 GI:110349772 NM_000088.3:127..4521 GeneID:1277 COL1A1 collagen alpha-1(I) chain preproprotein [Homo sapiens]. SAP32:rs139593707;E1021Q;MAF=0.0233,0.0,0.0154	primates	collagen
Homo sapiens	DGEAGAQGPPGPAGPAGER	NC	NCBI_euromammals_byGENUS_bonevar_primates_Apr2018_nodupes.fasta	Locus:1.1.1.60.1	1706.77	99.7	NP_000079.2.SAP51 NP_000079.2.SAP51 1464 GI:110349772 NM_000088.3:127..4521 GeneID:1277 COL1A1 collagen alpha-1(I) chain preproprotein [Homo sapiens]. SAP51:rs374990175;P604H;MAF=0.0,0.0227,0.0077	primates	collagen
Homo sapiens	DGEAGAQGPPGPAGPAGER	NC	NCBI_euromammals_byGENUS_bonevar_primates_Apr2018_nodupes.fasta	Locus:3.1.1.1006.1	1706.77	99.7	NP_000079.2.SAP34 NP_000079.2.SAP34 1464 GI:110349772 NM_000088.3:127..4521 GeneID:1277 COL1A1 collagen alpha-1(I) chain preproprotein [Homo sapiens]. SAP34:rs193922153;P978S;MAF=0.0233,0.0,0.0154	primates	collagen
Homo sapiens	GETGPAGPAGPVGPVGAR	NC	NCBI_euromammals_byGENUS_bonevar_primates_Apr2018_nodupes.fasta	Locus:3.1.1.1011.1	1546.8	99.7	NP_000079.2.SAP11 NP_000079.2.SAP11 1464 GI:110349772 NM_000088.3:127..4521 GeneID:1277 COL1A1 collagen alpha-1(I) chain preproprotein [Homo sapiens]. SAP11:rs141011435;E1361Q;MAF=0.0,0.0227,0.0077	primates	collagen
Homo sapiens	DGEAGAQGPPGPAGPAGER	NC	NCBI_euromammals_byGENUS_bonevar_primates_Apr2018_nodupes.fasta	Locus:3.1.1.1006.1	1706.77	99.7	NP_000079.2.SAP67 NP_000079.2.SAP67 1464 GI:110349772 NM_000088.3:127..4521 GeneID:1277 COL1A1 collagen alpha-1(I) chain preproprotein [Homo sapiens]. SAP67:rs372514953;G166V;MAF=0.0116,0.0,0.0077	primates	collagen
Homo sapiens	DGEAGAQGPPGPAGPAGER	NC	NCBI_euromammals_byGENUS_bonevar_primates_Apr2018_nodupes.fasta	Locus:3.1.1.1006.1	1706.77	99.7	NP_000079.2.SAP24 NP_000079.2.SAP24 1464 GI:110349772 NM_000088.3:127..4521 GeneID:1277 COL1A1 collagen alpha-1(I) chain preproprotein [Homo sapiens]. SAP24:rs376564562;E1230K;MAF=0.0116,0.0,0.0077	primates	collagen
Homo sapiens	LLVVYPWTQR	NC	NCBI_euromammals_byGENUS_bonevar_primates_Apr2018_nodupes.fasta	Locus:3.1.1.1018.1	1274.73	99.7	AAG46184.1 AAG46184.1 mutant beta-globin, partial [Homo sapiens]	primates	hemoglobin
Homo sapiens	GETGPAGPAGPVGPVGAR	NC	NCBI_euromammals_byGENUS_bonevar_primates_Apr2018_nodupes.fasta	Locus:3.1.1.1011.1	1546.8	99.7	NP_000079.2.SAP39 NP_000079.2.SAP39 1464 GI:110349772 NM_000088.3:127..4521 GeneID:1277 COL1A1 collagen alpha-1(I) chain preproprotein [Homo sapiens]. SAP39:rs1800214;P823A;MAF=0.0349,0.0,0.0231	primates	collagen
Homo sapiens	DGEAGAQGPPGPAGPAGER	NC	NCBI_euromammals_byGENUS_bonevar_primates_Apr2018_nodupes.fasta	Locus:3.1.1.1006.1	1706.77	99.7	CAA67264.1 CAA67264.1 COL1A1 and PDGFB fusion transcript, partial [Homo sapiens]	primates	collagen
Homo sapiens	LLVVYPWTQR	NC	NCBI_euromammals_byGENUS_bonevar_primates_Apr2018_nodupes.fasta	Locus:3.1.1.1018.1	1274.73	99.7	EAW68805.1 EAW68805.1 hemoglobin, delta [Homo sapiens]	primates	hemoglobin
Homo sapiens	LLVVYPWTQR	NC	NCBI_euromammals_byGENUS_bonevar_primates_Apr2018_nodupes.fasta	Locus:3.1.1.1018.1	1274.73	99.7	EAW68802.1 EAW68802.1 hemoglobin, epsilon 1 [Homo sapiens]	primates	hemoglobin
Homo sapiens	DGEAGAQGPPGPAGPAGER	NC	NCBI_euromammals_byGENUS_bonevar_primates_Apr2018_nodupes.fasta	Locus:3.1.1.1006.1	1706.77	99.7	NP_000079.2.SAP35 NP_000079.2.SAP35 1464 GI:110349772 NM_000088.3:127..4521 GeneID:1277 COL1A1 collagen alpha-1(I) chain preproprotein [Homo sapiens]. SAP35:rs371705356;T948A;MAF=0.0116,0.0,0.0077	primates	collagen
Homo sapiens	DGEAGAQGPPGPAGPAGER	NC	NCBI_euromammals_byGENUS_bonevar_primates_Apr2018_nodupes.fasta	Locus:1.1.1.60.1	1706.77	99.7	NP_000079.2.SAP46 NP_000079.2.SAP46 1464 GI:110349772 NM_000088.3:127..4521 GeneID:1277 COL1A1 collagen alpha-1(I) chain preproprotein [Homo sapiens]. SAP46:rs371264264;D711G;MAF=0.0116,0.0,0.0077	primates	collagen
Homo sapiens	LLVVYPWTQR	NC	NCBI_euromammals_byGENUS_bonevar_primates_Apr2018_nodupes.fasta	Locus:3.1.1.1018.1	1274.73	99.7	AAF08264.1 AAF08264.1 beta-globin, partial [Homo sapiens]	primates	hemoglobin
Homo sapiens	DGEAGAQGPPGPAGPAGER	NC	NCBI_euromammals_byGENUS_bonevar_primates_Apr2018_nodupes.fasta	Locus:1.1.1.60.1	1706.77	99.7	NP_000079.2.SAP10 NP_000079.2.SAP10 1464 GI:110349772 NM_000088.3:127..4521 GeneID:1277 COL1A1 collagen alpha-1(I) chain preproprotein [Homo sapiens]. SAP10:rs376024832;K1385R;MAF=0.0116,0.0,0.0077	primates	collagen
Homo sapiens	DGEAGAQGPPGPAGPAGER	NC	NCBI_euromammals_byGENUS_bonevar_primates_Apr2018_nodupes.fasta	Locus:1.1.1.60.1	1706.77	99.7	NP_000079.2.SAP55 NP_000079.2.SAP55 1464 GI:110349772 NM_000088.3:127..4521 GeneID:1277 COL1A1 collagen alpha-1(I) chain preproprotein [Homo sapiens]. SAP55:rs138570309;G489R;MAF=0.0,0.023,0.0078	primates	collagen
Homo sapiens	GETGPAGPAGPVGPVGAR	NC	NCBI_euromammals_byGENUS_bonevar_primates_Apr2018_nodupes.fasta	Locus:3.1.1.1011.1	1546.8	99.7	NP_000079.2.SAP25 NP_000079.2.SAP25 1464 GI:110349772 NM_000088.3:127..4521 GeneID:1277 COL1A1 collagen alpha-1(I) chain preproprotein [Homo sapiens]. SAP25:rs150751153;D1220E;MAF=0.0,0.0454,0.0154	primates	collagen
Homo sapiens	LLVVYPWTQR	NC	NCBI_euromammals_byGENUS_bonevar_primates_Apr2018_nodupes.fasta	Locus:3.1.1.1018.1	1274.73	99.7	AAH69307.1 AAH69307.1 Hemoglobin, delta [Homo sapiens]	primates	hemoglobin
Homo sapiens	DGEAGAQGPPGPAGPAGER	NC	NCBI_euromammals_byGENUS_bonevar_primates_Apr2018_nodupes.fasta	Locus:1.1.1.71.1	1690.78	99.7	CAA67261.1 CAA67261.1 collagen type I alpha 1, partial [Homo sapiens]	primates	collagen
Homo sapiens	GETGPAGPAGPVGPVGAR	NC	NCBI_euromammals_byGENUS_bonevar_primates_Apr2018_nodupes.fasta	Locus:3.1.1.1011.1	1546.8	99.7	NP_000079.2.SAP14 NP_000079.2.SAP14 1464 GI:110349772 NM_000088.3:127..4521 GeneID:1277 COL1A1 collagen alpha-1(I) chain preproprotein [Homo sapiens]. SAP14:rs147936946;G1340S;MAF=0.0698,0.0455,0.0616	primates	collagen
Homo sapiens	DGEAGAQGPPGPAGPAGER	NC	NCBI_euromammals_byGENUS_bonevar_primates_Apr2018_nodupes.fasta	Locus:1.1.1.71.1	1690.78	99.7	CDL93516.1 CDL93516.1 unnamed protein product [Homo sapiens]	primates	collagen
Homo sapiens	DGEAGAQGPPGPAGPAGER	NC	NCBI_euromammals_byGENUS_bonevar_primates_Apr2018_nodupes.fasta	Locus:3.1.1.1006.1	1706.77	99.7	NP_000079.2.SAP2 NP_000079.2.SAP2 1464 GI:110349772 NM_000088.3:127..4521 GeneID:1277 COL1A1 collagen alpha-1(I) chain preproprotein [Homo sapiens]. SAP2:rs367952133;V1447I;MAF=0.0116,0.0,0.0077	primates	collagen
Homo sapiens	DGEAGAQGPPGPAGPAGER	NC	NCBI_euromammals_byGENUS_bonevar_primates_Apr2018_nodupes.fasta	Locus:3.1.1.1006.1	1706.77	99.7	NP_000079.2.SAP3 NP_000079.2.SAP3 1464 GI:110349772 NM_000088.3:127..4521 GeneID:1277 COL1A1 collagen alpha-1(I) chain preproprotein [Homo sapiens]. SAP3:rs149295671;R1436H;MAF=0.0,0.0454,0.0154	primates	collagen
Homo sapiens	DGEAGAQGPPGPAGPAGER	NC	NCBI_euromammals_byGENUS_bonevar_primates_Apr2018_nodupes.fasta	Locus:3.1.1.1006.1	1706.77	99.7	NP_000079.2.SAP27 NP_000079.2.SAP27 1464 GI:110349772 NM_000088.3:127..4521 GeneID:1277 COL1A1 collagen alpha-1(I) chain preproprotein [Homo sapiens]. SAP27:rs142570406;P1191A;MAF=0.0,0.1816,0.0615	primates	collagen
Homo sapiens	GETGPAGPAGPVGPVGAR	NC	NCBI_euromammals_byGENUS_bonevar_primates_Apr2018_nodupes.fasta	Locus:3.1.1.1011.1	1546.8	99.7	NP_000079.2.SAP2 NP_000079.2.SAP2 1464 GI:110349772 NM_000088.3:127..4521 GeneID:1277 COL1A1 collagen alpha-1(I) chain preproprotein [Homo sapiens]. SAP2:rs367952133;V1447I;MAF=0.0116,0.0,0.0077	primates	collagen
Homo sapiens	DGEAGAQGPPGPAGPAGER	NC	NCBI_euromammals_byGENUS_bonevar_primates_Apr2018_nodupes.fasta	Locus:1.1.1.60.1	1706.77	99.7	AFD28984.1 AFD28984.1 collagen alpha-1(I) chain preproprotein [Homo sapiens]	primates	collagen
Homo sapiens	LLVVYPWTQR	NC	NCBI_euromammals_byGENUS_bonevar_primates_Apr2018_nodupes.fasta	Locus:3.1.1.1018.1	1274.73	99.7	CAA23772.1 CAA23772.1 A-gamma-globin, partial [Homo sapiens]	primates	hemoglobin
Homo sapiens	DGEAGAQGPPGPAGPAGER	NC	NCBI_euromammals_byGENUS_bonevar_primates_Apr2018_nodupes.fasta	Locus:3.1.1.1006.1	1706.77	99.7	AAA51995.1 AAA51995.1 alpha 1 (I) chain propeptide, partial [Homo sapiens]	primates	collagen
Homo sapiens	GETGPAGPAGPVGPVGAR	NC	NCBI_euromammals_byGENUS_bonevar_primates_Apr2018_nodupes.fasta	Locus:3.1.1.1011.1	1546.8	99.7	NP_000079.2.SAP68 NP_000079.2.SAP68 1464 GI:110349772 NM_000088.3:127..4521 GeneID:1277 COL1A1 collagen alpha-1(I) chain preproprotein [Homo sapiens]. SAP68:rs371726131;E111G;MAF=0.0116,0.0,0.0077	primates	collagen
Homo sapiens	DGEAGAQGPPGPAGPAGER	NC	NCBI_euromammals_byGENUS_bonevar_primates_Apr2018_nodupes.fasta	Locus:1.1.1.60.1	1706.77	99.7	NP_000079.2.SAP24 NP_000079.2.SAP24 1464 GI:110349772 NM_000088.3:127..4521 GeneID:1277 COL1A1 collagen alpha-1(I) chain preproprotein [Homo sapiens]. SAP24:rs376564562;E1230K;MAF=0.0116,0.0,0.0077	primates	collagen
Homo sapiens	DGEAGAQGPPGPAGPAGER	NC	NCBI_euromammals_byGENUS_bonevar_primates_Apr2018_nodupes.fasta	Locus:1.1.1.60.1	1706.77	99.7	NP_000079.2.SAP25 NP_000079.2.SAP25 1464 GI:110349772 NM_000088.3:127..4521 GeneID:1277 COL1A1 collagen alpha-1(I) chain preproprotein [Homo sapiens]. SAP25:rs150751153;D1220E;MAF=0.0,0.0454,0.0154	primates	collagen
Homo sapiens	LLVVYPWTQR	NC	NCBI_euromammals_byGENUS_bonevar_primates_Apr2018_nodupes.fasta	Locus:3.1.1.1018.1	1274.73	99.7	AAA21102.1 AAA21102.1 beta-globin [Homo sapiens]	primates	hemoglobin
Homo sapiens	LLVVYPWTQR	NC	NCBI_euromammals_byGENUS_bonevar_primates_Apr2018_nodupes.fasta	Locus:3.1.1.1018.1	1274.73	99.7	ADL14495.1 ADL14495.1 hemoglobin, epsilon 1 [Homo sapiens]	primates	hemoglobin
Homo sapiens	VNVDEVGGEALGR	NC	NCBI_euromammals_byGENUS_bonevar_primates_Apr2018_nodupes.fasta	Locus:1.1.1.336.1	1314.66	99.7	AAZ39789.1 AAZ39789.1 beta globin [Homo sapiens]	primates	hemoglobin
Homo sapiens	VGAHAGEYGAEALER	NC	NCBI_euromammals_byGENUS_bonevar_primates_Apr2018_nodupes.fasta	Locus:3.1.1.1012.1	1529.73	99.7	ADM45275.1 ADM45275.1 hemoglobin alpha-1 globin chain variant, partial [Homo sapiens]	primates	hemoglobin
Homo sapiens	GETGPAGPAGPVGPVGAR	NC	NCBI_euromammals_byGENUS_bonevar_primates_Apr2018_nodupes.fasta	Locus:3.1.1.1011.1	1546.8	99.7	NP_000079.2.SAP43 NP_000079.2.SAP43 1464 GI:110349772 NM_000088.3:127..4521 GeneID:1277 COL1A1 collagen alpha-1(I) chain preproprotein [Homo sapiens]. SAP43:rs138749826;V762I;MAF=0.0,0.0227,0.0077	primates	collagen
Homo sapiens	GETGPAGPAGPVGPVGAR	NC	NCBI_euromammals_byGENUS_bonevar_primates_Apr2018_nodupes.fasta	Locus:3.1.1.1011.1	1546.8	99.7	NP_000079.2.SAP5 NP_000079.2.SAP5 1464 GI:110349772 NM_000088.3:127..4521 GeneID:1277 COL1A1 collagen alpha-1(I) chain preproprotein [Homo sapiens]. SAP5:rs146035171;R1399H;MAF=0.0,0.0227,0.0077	primates	collagen
Homo sapiens	DGEAGAQGPPGPAGPAGER	NC	NCBI_euromammals_byGENUS_bonevar_primates_Apr2018_nodupes.fasta	Locus:1.1.1.60.1	1706.77	99.7	XP_005257115.2 XP_005257115.2 collagen alpha-1(I) chain isoform X2 [Homo sapiens]	primates	collagen
Homo sapiens	GETGPAGPAGPVGPVGAR	NC	NCBI_euromammals_byGENUS_bonevar_primates_Apr2018_nodupes.fasta	Locus:3.1.1.1011.1	1546.8	99.7	NP_000079.2.SAP65 NP_000079.2.SAP65 1464 GI:110349772 NM_000088.3:127..4521 GeneID:1277 COL1A1 collagen alpha-1(I) chain preproprotein [Homo sapiens]. SAP65:rs377161165;R187H;MAF=0.0,0.0227,0.0077	primates	collagen
Homo sapiens	DGEAGAQGPPGPAGPAGER	NC	NCBI_euromammals_byGENUS_bonevar_primates_Apr2018_nodupes.fasta	Locus:1.1.1.60.1	1706.77	99.7	CAX48957.1 CAX48957.1 unnamed protein product [Homo sapiens]	primates	collagen
Homo sapiens	VGAHAGEYGAEALER	NC	NCBI_euromammals_byGENUS_bonevar_primates_Apr2018_nodupes.fasta	Locus:3.1.1.1012.1	1529.73	99.7	EAW85863.1 EAW85863.1 hCG1745306, isoform CRA_b [Homo sapiens]	primates	hemoglobin
Homo sapiens	GETGPAGPAGPVGPVGAR	NC	NCBI_euromammals_byGENUS_bonevar_primates_Apr2018_nodupes.fasta	Locus:3.1.1.1011.1	1546.8	99.7	NP_000079.2.SAP27 NP_000079.2.SAP27 1464 GI:110349772 NM_000088.3:127..4521 GeneID:1277 COL1A1 collagen alpha-1(I) chain preproprotein [Homo sapiens]. SAP27:rs142570406;P1191A;MAF=0.0,0.1816,0.0615	primates	collagen
Homo sapiens	GETGPAGPAGPVGPVGAR	NC	NCBI_euromammals_byGENUS_bonevar_primates_Apr2018_nodupes.fasta	Locus:3.1.1.1011.1	1546.8	99.7	NP_000079.2.SAP1 NP_000079.2.SAP1 1464 GI:110349772 NM_000088.3:127..4521 GeneID:1277 COL1A1 collagen alpha-1(I) chain preproprotein [Homo sapiens]. SAP1:rs138557594;V1458I;MAF=0.0349,0.0227,0.0308	primates	collagen
Homo sapiens	DGEAGAQGPPGPAGPAGER	NC	NCBI_euromammals_byGENUS_bonevar_primates_Apr2018_nodupes.fasta	Locus:1.1.1.71.1	1690.78	99.7	NP_000079.2.SAP59 NP_000079.2.SAP59 1464 GI:110349772 NM_000088.3:127..4521 GeneID:1277 COL1A1 collagen alpha-1(I) chain preproprotein [Homo sapiens]. SAP59:rs139955975;A348T;MAF=0.0349,0.0455,0.0385	primates	collagen
Homo sapiens	DGEAGAQGPPGPAGPAGER	NC	NCBI_euromammals_byGENUS_bonevar_primates_Apr2018_nodupes.fasta	Locus:1.1.1.60.1	1706.77	99.7	NP_000079.2.SAP40 NP_000079.2.SAP40 1464 GI:110349772 NM_000088.3:127..4521 GeneID:1277 COL1A1 collagen alpha-1(I) chain preproprotein [Homo sapiens]. SAP40:rs72651668;Q822E;MAF=0.0116,0.0,0.0077	primates	collagen
Homo sapiens	VGAHAGEYGAEALER	NC	NCBI_euromammals_byGENUS_bonevar_primates_Apr2018_nodupes.fasta	Locus:3.1.1.1012.1	1529.73	99.7	AAK15770.1 AAK15770.1 hemoglobin alpha 1 globin chain, partial [Homo sapiens]	primates	hemoglobin
Homo sapiens	DGEAGAQGPPGPAGPAGER	NC	NCBI_euromammals_byGENUS_bonevar_primates_Apr2018_nodupes.fasta	Locus:3.1.1.1006.1	1706.77	99.7	BAD92834.1 BAD92834.1 Collagen alpha 1 chain precursor variant, partial [Homo sapiens]	primates	collagen
Homo sapiens	LLVVYPWTQR	NC	NCBI_euromammals_byGENUS_bonevar_primates_Apr2018_nodupes.fasta	Locus:3.1.1.1018.1	1274.73	99.7	ACF16779.1 ACF16779.1 beta globin, partial [Homo sapiens]	primates	hemoglobin
Homo sapiens	LLVVYPWTQR	NC	NCBI_euromammals_byGENUS_bonevar_primates_Apr2018_nodupes.fasta	Locus:3.1.1.1018.1	1274.73	99.7	CAA23756.1 CAA23756.1 unnamed protein product [Homo sapiens]	primates	hemoglobin
Homo sapiens	GETGPAGPAGPVGPVGAR	NC	NCBI_euromammals_byGENUS_bonevar_primates_Apr2018_nodupes.fasta	Locus:3.1.1.1011.1	1546.8	99.7	NP_000079.2.SAP6 NP_000079.2.SAP6 1464 GI:110349772 NM_000088.3:127..4521 GeneID:1277 COL1A1 collagen alpha-1(I) chain preproprotein [Homo sapiens]. SAP6:rs373474549;E1395K;MAF=0.0116,0.0,0.0077	primates	collagen
Homo sapiens	DGEAGAQGPPGPAGPAGER	NC	NCBI_euromammals_byGENUS_bonevar_primates_Apr2018_nodupes.fasta	Locus:1.1.1.60.1	1706.77	99.7	NP_000079.2.SAP5 NP_000079.2.SAP5 1464 GI:110349772 NM_000088.3:127..4521 GeneID:1277 COL1A1 collagen alpha-1(I) chain preproprotein [Homo sapiens]. SAP5:rs146035171;R1399H;MAF=0.0,0.0227,0.0077	primates	collagen
Homo sapiens	DGEAGAQGPPGPAGPAGER	NC	NCBI_euromammals_byGENUS_bonevar_primates_Apr2018_nodupes.fasta	Locus:1.1.1.60.1	1706.77	99.7	NP_000079.2.SAP7 NP_000079.2.SAP7 1464 GI:110349772 NM_000088.3:127..4521 GeneID:1277 COL1A1 collagen alpha-1(I) chain preproprotein [Homo sapiens]. SAP7:rs147266928;N1394S;MAF=0.2558,0.0,0.1692	primates	collagen
Homo sapiens	DGEAGAQGPPGPAGPAGER	NC	NCBI_euromammals_byGENUS_bonevar_primates_Apr2018_nodupes.fasta	Locus:1.1.1.60.1	1706.77	99.7	NP_000079.2.SAP63 NP_000079.2.SAP63 1464 GI:110349772 NM_000088.3:127..4521 GeneID:1277 COL1A1 collagen alpha-1(I) chain preproprotein [Homo sapiens]. SAP63:rs199626372;P247L;MAF=0.0233,0.0,0.0154	primates	collagen
Homo sapiens	DGEAGAQGPPGPAGPAGER	NC	NCBI_euromammals_byGENUS_bonevar_primates_Apr2018_nodupes.fasta	Locus:3.1.1.1006.1	1706.77	99.7	NP_000079.2.SAP74 NP_000079.2.SAP74 1464 GI:110349772 NM_000088.3:127..4521 GeneID:1277 COL1A1 collagen alpha-1(I) chain preproprotein [Homo sapiens]. SAP74:rs146431113;V62I;MAF=0.0116,0.0,0.0077	primates	collagen
Homo sapiens	VGAHAGEYGAEALER	NC	NCBI_euromammals_byGENUS_bonevar_primates_Apr2018_nodupes.fasta	Locus:3.1.1.1012.1	1529.73	99.7	NP_000508.1 NP_000508.1 hemoglobin subunit alpha [Homo sapiens]	primates	hemoglobin
Homo sapiens	VNVDEVGGEALGR	NC	NCBI_euromammals_byGENUS_bonevar_primates_Apr2018_nodupes.fasta	Locus:1.1.1.336.1	1314.66	99.7	AAZ39768.1 AAZ39768.1 beta globin [Homo sapiens]	primates	hemoglobin
Homo sapiens	GETGPAGPAGPVGPVGAR	NC	NCBI_euromammals_byGENUS_bonevar_primates_Apr2018_nodupes.fasta	Locus:3.1.1.1011.1	1546.8	99.7	CAL40954.1 CAL40954.1 unnamed protein product [Homo sapiens]	primates	collagen
Homo sapiens	GETGPAGPAGPVGPVGAR	NC	NCBI_euromammals_byGENUS_bonevar_primates_Apr2018_nodupes.fasta	Locus:3.1.1.1011.1	1546.8	99.7	NP_000079.2.SAP71 NP_000079.2.SAP71 1464 GI:110349772 NM_000088.3:127..4521 GeneID:1277 COL1A1 collagen alpha-1(I) chain preproprotein [Homo sapiens]. SAP71:rs375517119;D104E;MAF=0.0,0.0454,0.0154	primates	collagen
Homo sapiens	GETGPAGPAGPVGPVGAR	NC	NCBI_euromammals_byGENUS_bonevar_primates_Apr2018_nodupes.fasta	Locus:3.1.1.1011.1	1546.8	99.7	EAW94631.1 EAW94631.1 collagen, type I, alpha 1, isoform CRA_a [Homo sapiens]	primates	collagen
Homo sapiens	DGEAGAQGPPGPAGPAGER	NC	NCBI_euromammals_byGENUS_bonevar_primates_Apr2018_nodupes.fasta	Locus:1.1.1.60.1	1706.77	99.7	NP_000079.2.SAP58 NP_000079.2.SAP58 1464 GI:110349772 NM_000088.3:127..4521 GeneID:1277 COL1A1 collagen alpha-1(I) chain preproprotein [Homo sapiens]. SAP58:rs373611041;A355T;MAF=0.0116,0.0,0.0077	primates	collagen
Homo sapiens	LLVVYPWTQR	NC	NCBI_euromammals_byGENUS_bonevar_primates_Apr2018_nodupes.fasta	Locus:3.1.1.1018.1	1274.73	99.7	AAH29387.1 AAH29387.1 Hemoglobin, gamma G [Homo sapiens]	primates	hemoglobin
Homo sapiens	DGEAGAQGPPGPAGPAGER	NC	NCBI_euromammals_byGENUS_bonevar_primates_Apr2018_nodupes.fasta	Locus:1.1.1.60.1	1706.77	99.7	AAH36531.1 AAH36531.1 Collagen, type I, alpha 1 [Homo sapiens]	primates	collagen
Homo sapiens	GETGPAGPAGPVGPVGAR	NC	NCBI_euromammals_byGENUS_bonevar_primates_Apr2018_nodupes.fasta	Locus:1.1.1.205.1	1546.8	99.7	NP_000079.2.SAP12 NP_000079.2.SAP12 1464 GI:110349772 NM_000088.3:127..4521 GeneID:1277 COL1A1 collagen alpha-1(I) chain preproprotein [Homo sapiens]. SAP12:rs149820303;R1356H;MAF=0.0116,0.0,0.0077	primates	collagen
Homo sapiens	GETGPAGPAGPVGPVGAR	NC	NCBI_euromammals_byGENUS_bonevar_primates_Apr2018_nodupes.fasta	Locus:1.1.1.205.1	1546.8	99.7	NP_000079.2.SAP11 NP_000079.2.SAP11 1464 GI:110349772 NM_000088.3:127..4521 GeneID:1277 COL1A1 collagen alpha-1(I) chain preproprotein [Homo sapiens]. SAP11:rs141011435;E1361Q;MAF=0.0,0.0227,0.0077	primates	collagen
Homo sapiens	DGEAGAQGPPGPAGPAGER	NC	NCBI_euromammals_byGENUS_bonevar_primates_Apr2018_nodupes.fasta	Locus:1.1.1.60.1	1706.77	99.7	NP_000079.2.SAP64 NP_000079.2.SAP64 1464 GI:110349772 NM_000088.3:127..4521 GeneID:1277 COL1A1 collagen alpha-1(I) chain preproprotein [Homo sapiens]. SAP64:rs72667032;P205A;MAF=0.5466,0.1362,0.4076	primates	collagen
Homo sapiens	DGEAGAQGPPGPAGPAGER	NC	NCBI_euromammals_byGENUS_bonevar_primates_Apr2018_nodupes.fasta	Locus:1.1.1.60.1	1706.77	99.7	NP_000079.2.SAP65 NP_000079.2.SAP65 1464 GI:110349772 NM_000088.3:127..4521 GeneID:1277 COL1A1 collagen alpha-1(I) chain preproprotein [Homo sapiens]. SAP65:rs377161165;R187H;MAF=0.0,0.0227,0.0077	primates	collagen
Homo sapiens	DGEAGAQGPPGPAGPAGER	NC	NCBI_euromammals_byGENUS_bonevar_primates_Apr2018_nodupes.fasta	Locus:3.1.1.1006.1	1706.77	99.7	NP_000079.2.SAP13 NP_000079.2.SAP13 1464 GI:110349772 NM_000088.3:127..4521 GeneID:1277 COL1A1 collagen alpha-1(I) chain preproprotein [Homo sapiens]. SAP13:rs371547661;D1344N;MAF=0.0,0.0681,0.0231	primates	collagen
Homo sapiens	DGEAGAQGPPGPAGPAGER	NC	NCBI_euromammals_byGENUS_bonevar_primates_Apr2018_nodupes.fasta	Locus:3.1.1.1006.1	1706.77	99.7	NP_000079.2.SAP9 NP_000079.2.SAP9 1464 GI:110349772 NM_000088.3:127..4521 GeneID:1277 COL1A1 collagen alpha-1(I) chain preproprotein [Homo sapiens]. SAP9:rs370410110;Q1391R;MAF=0.0116,0.0,0.0077	primates	collagen
Homo sapiens	DGEAGAQGPPGPAGPAGER	NC	NCBI_euromammals_byGENUS_bonevar_primates_Apr2018_nodupes.fasta	Locus:1.1.1.60.1	1706.77	99.7	AAB94054.3 AAB94054.3 pro alpha 1(I) collagen [Homo sapiens]	primates	collagen
Homo sapiens	DGEAGAQGPPGPAGPAGER	NC	NCBI_euromammals_byGENUS_bonevar_primates_Apr2018_nodupes.fasta	Locus:1.1.1.60.1	1706.77	99.7	BAD92834.1 BAD92834.1 Collagen alpha 1 chain precursor variant, partial [Homo sapiens]	primates	collagen
Homo sapiens	DGEAGAQGPPGPAGPAGER	NC	NCBI_euromammals_byGENUS_bonevar_primates_Apr2018_nodupes.fasta	Locus:1.1.1.60.1	1706.77	99.7	CAA75878.1 CAA75878.1 COL1A1 and PDGFB fusion transcript, partial [Homo sapiens]	primates	collagen
Homo sapiens	DGEAGAQGPPGPAGPAGER	NC	NCBI_euromammals_byGENUS_bonevar_primates_Apr2018_nodupes.fasta	Locus:1.1.1.60.1	1706.77	99.7	CAA67264.1 CAA67264.1 COL1A1 and PDGFB fusion transcript, partial [Homo sapiens]	primates	collagen
Homo sapiens	DGEAGAQGPPGPAGPAGER	NC	NCBI_euromammals_byGENUS_bonevar_primates_Apr2018_nodupes.fasta	Locus:1.1.1.60.1	1706.77	99.7	CAA67263.1 CAA67263.1 COL1A1 and PDGFB fusion transcript, partial [Homo sapiens]	primates	collagen
Homo sapiens	DGEAGAQGPPGPAGPAGER	NC	NCBI_euromammals_byGENUS_bonevar_primates_Apr2018_nodupes.fasta	Locus:1.1.1.60.1	1706.77	99.7	CAA67261.1 CAA67261.1 collagen type I alpha 1, partial [Homo sapiens]	primates	collagen
Homo sapiens	GETGPAGPAGPVGPVGAR	NC	NCBI_euromammals_byGENUS_bonevar_primates_Apr2018_nodupes.fasta	Locus:1.1.1.205.1	1546.8	99.7	XP_005257115.2 XP_005257115.2 collagen alpha-1(I) chain isoform X2 [Homo sapiens]	primates	collagen
Homo sapiens	DGEAGAQGPPGPAGPAGER	NC	NCBI_euromammals_byGENUS_bonevar_primates_Apr2018_nodupes.fasta	Locus:1.1.1.60.1	1706.77	99.7	CDM55575.1 CDM55575.1 unnamed protein product [Homo sapiens]	primates	collagen
Homo sapiens	VGAHAGEYGAEALER	NC	NCBI_euromammals_byGENUS_bonevar_primates_Apr2018_nodupes.fasta	Locus:3.1.1.1012.1	1529.73	99.7	AAB59407.1 AAB59407.1 hemoglobin alpha 2 [Homo sapiens]	primates	hemoglobin
Homo sapiens	VGAHAGEYGAEALER	NC	NCBI_euromammals_byGENUS_bonevar_primates_Apr2018_nodupes.fasta	Locus:3.1.1.1012.1	1529.73	99.7	AAK37554.1 AAK37554.1 hemoglobin alpha-1 globin chain [Homo sapiens]	primates	hemoglobin
Homo sapiens	VNVDEVGGEALGR	NC	NCBI_euromammals_byGENUS_bonevar_primates_Apr2018_nodupes.fasta	Locus:1.1.1.336.1	1314.66	99.7	ACF16774.1 ACF16774.1 beta globin, partial [Homo sapiens]	primates	hemoglobin
Homo sapiens	DGEAGAQGPPGPAGPAGER	NC	NCBI_euromammals_byGENUS_bonevar_primates_Apr2018_nodupes.fasta	Locus:1.1.1.60.1	1706.77	99.7	NP_000079.2.SAP37 NP_000079.2.SAP37 1464 GI:110349772 NM_000088.3:127..4521 GeneID:1277 COL1A1 collagen alpha-1(I) chain preproprotein [Homo sapiens]. SAP37:rs193922150;R865H;MAF=0.0,0.0227,0.0077	primates	collagen
Homo sapiens	DGEAGAQGPPGPAGPAGER	NC	NCBI_euromammals_byGENUS_bonevar_primates_Apr2018_nodupes.fasta	Locus:1.1.1.60.1	1706.77	99.7	NP_000079.2.SAP38 NP_000079.2.SAP38 1464 GI:110349772 NM_000088.3:127..4521 GeneID:1277 COL1A1 collagen alpha-1(I) chain preproprotein [Homo sapiens]. SAP38:rs369455732;A847T;MAF=0.0,0.0227,0.0077	primates	collagen
Homo sapiens	DGEAGAQGPPGPAGPAGER	NC	NCBI_euromammals_byGENUS_bonevar_primates_Apr2018_nodupes.fasta	Locus:1.1.1.60.1	1706.77	99.7	NP_000079.2.SAP39 NP_000079.2.SAP39 1464 GI:110349772 NM_000088.3:127..4521 GeneID:1277 COL1A1 collagen alpha-1(I) chain preproprotein [Homo sapiens]. SAP39:rs1800214;P823A;MAF=0.0349,0.0,0.0231	primates	collagen
Homo sapiens	DGEAGAQGPPGPAGPAGER	NC	NCBI_euromammals_byGENUS_bonevar_primates_Apr2018_nodupes.fasta	Locus:3.1.1.1006.1	1706.77	99.7	NP_000079.2.SAP23 NP_000079.2.SAP23 1464 GI:110349772 NM_000088.3:127..4521 GeneID:1277 COL1A1 collagen alpha-1(I) chain preproprotein [Homo sapiens]. SAP23:rs373777457;E1243K;MAF=0.0,0.0227,0.0077	primates	collagen
Homo sapiens	DGEAGAQGPPGPAGPAGER	NC	NCBI_euromammals_byGENUS_bonevar_primates_Apr2018_nodupes.fasta	Locus:1.1.1.60.1	1706.77	99.7	NP_000079.2.SAP41 NP_000079.2.SAP41 1464 GI:110349772 NM_000088.3:127..4521 GeneID:1277 COL1A1 collagen alpha-1(I) chain preproprotein [Homo sapiens]. SAP41:rs377327542;P774L;MAF=0.0116,0.0,0.0077	primates	collagen
Homo sapiens	DGEAGAQGPPGPAGPAGER	NC	NCBI_euromammals_byGENUS_bonevar_primates_Apr2018_nodupes.fasta	Locus:3.1.1.1006.1	1706.77	99.7	NP_000079.2.SAP69 NP_000079.2.SAP69 1464 GI:110349772 NM_000088.3:127..4521 GeneID:1277 COL1A1 collagen alpha-1(I) chain preproprotein [Homo sapiens]. SAP69:rs375823086;V110I;MAF=0.0,0.0227,0.0077	primates	collagen
Homo sapiens	DGEAGAQGPPGPAGPAGER	NC	NCBI_euromammals_byGENUS_bonevar_primates_Apr2018_nodupes.fasta	Locus:1.1.1.60.1	1706.77	99.7	NP_000079.2.SAP43 NP_000079.2.SAP43 1464 GI:110349772 NM_000088.3:127..4521 GeneID:1277 COL1A1 collagen alpha-1(I) chain preproprotein [Homo sapiens]. SAP43:rs138749826;V762I;MAF=0.0,0.0227,0.0077	primates	collagen
Homo sapiens	DGEAGAQGPPGPAGPAGER	NC	NCBI_euromammals_byGENUS_bonevar_primates_Apr2018_nodupes.fasta	Locus:1.1.1.60.1	1706.77	99.7	NP_000079.2.SAP44 NP_000079.2.SAP44 1464 GI:110349772 NM_000088.3:127..4521 GeneID:1277 COL1A1 collagen alpha-1(I) chain preproprotein [Homo sapiens]. SAP44:rs370916785;K759T;MAF=0.0,0.0227,0.0077	primates	collagen
Homo sapiens	GETGPAGPAGPVGPVGAR	NC	NCBI_euromammals_byGENUS_bonevar_primates_Apr2018_nodupes.fasta	Locus:3.1.1.1011.1	1546.8	99.7	XP_005257116.2 XP_005257116.2 collagen alpha-1(I) chain isoform X3 [Homo sapiens]	primates	collagen
Homo sapiens	LLVVYPWTQR	NC	NCBI_euromammals_byGENUS_bonevar_primates_Apr2018_nodupes.fasta	Locus:3.1.1.1018.1	1274.73	99.7	AAF08268.1 AAF08268.1 beta-globin, partial [Homo sapiens]	primates	hemoglobin
Homo sapiens	DGEAGAQGPPGPAGPAGER	NC	NCBI_euromammals_byGENUS_bonevar_primates_Apr2018_nodupes.fasta	Locus:3.1.1.1006.1	1706.77	99.7	NP_000079.2.SAP72 NP_000079.2.SAP72 1464 GI:110349772 NM_000088.3:127..4521 GeneID:1277 COL1A1 collagen alpha-1(I) chain preproprotein [Homo sapiens]. SAP72:rs369883704;T103I;MAF=0.0116,0.0,0.0077	primates	collagen
Homo sapiens	LLVVYPWTQR	NC	NCBI_euromammals_byGENUS_bonevar_primates_Apr2018_nodupes.fasta	Locus:3.1.1.1018.1	1274.73	99.7	AAF08266.1 AAF08266.1 beta-globin, partial [Homo sapiens]	primates	hemoglobin
Homo sapiens	DGEAGAQGPPGPAGPAGER	NC	NCBI_euromammals_byGENUS_bonevar_primates_Apr2018_nodupes.fasta	Locus:1.1.1.60.1	1706.77	99.7	CBX51947.1 CBX51947.1 unnamed protein product [Homo sapiens]	primates	collagen
Homo sapiens	DGEAGAQGPPGPAGPAGER	NC	NCBI_euromammals_byGENUS_bonevar_primates_Apr2018_nodupes.fasta	Locus:1.1.1.60.1	1706.77	99.7	NP_000079.2.SAP21 NP_000079.2.SAP21 1464 GI:110349772 NM_000088.3:127..4521 GeneID:1277 COL1A1 collagen alpha-1(I) chain preproprotein [Homo sapiens]. SAP21:rs371904584;R1252H;MAF=0.0116,0.0,0.0077	primates	collagen
Homo sapiens	DGEAGAQGPPGPAGPAGER	NC	NCBI_euromammals_byGENUS_bonevar_primates_Apr2018_nodupes.fasta	Locus:1.1.1.60.1	1706.77	99.7	NP_000079.2.SAP22 NP_000079.2.SAP22 1464 GI:110349772 NM_000088.3:127..4521 GeneID:1277 COL1A1 collagen alpha-1(I) chain preproprotein [Homo sapiens]. SAP22:rs199514372;I1245F;MAF=0.0349,0.0,0.0231	primates	collagen
Homo sapiens	GETGPAGPAGPVGPVGAR	NC	NCBI_euromammals_byGENUS_bonevar_primates_Apr2018_nodupes.fasta	Locus:3.1.1.1011.1	1546.8	99.7	NP_000079.2.SAP3 NP_000079.2.SAP3 1464 GI:110349772 NM_000088.3:127..4521 GeneID:1277 COL1A1 collagen alpha-1(I) chain preproprotein [Homo sapiens]. SAP3:rs149295671;R1436H;MAF=0.0,0.0454,0.0154	primates	collagen
Homo sapiens	VGAHAGEYGAEALER	NC	NCBI_euromammals_byGENUS_bonevar_primates_Apr2018_nodupes.fasta	Locus:3.1.1.1012.1	1529.73	99.7	AKZ66543.1 AKZ66543.1 mutant hemoglobin alpha 2 globin chain [Homo sapiens]	primates	hemoglobin
Homo sapiens	DGEAGAQGPPGPAGPAGER	NC	NCBI_euromammals_byGENUS_bonevar_primates_Apr2018_nodupes.fasta	Locus:1.1.1.60.1	1706.77	99.7	NP_000079.2.SAP47 NP_000079.2.SAP47 1464 GI:110349772 NM_000088.3:127..4521 GeneID:1277 COL1A1 collagen alpha-1(I) chain preproprotein [Homo sapiens]. SAP47:rs372215246;D706N;MAF=0.0116,0.0,0.0077	primates	collagen
Homo sapiens	DGEAGAQGPPGPAGPAGER	NC	NCBI_euromammals_byGENUS_bonevar_primates_Apr2018_nodupes.fasta	Locus:1.1.1.60.1	1706.77	99.7	NP_000079.2.SAP48 NP_000079.2.SAP48 1464 GI:110349772 NM_000088.3:127..4521 GeneID:1277 COL1A1 collagen alpha-1(I) chain preproprotein [Homo sapiens]. SAP48:rs147483404;E678D;MAF=0.0,0.0227,0.0077	primates	collagen
Homo sapiens	DGEAGAQGPPGPAGPAGER	NC	NCBI_euromammals_byGENUS_bonevar_primates_Apr2018_nodupes.fasta	Locus:3.1.1.1006.1	1706.77	99.7	NP_000079.2.SAP40 NP_000079.2.SAP40 1464 GI:110349772 NM_000088.3:127..4521 GeneID:1277 COL1A1 collagen alpha-1(I) chain preproprotein [Homo sapiens]. SAP40:rs72651668;Q822E;MAF=0.0116,0.0,0.0077	primates	collagen
Homo sapiens	DGEAGAQGPPGPAGPAGER	NC	NCBI_euromammals_byGENUS_bonevar_primates_Apr2018_nodupes.fasta	Locus:3.1.1.1006.1	1706.77	99.7	NP_000079.2.SAP41 NP_000079.2.SAP41 1464 GI:110349772 NM_000088.3:127..4521 GeneID:1277 COL1A1 collagen alpha-1(I) chain preproprotein [Homo sapiens]. SAP41:rs377327542;P774L;MAF=0.0116,0.0,0.0077	primates	collagen
Homo sapiens	DGEAGAQGPPGPAGPAGER	NC	NCBI_euromammals_byGENUS_bonevar_primates_Apr2018_nodupes.fasta	Locus:1.1.1.60.1	1706.77	99.7	NP_000079.2.SAP61 NP_000079.2.SAP61 1464 GI:110349772 NM_000088.3:127..4521 GeneID:1277 COL1A1 collagen alpha-1(I) chain preproprotein [Homo sapiens]. SAP61:rs139840296;P292S;MAF=0.0116,0.0,0.0077	primates	collagen
Homo sapiens	VNVDEVGGEALGR	NC	NCBI_euromammals_byGENUS_bonevar_primates_Apr2018_nodupes.fasta	Locus:1.1.1.336.1	1314.66	99.7	AAA21100.1 AAA21100.1 beta-globin [Homo sapiens]	primates	hemoglobin
Homo sapiens	DGEAGAQGPPGPAGPAGER	NC	NCBI_euromammals_byGENUS_bonevar_primates_Apr2018_nodupes.fasta	Locus:3.1.1.1006.1	1706.77	99.7	NP_000079.2.SAP44 NP_000079.2.SAP44 1464 GI:110349772 NM_000088.3:127..4521 GeneID:1277 COL1A1 collagen alpha-1(I) chain preproprotein [Homo sapiens]. SAP44:rs370916785;K759T;MAF=0.0,0.0227,0.0077	primates	collagen
Homo sapiens	DGEAGAQGPPGPAGPAGER	NC	NCBI_euromammals_byGENUS_bonevar_primates_Apr2018_nodupes.fasta	Locus:1.1.1.60.1	1706.77	99.7	NP_000079.2.SAP32 NP_000079.2.SAP32 1464 GI:110349772 NM_000088.3:127..4521 GeneID:1277 COL1A1 collagen alpha-1(I) chain preproprotein [Homo sapiens]. SAP32:rs139593707;E1021Q;MAF=0.0233,0.0,0.0154	primates	collagen
Homo sapiens	DGEAGAQGPPGPAGPAGER	NC	NCBI_euromammals_byGENUS_bonevar_primates_Apr2018_nodupes.fasta	Locus:1.1.1.60.1	1706.77	99.7	NP_000079.2.SAP33 NP_000079.2.SAP33 1464 GI:110349772 NM_000088.3:127..4521 GeneID:1277 COL1A1 collagen alpha-1(I) chain preproprotein [Homo sapiens]. SAP33:rs141117382;P982T;MAF=0.0465,0.0,0.0308	primates	collagen
Homo sapiens	DGEAGAQGPPGPAGPAGER	NC	NCBI_euromammals_byGENUS_bonevar_primates_Apr2018_nodupes.fasta	Locus:1.1.1.60.1	1706.77	99.7	NP_000079.2.SAP34 NP_000079.2.SAP34 1464 GI:110349772 NM_000088.3:127..4521 GeneID:1277 COL1A1 collagen alpha-1(I) chain preproprotein [Homo sapiens]. SAP34:rs193922153;P978S;MAF=0.0233,0.0,0.0154	primates	collagen
Homo sapiens	GETGPAGPAGPVGPVGAR	NC	NCBI_euromammals_byGENUS_bonevar_primates_Apr2018_nodupes.fasta	Locus:1.1.1.205.1	1546.8	99.7	NP_000079.2.SAP21 NP_000079.2.SAP21 1464 GI:110349772 NM_000088.3:127..4521 GeneID:1277 COL1A1 collagen alpha-1(I) chain preproprotein [Homo sapiens]. SAP21:rs371904584;R1252H;MAF=0.0116,0.0,0.0077	primates	collagen
Homo sapiens	DGEAGAQGPPGPAGPAGER	NC	NCBI_euromammals_byGENUS_bonevar_primates_Apr2018_nodupes.fasta	Locus:1.1.1.60.1	1706.77	99.7	NP_000079.2.SAP67 NP_000079.2.SAP67 1464 GI:110349772 NM_000088.3:127..4521 GeneID:1277 COL1A1 collagen alpha-1(I) chain preproprotein [Homo sapiens]. SAP67:rs372514953;G166V;MAF=0.0116,0.0,0.0077	primates	collagen
Homo sapiens	GETGPAGPAGPVGPVGAR	NC	NCBI_euromammals_byGENUS_bonevar_primates_Apr2018_nodupes.fasta	Locus:3.1.1.1011.1	1546.8	99.7	NP_000079.2.SAP28 NP_000079.2.SAP28 1464 GI:110349772 NM_000088.3:127..4521 GeneID:1277 COL1A1 collagen alpha-1(I) chain preproprotein [Homo sapiens]. SAP28:rs376986354;P1126A;MAF=0.0,0.0227,0.0077	primates	collagen
Homo sapiens	DGEAGAQGPPGPAGPAGER	NC	NCBI_euromammals_byGENUS_bonevar_primates_Apr2018_nodupes.fasta	Locus:1.1.1.60.1	1706.77	99.7	NP_000079.2.SAP69 NP_000079.2.SAP69 1464 GI:110349772 NM_000088.3:127..4521 GeneID:1277 COL1A1 collagen alpha-1(I) chain preproprotein [Homo sapiens]. SAP69:rs375823086;V110I;MAF=0.0,0.0227,0.0077	primates	collagen
Homo sapiens	LLVVYPWTQR	NC	NCBI_euromammals_byGENUS_bonevar_primates_Apr2018_nodupes.fasta	Locus:3.1.1.1018.1	1274.73	99.7	ACU56984.1 ACU56984.1 beta-globin [Homo sapiens]	primates	hemoglobin
Homo sapiens	GETGPAGPAGPVGPVGAR	NC	NCBI_euromammals_byGENUS_bonevar_primates_Apr2018_nodupes.fasta	Locus:3.1.1.1011.1	1546.8	99.7	NP_000079.2.SAP34 NP_000079.2.SAP34 1464 GI:110349772 NM_000088.3:127..4521 GeneID:1277 COL1A1 collagen alpha-1(I) chain preproprotein [Homo sapiens]. SAP34:rs193922153;P978S;MAF=0.0233,0.0,0.0154	primates	collagen
Homo sapiens	GETGPAGPAGPVGPVGAR	NC	NCBI_euromammals_byGENUS_bonevar_primates_Apr2018_nodupes.fasta	Locus:1.1.1.205.1	1546.8	99.7	NP_000079.2.SAP51 NP_000079.2.SAP51 1464 GI:110349772 NM_000088.3:127..4521 GeneID:1277 COL1A1 collagen alpha-1(I) chain preproprotein [Homo sapiens]. SAP51:rs374990175;P604H;MAF=0.0,0.0227,0.0077	primates	collagen
Homo sapiens	GETGPAGPAGPVGPVGAR	NC	NCBI_euromammals_byGENUS_bonevar_primates_Apr2018_nodupes.fasta	Locus:3.1.1.1011.1	1546.8	99.7	NP_000079.2.SAP61 NP_000079.2.SAP61 1464 GI:110349772 NM_000088.3:127..4521 GeneID:1277 COL1A1 collagen alpha-1(I) chain preproprotein [Homo sapiens]. SAP61:rs139840296;P292S;MAF=0.0116,0.0,0.0077	primates	collagen
Homo sapiens	DGEAGAQGPPGPAGPAGER	NC	NCBI_euromammals_byGENUS_bonevar_primates_Apr2018_nodupes.fasta	Locus:1.1.1.60.1	1706.77	99.7	NP_000079.2.SAP72 NP_000079.2.SAP72 1464 GI:110349772 NM_000088.3:127..4521 GeneID:1277 COL1A1 collagen alpha-1(I) chain preproprotein [Homo sapiens]. SAP72:rs369883704;T103I;MAF=0.0116,0.0,0.0077	primates	collagen
Homo sapiens	GETGPAGPAGPVGPVGAR	NC	NCBI_euromammals_byGENUS_bonevar_primates_Apr2018_nodupes.fasta	Locus:3.1.1.1011.1	1546.8	99.7	NP_000079.2.SAP76 NP_000079.2.SAP76 1464 GI:110349772 NM_000088.3:127..4521 GeneID:1277 COL1A1 collagen alpha-1(I) chain preproprotein [Homo sapiens]. SAP76:rs367643097;Q42R;MAF=0.0116,0.0,0.0077	primates	collagen
Homo sapiens	DGEAGAQGPPGPAGPAGER	NC	NCBI_euromammals_byGENUS_bonevar_primates_Apr2018_nodupes.fasta	Locus:1.1.1.60.1	1706.77	99.7	CDL93516.1 CDL93516.1 unnamed protein product [Homo sapiens]	primates	collagen
Homo sapiens	GETGPAGPAGPVGPVGAR	NC	NCBI_euromammals_byGENUS_bonevar_primates_Apr2018_nodupes.fasta	Locus:1.1.1.205.1	1546.8	99.7	NP_000079.2.SAP25 NP_000079.2.SAP25 1464 GI:110349772 NM_000088.3:127..4521 GeneID:1277 COL1A1 collagen alpha-1(I) chain preproprotein [Homo sapiens]. SAP25:rs150751153;D1220E;MAF=0.0,0.0454,0.0154	primates	collagen
Homo sapiens	GETGPAGPAGPVGPVGAR	NC	NCBI_euromammals_byGENUS_bonevar_primates_Apr2018_nodupes.fasta	Locus:3.1.1.1011.1	1546.8	99.7	NP_000079.2.SAP66 NP_000079.2.SAP66 1464 GI:110349772 NM_000088.3:127..4521 GeneID:1277 COL1A1 collagen alpha-1(I) chain preproprotein [Homo sapiens]. SAP66:rs368246367;D168E;MAF=0.0,0.0227,0.0077	primates	collagen
Homo sapiens	GETGPAGPAGPVGPVGAR	NC	NCBI_euromammals_byGENUS_bonevar_primates_Apr2018_nodupes.fasta	Locus:1.1.1.205.1	1546.8	99.7	NP_000079.2.SAP18 NP_000079.2.SAP18 1464 GI:110349772 NM_000088.3:127..4521 GeneID:1277 COL1A1 collagen alpha-1(I) chain preproprotein [Homo sapiens]. SAP18:rs199911681;N1283K;MAF=0.0,0.1362,0.0461	primates	collagen
Homo sapiens	LLVVYPWTQR	NC	NCBI_euromammals_byGENUS_bonevar_primates_Apr2018_nodupes.fasta	Locus:3.1.1.1018.1	1274.73	99.7	AAK68847.1 AAK68847.1 delta globin [Homo sapiens]	primates	hemoglobin
Homo sapiens	GETGPAGPAGPVGPVGAR	NC	NCBI_euromammals_byGENUS_bonevar_primates_Apr2018_nodupes.fasta	Locus:3.1.1.1011.1	1546.8	99.7	CBX51947.1 CBX51947.1 unnamed protein product [Homo sapiens]	primates	collagen
Homo sapiens	GETGPAGPAGPVGPVGAR	NC	NCBI_euromammals_byGENUS_bonevar_primates_Apr2018_nodupes.fasta	Locus:3.1.1.1011.1	1546.8	99.7	NP_000079.2.SAP69 NP_000079.2.SAP69 1464 GI:110349772 NM_000088.3:127..4521 GeneID:1277 COL1A1 collagen alpha-1(I) chain preproprotein [Homo sapiens]. SAP69:rs375823086;V110I;MAF=0.0,0.0227,0.0077	primates	collagen
Homo sapiens	DGEAGAQGPPGPAGPAGER	NC	NCBI_euromammals_byGENUS_bonevar_primates_Apr2018_nodupes.fasta	Locus:1.1.1.60.1	1706.77	99.7	NP_000079.2.SAP20 NP_000079.2.SAP20 1464 GI:110349772 NM_000088.3:127..4521 GeneID:1277 COL1A1 collagen alpha-1(I) chain preproprotein [Homo sapiens]. SAP20:rs148216434;A1256T;MAF=0.0116,0.0227,0.0154	primates	collagen
Homo sapiens	DGEAGAQGPPGPAGPAGER	NC	NCBI_euromammals_byGENUS_bonevar_primates_Apr2018_nodupes.fasta	Locus:3.1.1.1006.1	1706.77	99.7	NP_000079.2.SAP25 NP_000079.2.SAP25 1464 GI:110349772 NM_000088.3:127..4521 GeneID:1277 COL1A1 collagen alpha-1(I) chain preproprotein [Homo sapiens]. SAP25:rs150751153;D1220E;MAF=0.0,0.0454,0.0154	primates	collagen
Homo sapiens	DGEAGAQGPPGPAGPAGER	NC	NCBI_euromammals_byGENUS_bonevar_primates_Apr2018_nodupes.fasta	Locus:1.1.1.60.1	1706.77	99.7	NP_000079.2.SAP3 NP_000079.2.SAP3 1464 GI:110349772 NM_000088.3:127..4521 GeneID:1277 COL1A1 collagen alpha-1(I) chain preproprotein [Homo sapiens]. SAP3:rs149295671;R1436H;MAF=0.0,0.0454,0.0154	primates	collagen
Homo sapiens	DGEAGAQGPPGPAGPAGER	NC	NCBI_euromammals_byGENUS_bonevar_primates_Apr2018_nodupes.fasta	Locus:1.1.1.60.1	1706.77	99.7	NP_000079.2.SAP27 NP_000079.2.SAP27 1464 GI:110349772 NM_000088.3:127..4521 GeneID:1277 COL1A1 collagen alpha-1(I) chain preproprotein [Homo sapiens]. SAP27:rs142570406;P1191A;MAF=0.0,0.1816,0.0615	primates	collagen
Homo sapiens	DGEAGAQGPPGPAGPAGER	NC	NCBI_euromammals_byGENUS_bonevar_primates_Apr2018_nodupes.fasta	Locus:1.1.1.60.1	1706.77	99.7	NP_000079.2.SAP77 NP_000079.2.SAP77 1464 GI:110349772 NM_000088.3:127..4521 GeneID:1277 COL1A1 collagen alpha-1(I) chain preproprotein [Homo sapiens]. SAP77:rs151171179;G26D;MAF=0.0116,0.0,0.0077	primates	collagen
Homo sapiens	DGEAGAQGPPGPAGPAGER	NC	NCBI_euromammals_byGENUS_bonevar_primates_Apr2018_nodupes.fasta	Locus:1.1.1.60.1	1706.77	99.7	NP_000079.2.SAP36 NP_000079.2.SAP36 1464 GI:110349772 NM_000088.3:127..4521 GeneID:1277 COL1A1 collagen alpha-1(I) chain preproprotein [Homo sapiens]. SAP36:rs145446512;G906S;MAF=0.0,0.1135,0.0384	primates	collagen
Homo sapiens	GETGPAGPAGPVGPVGAR	NC	NCBI_euromammals_byGENUS_bonevar_primates_Apr2018_nodupes.fasta	Locus:1.1.1.205.1	1546.8	99.7	NP_000079.2.SAP28 NP_000079.2.SAP28 1464 GI:110349772 NM_000088.3:127..4521 GeneID:1277 COL1A1 collagen alpha-1(I) chain preproprotein [Homo sapiens]. SAP28:rs376986354;P1126A;MAF=0.0,0.0227,0.0077	primates	collagen
Homo sapiens	DGEAGAQGPPGPAGPAGER	NC	NCBI_euromammals_byGENUS_bonevar_primates_Apr2018_nodupes.fasta	Locus:1.1.1.60.1	1706.77	99.7	NP_000079.2.SAP13 NP_000079.2.SAP13 1464 GI:110349772 NM_000088.3:127..4521 GeneID:1277 COL1A1 collagen alpha-1(I) chain preproprotein [Homo sapiens]. SAP13:rs371547661;D1344N;MAF=0.0,0.0681,0.0231	primates	collagen
Homo sapiens	DGEAGAQGPPGPAGPAGER	NC	NCBI_euromammals_byGENUS_bonevar_primates_Apr2018_nodupes.fasta	Locus:3.1.1.1006.1	1706.77	99.7	XP_005257115.2 XP_005257115.2 collagen alpha-1(I) chain isoform X2 [Homo sapiens]	primates	collagen
Homo sapiens	DGEAGAQGPPGPAGPAGER	NC	NCBI_euromammals_byGENUS_bonevar_primates_Apr2018_nodupes.fasta	Locus:1.1.1.60.1	1706.77	99.7	NP_000079.2.SAP15 NP_000079.2.SAP15 1464 GI:110349772 NM_000088.3:127..4521 GeneID:1277 COL1A1 collagen alpha-1(I) chain preproprotein [Homo sapiens]. SAP15:rs147104425;G1327S;MAF=0.0116,0.0,0.0077	primates	collagen
Homo sapiens	DGEAGAQGPPGPAGPAGER	NC	NCBI_euromammals_byGENUS_bonevar_primates_Apr2018_nodupes.fasta	Locus:1.1.1.60.1	1706.77	99.7	NP_000079.2.SAP57 NP_000079.2.SAP57 1464 GI:110349772 NM_000088.3:127..4521 GeneID:1277 COL1A1 collagen alpha-1(I) chain preproprotein [Homo sapiens]. SAP57:rs116794104;A390T;MAF=0.0116,1.1348,0.3921	primates	collagen
Homo sapiens	GETGPAGPAGPVGPVGAR	NC	NCBI_euromammals_byGENUS_bonevar_primates_Apr2018_nodupes.fasta	Locus:1.1.1.205.1	1546.8	99.7	NP_000079.2.SAP61 NP_000079.2.SAP61 1464 GI:110349772 NM_000088.3:127..4521 GeneID:1277 COL1A1 collagen alpha-1(I) chain preproprotein [Homo sapiens]. SAP61:rs139840296;P292S;MAF=0.0116,0.0,0.0077	primates	collagen
Homo sapiens	GETGPAGPAGPVGPVGAR	NC	NCBI_euromammals_byGENUS_bonevar_primates_Apr2018_nodupes.fasta	Locus:1.1.1.205.1	1546.8	99.7	NP_000079.2.SAP36 NP_000079.2.SAP36 1464 GI:110349772 NM_000088.3:127..4521 GeneID:1277 COL1A1 collagen alpha-1(I) chain preproprotein [Homo sapiens]. SAP36:rs145446512;G906S;MAF=0.0,0.1135,0.0384	primates	collagen
Homo sapiens	DGEAGAQGPPGPAGPAGER	NC	NCBI_euromammals_byGENUS_bonevar_primates_Apr2018_nodupes.fasta	Locus:1.1.1.60.1	1706.77	99.7	NP_000079.2.SAP56 NP_000079.2.SAP56 1464 GI:110349772 NM_000088.3:127..4521 GeneID:1277 COL1A1 collagen alpha-1(I) chain preproprotein [Homo sapiens]. SAP56:rs72648327;P417A;MAF=0.0698,0.0,0.0461	primates	collagen
Homo sapiens	DGEAGAQGPPGPAGPAGER	NC	NCBI_euromammals_byGENUS_bonevar_primates_Apr2018_nodupes.fasta	Locus:1.1.1.60.1	1706.77	99.7	NP_000079.2.SAP71 NP_000079.2.SAP71 1464 GI:110349772 NM_000088.3:127..4521 GeneID:1277 COL1A1 collagen alpha-1(I) chain preproprotein [Homo sapiens]. SAP71:rs375517119;D104E;MAF=0.0,0.0454,0.0154	primates	collagen
Homo sapiens	DGEAGAQGPPGPAGPAGER	NC	NCBI_euromammals_byGENUS_bonevar_primates_Apr2018_nodupes.fasta	Locus:1.1.1.60.1	1706.77	99.7	NP_000079.2.SAP26 NP_000079.2.SAP26 1464 GI:110349772 NM_000088.3:127..4521 GeneID:1277 COL1A1 collagen alpha-1(I) chain preproprotein [Homo sapiens]. SAP26:rs137987935;R1214H;MAF=0.0116,0.0,0.0077	primates	collagen
Homo sapiens	DGEAGAQGPPGPAGPAGER	NC	NCBI_euromammals_byGENUS_bonevar_primates_Apr2018_nodupes.fasta	Locus:1.1.1.60.1	1706.77	99.7	NP_000079.2.SAP70 NP_000079.2.SAP70 1464 GI:110349772 NM_000088.3:127..4521 GeneID:1277 COL1A1 collagen alpha-1(I) chain preproprotein [Homo sapiens]. SAP70:rs372159426;G109D;MAF=0.0,0.0227,0.0077	primates	collagen
Homo sapiens	DGEAGAQGPPGPAGPAGER	NC	NCBI_euromammals_byGENUS_bonevar_primates_Apr2018_nodupes.fasta	Locus:3.1.1.1006.1	1706.77	99.7	NP_000079.2.SAP43 NP_000079.2.SAP43 1464 GI:110349772 NM_000088.3:127..4521 GeneID:1277 COL1A1 collagen alpha-1(I) chain preproprotein [Homo sapiens]. SAP43:rs138749826;V762I;MAF=0.0,0.0227,0.0077	primates	collagen
Homo sapiens	VNVDEVGGEALGR	NC	NCBI_euromammals_byGENUS_bonevar_primates_Apr2018_nodupes.fasta	Locus:3.1.1.1015.1	1314.66	99.7	BAG34767.1 BAG34767.1 unnamed protein product [Homo sapiens]	primates	hemoglobin
Homo sapiens	DGEAGAQGPPGPAGPAGER	NC	NCBI_euromammals_byGENUS_bonevar_primates_Apr2018_nodupes.fasta	Locus:1.1.1.71.1	1690.78	99.7	CAX48957.1 CAX48957.1 unnamed protein product [Homo sapiens]	primates	collagen
Homo sapiens	LLVVYPWTQR	NC	NCBI_euromammals_byGENUS_bonevar_primates_Apr2018_nodupes.fasta	Locus:3.1.1.1018.1	1274.73	99.7	AAA21114.1 AAA21114.1 beta-globin [Homo sapiens]	primates	hemoglobin
Homo sapiens	GETGPAGPAGPVGPVGAR	NC	NCBI_euromammals_byGENUS_bonevar_primates_Apr2018_nodupes.fasta	Locus:1.1.1.205.1	1546.8	99.7	NP_000079.2.SAP58 NP_000079.2.SAP58 1464 GI:110349772 NM_000088.3:127..4521 GeneID:1277 COL1A1 collagen alpha-1(I) chain preproprotein [Homo sapiens]. SAP58:rs373611041;A355T;MAF=0.0116,0.0,0.0077	primates	collagen
Homo sapiens	LLVVYPWTQR	NC	NCBI_euromammals_byGENUS_bonevar_primates_Apr2018_nodupes.fasta	Locus:3.1.1.1018.1	1274.73	99.7	AAA21112.1 AAA21112.1 beta-globin [Homo sapiens]	primates	hemoglobin
Homo sapiens	DGEAGAQGPPGPAGPAGER	NC	NCBI_euromammals_byGENUS_bonevar_primates_Apr2018_nodupes.fasta	Locus:1.1.1.60.1	1706.77	99.7	NP_000079.2.SAP23 NP_000079.2.SAP23 1464 GI:110349772 NM_000088.3:127..4521 GeneID:1277 COL1A1 collagen alpha-1(I) chain preproprotein [Homo sapiens]. SAP23:rs373777457;E1243K;MAF=0.0,0.0227,0.0077	primates	collagen
Homo sapiens	DGEAGAQGPPGPAGPAGER	NC	NCBI_euromammals_byGENUS_bonevar_primates_Apr2018_nodupes.fasta	Locus:1.1.1.71.1	1690.78	99.7	NP_000079.2.SAP20 NP_000079.2.SAP20 1464 GI:110349772 NM_000088.3:127..4521 GeneID:1277 COL1A1 collagen alpha-1(I) chain preproprotein [Homo sapiens]. SAP20:rs148216434;A1256T;MAF=0.0116,0.0227,0.0154	primates	collagen
Homo sapiens	DGEAGAQGPPGPAGPAGER	NC	NCBI_euromammals_byGENUS_bonevar_primates_Apr2018_nodupes.fasta	Locus:1.1.1.71.1	1690.78	99.7	XP_011522643.1 XP_011522643.1 collagen alpha-1(I) chain isoform X1 [Homo sapiens]	primates	collagen
Homo sapiens	GETGPAGPAGPVGPVGAR	NC	NCBI_euromammals_byGENUS_bonevar_primates_Apr2018_nodupes.fasta	Locus:1.1.1.205.1	1546.8	99.7	NP_000079.2.SAP6 NP_000079.2.SAP6 1464 GI:110349772 NM_000088.3:127..4521 GeneID:1277 COL1A1 collagen alpha-1(I) chain preproprotein [Homo sapiens]. SAP6:rs373474549;E1395K;MAF=0.0116,0.0,0.0077	primates	collagen
Homo sapiens	VNVDEVGGEALGR	NC	NCBI_euromammals_byGENUS_bonevar_primates_Apr2018_nodupes.fasta	Locus:1.1.1.336.1	1314.66	99.7	AAP21062.1 AAP21062.1 beta globin chain [Homo sapiens]	primates	hemoglobin
Homo sapiens	GETGPAGPAGPVGPVGAR	NC	NCBI_euromammals_byGENUS_bonevar_primates_Apr2018_nodupes.fasta	Locus:1.1.1.205.1	1546.8	99.7	AAB94054.3 AAB94054.3 pro alpha 1(I) collagen [Homo sapiens]	primates	collagen
Homo sapiens	DGEAGAQGPPGPAGPAGER	NC	NCBI_euromammals_byGENUS_bonevar_primates_Apr2018_nodupes.fasta	Locus:3.1.1.1006.1	1706.77	99.7	NP_000079.2.SAP47 NP_000079.2.SAP47 1464 GI:110349772 NM_000088.3:127..4521 GeneID:1277 COL1A1 collagen alpha-1(I) chain preproprotein [Homo sapiens]. SAP47:rs372215246;D706N;MAF=0.0116,0.0,0.0077	primates	collagen
Homo sapiens	DGEAGAQGPPGPAGPAGER	NC	NCBI_euromammals_byGENUS_bonevar_primates_Apr2018_nodupes.fasta	Locus:3.1.1.1006.1	1706.77	99.7	NP_000079.2.SAP48 NP_000079.2.SAP48 1464 GI:110349772 NM_000088.3:127..4521 GeneID:1277 COL1A1 collagen alpha-1(I) chain preproprotein [Homo sapiens]. SAP48:rs147483404;E678D;MAF=0.0,0.0227,0.0077	primates	collagen
Homo sapiens	DGEAGAQGPPGPAGPAGER	NC	NCBI_euromammals_byGENUS_bonevar_primates_Apr2018_nodupes.fasta	Locus:1.1.1.71.1	1690.78	99.7	NP_000079.2 NP_000079.2 collagen alpha-1(I) chain preproprotein [Homo sapiens]	primates	collagen
Homo sapiens	GETGPAGPAGPVGPVGAR	NC	NCBI_euromammals_byGENUS_bonevar_primates_Apr2018_nodupes.fasta	Locus:3.1.1.1011.1	1546.8	99.7	CAA98968.1 CAA98968.1 prepro-alpha1(I) collagen [Homo sapiens]	primates	collagen
Homo sapiens	LLVVYPWTQR	NC	NCBI_euromammals_byGENUS_bonevar_primates_Apr2018_nodupes.fasta	Locus:3.1.1.1018.1	1274.73	99.7	ADB93136.1 ADB93136.1 A-gamma globin Osilo variant [Homo sapiens]	primates	hemoglobin
Homo sapiens	DGEAGAQGPPGPAGPAGER	NC	NCBI_euromammals_byGENUS_bonevar_primates_Apr2018_nodupes.fasta	Locus:1.1.1.71.1	1690.78	99.7	NP_000079.2.SAP22 NP_000079.2.SAP22 1464 GI:110349772 NM_000088.3:127..4521 GeneID:1277 COL1A1 collagen alpha-1(I) chain preproprotein [Homo sapiens]. SAP22:rs199514372;I1245F;MAF=0.0349,0.0,0.0231	primates	collagen
Homo sapiens	EFTPPVQAAYQK	NC	NCBI_euromammals_byGENUS_bonevar_primates_Apr2018_nodupes.fasta	Locus:2.1.1.95.1	1378.7	99.7	AAZ39789.1 AAZ39789.1 beta globin [Homo sapiens]	primates	hemoglobin
Homo sapiens	EFTPPVQAAYQK	NC	NCBI_euromammals_byGENUS_bonevar_primates_Apr2018_nodupes.fasta	Locus:2.1.1.95.1	1378.7	99.7	AAZ39788.1 AAZ39788.1 beta globin [Homo sapiens]	primates	hemoglobin
Homo sapiens	DGEAGAQGPPGPAGPAGER	NC	NCBI_euromammals_byGENUS_bonevar_primates_Apr2018_nodupes.fasta	Locus:1.1.1.71.1	1690.78	99.7	NP_000079.2.SAP47 NP_000079.2.SAP47 1464 GI:110349772 NM_000088.3:127..4521 GeneID:1277 COL1A1 collagen alpha-1(I) chain preproprotein [Homo sapiens]. SAP47:rs372215246;D706N;MAF=0.0116,0.0,0.0077	primates	collagen
Homo sapiens	DGEAGAQGPPGPAGPAGER	NC	NCBI_euromammals_byGENUS_bonevar_primates_Apr2018_nodupes.fasta	Locus:1.1.1.71.1	1690.78	99.7	NP_000079.2.SAP48 NP_000079.2.SAP48 1464 GI:110349772 NM_000088.3:127..4521 GeneID:1277 COL1A1 collagen alpha-1(I) chain preproprotein [Homo sapiens]. SAP48:rs147483404;E678D;MAF=0.0,0.0227,0.0077	primates	collagen
Homo sapiens	LLVVYPWTQR	NC	NCBI_euromammals_byGENUS_bonevar_primates_Apr2018_nodupes.fasta	Locus:3.1.1.1018.1	1274.73	99.7	AAA35955.1 AAA35955.1 G-gamma-hemoglobin, partial [Homo sapiens]	primates	hemoglobin
Homo sapiens	DGEAGAQGPPGPAGPAGER	NC	NCBI_euromammals_byGENUS_bonevar_primates_Apr2018_nodupes.fasta	Locus:1.1.1.71.1	1690.78	99.7	EAW94630.1 EAW94630.1 collagen, type I, alpha 1, isoform CRA_a [Homo sapiens]	primates	collagen
Homo sapiens	GETGPAGPAGPVGPVGAR	NC	NCBI_euromammals_byGENUS_bonevar_primates_Apr2018_nodupes.fasta	Locus:3.1.1.1011.1	1546.8	99.7	NP_000079.2.SAP60 NP_000079.2.SAP60 1464 GI:110349772 NM_000088.3:127..4521 GeneID:1277 COL1A1 collagen alpha-1(I) chain preproprotein [Homo sapiens]. SAP60:rs372658559;P346L;MAF=0.0,0.0455,0.0154	primates	collagen
Homo sapiens	GETGPAGPAGPVGPVGAR	NC	NCBI_euromammals_byGENUS_bonevar_primates_Apr2018_nodupes.fasta	Locus:1.1.1.205.1	1546.8	99.7	CAA75875.1 CAA75875.1 COL1A1 and PDGFB fusion transcript, partial [Homo sapiens]	primates	collagen
Homo sapiens	VNVDEVGGEALGR	NC	NCBI_euromammals_byGENUS_bonevar_primates_Apr2018_nodupes.fasta	Locus:1.1.1.336.1	1314.66	99.7	ABA19233.1 ABA19233.1 hemoglobin beta, partial [Homo sapiens]	primates	hemoglobin
Homo sapiens	VNVDEVGGEALGR	NC	NCBI_euromammals_byGENUS_bonevar_primates_Apr2018_nodupes.fasta	Locus:1.1.1.336.1	1314.66	99.7	ADW79453.1 ADW79453.1 hemoglobin beta chain, partial [Homo sapiens]	primates	hemoglobin
Homo sapiens	VNVDEVGGEALGR	NC	NCBI_euromammals_byGENUS_bonevar_primates_Apr2018_nodupes.fasta	Locus:1.1.1.336.1	1314.66	99.7	ADV59922.1 ADV59922.1 hemoglobin beta globin chain, partial [Homo sapiens]	primates	hemoglobin
Homo sapiens	DGEAGAQGPPGPAGPAGER	NC	NCBI_euromammals_byGENUS_bonevar_primates_Apr2018_nodupes.fasta	Locus:1.1.1.60.1	1706.77	99.7	NP_000079.2.SAP6 NP_000079.2.SAP6 1464 GI:110349772 NM_000088.3:127..4521 GeneID:1277 COL1A1 collagen alpha-1(I) chain preproprotein [Homo sapiens]. SAP6:rs373474549;E1395K;MAF=0.0116,0.0,0.0077	primates	collagen
Homo sapiens	GETGPAGPAGPVGPVGAR	NC	NCBI_euromammals_byGENUS_bonevar_primates_Apr2018_nodupes.fasta	Locus:1.1.1.205.1	1546.8	99.7	NP_000079.2.SAP48 NP_000079.2.SAP48 1464 GI:110349772 NM_000088.3:127..4521 GeneID:1277 COL1A1 collagen alpha-1(I) chain preproprotein [Homo sapiens]. SAP48:rs147483404;E678D;MAF=0.0,0.0227,0.0077	primates	collagen
Homo sapiens	VGAHAGEYGAEALER	NC	NCBI_euromammals_byGENUS_bonevar_primates_Apr2018_nodupes.fasta	Locus:3.1.1.1012.1	1529.73	99.7	ADV59921.1 ADV59921.1 hemoglobin alpha-1 globin chain, partial [Homo sapiens]	primates	hemoglobin
Homo sapiens	VNVDEVGGEALGR	NC	NCBI_euromammals_byGENUS_bonevar_primates_Apr2018_nodupes.fasta	Locus:1.1.1.336.1	1314.66	99.7	AFR11469.1 AFR11469.1 hemoglobin beta, partial [Homo sapiens]	primates	hemoglobin
Homo sapiens	DGEAGAQGPPGPAGPAGER	NC	NCBI_euromammals_byGENUS_bonevar_primates_Apr2018_nodupes.fasta	Locus:1.1.1.71.1	1690.78	99.7	NP_000079.2.SAP53 NP_000079.2.SAP53 1464 GI:110349772 NM_000088.3:127..4521 GeneID:1277 COL1A1 collagen alpha-1(I) chain preproprotein [Homo sapiens]. SAP53:rs1800211;R564H;MAF=0.0116,0.0,0.0077	primates	collagen
Homo sapiens	GETGPAGPAGPVGPVGAR	NC	NCBI_euromammals_byGENUS_bonevar_primates_Apr2018_nodupes.fasta	Locus:1.1.1.205.1	1546.8	99.7	NP_000079.2.SAP43 NP_000079.2.SAP43 1464 GI:110349772 NM_000088.3:127..4521 GeneID:1277 COL1A1 collagen alpha-1(I) chain preproprotein [Homo sapiens]. SAP43:rs138749826;V762I;MAF=0.0,0.0227,0.0077	primates	collagen
Homo sapiens	GETGPAGPAGPVGPVGAR	NC	NCBI_euromammals_byGENUS_bonevar_primates_Apr2018_nodupes.fasta	Locus:1.1.1.205.1	1546.8	99.7	NP_000079.2.SAP5 NP_000079.2.SAP5 1464 GI:110349772 NM_000088.3:127..4521 GeneID:1277 COL1A1 collagen alpha-1(I) chain preproprotein [Homo sapiens]. SAP5:rs146035171;R1399H;MAF=0.0,0.0227,0.0077	primates	collagen
Homo sapiens	GETGPAGPAGPVGPVGAR	NC	NCBI_euromammals_byGENUS_bonevar_primates_Apr2018_nodupes.fasta	Locus:1.1.1.205.1	1546.8	99.7	CAA98968.1 CAA98968.1 prepro-alpha1(I) collagen [Homo sapiens]	primates	collagen
Homo sapiens	VNVDEVGGEALGR	NC	NCBI_euromammals_byGENUS_bonevar_primates_Apr2018_nodupes.fasta	Locus:3.1.1.1015.1	1314.66	99.7	ACZ67952.1 ACZ67952.1 beta globin, partial [Homo sapiens]	primates	hemoglobin
Homo sapiens	DGEAGAQGPPGPAGPAGER	NC	NCBI_euromammals_byGENUS_bonevar_primates_Apr2018_nodupes.fasta	Locus:1.1.1.60.1	1706.77	99.7	NP_000079.2.SAP60 NP_000079.2.SAP60 1464 GI:110349772 NM_000088.3:127..4521 GeneID:1277 COL1A1 collagen alpha-1(I) chain preproprotein [Homo sapiens]. SAP60:rs372658559;P346L;MAF=0.0,0.0455,0.0154	primates	collagen
Homo sapiens	DGEAGAQGPPGPAGPAGER	NC	NCBI_euromammals_byGENUS_bonevar_primates_Apr2018_nodupes.fasta	Locus:1.1.1.71.1	1690.78	99.7	XP_005257115.2 XP_005257115.2 collagen alpha-1(I) chain isoform X2 [Homo sapiens]	primates	collagen
Homo sapiens	VNVDEVGGEALGR	NC	NCBI_euromammals_byGENUS_bonevar_primates_Apr2018_nodupes.fasta	Locus:1.1.1.336.1	1314.66	99.7	AJW81992.1 AJW81992.1 beta globin, partial [Homo sapiens]	primates	hemoglobin
Homo sapiens	GETGPAGPAGPVGPVGAR	NC	NCBI_euromammals_byGENUS_bonevar_primates_Apr2018_nodupes.fasta	Locus:1.1.1.205.1	1546.8	99.7	NP_000079.2.SAP1 NP_000079.2.SAP1 1464 GI:110349772 NM_000088.3:127..4521 GeneID:1277 COL1A1 collagen alpha-1(I) chain preproprotein [Homo sapiens]. SAP1:rs138557594;V1458I;MAF=0.0349,0.0227,0.0308	primates	collagen
Homo sapiens	GETGPAGPAGPVGPVGAR	NC	NCBI_euromammals_byGENUS_bonevar_primates_Apr2018_nodupes.fasta	Locus:1.1.1.205.1	1546.8	99.7	NP_000079.2.SAP46 NP_000079.2.SAP46 1464 GI:110349772 NM_000088.3:127..4521 GeneID:1277 COL1A1 collagen alpha-1(I) chain preproprotein [Homo sapiens]. SAP46:rs371264264;D711G;MAF=0.0116,0.0,0.0077	primates	collagen
Homo sapiens	GETGPAGPAGPVGPVGAR	NC	NCBI_euromammals_byGENUS_bonevar_primates_Apr2018_nodupes.fasta	Locus:1.1.1.205.1	1546.8	99.7	EAW94630.1 EAW94630.1 collagen, type I, alpha 1, isoform CRA_a [Homo sapiens]	primates	collagen
Homo sapiens	VGAHAGEYGAEALER	NC	NCBI_euromammals_byGENUS_bonevar_primates_Apr2018_nodupes.fasta	Locus:3.1.1.1012.1	1529.73	99.7	AAM83102.1 AAM83102.1 alpha-1-globin [Homo sapiens]	primates	hemoglobin
Homo sapiens	DGEAGAQGPPGPAGPAGER	NC	NCBI_euromammals_byGENUS_bonevar_primates_Apr2018_nodupes.fasta	Locus:3.1.1.1006.1	1706.77	99.7	NP_000079.2.SAP8 NP_000079.2.SAP8 1464 GI:110349772 NM_000088.3:127..4521 GeneID:1277 COL1A1 collagen alpha-1(I) chain preproprotein [Homo sapiens]. SAP8:rs377379528;G1392S;MAF=0.0116,0.0,0.0077	primates	collagen
Homo sapiens	GETGPAGPAGPVGPVGAR	NC	NCBI_euromammals_byGENUS_bonevar_primates_Apr2018_nodupes.fasta	Locus:1.1.1.205.1	1546.8	99.7	NP_000079.2.SAP47 NP_000079.2.SAP47 1464 GI:110349772 NM_000088.3:127..4521 GeneID:1277 COL1A1 collagen alpha-1(I) chain preproprotein [Homo sapiens]. SAP47:rs372215246;D706N;MAF=0.0116,0.0,0.0077	primates	collagen
Homo sapiens	GETGPAGPAGPVGPVGAR	NC	NCBI_euromammals_byGENUS_bonevar_primates_Apr2018_nodupes.fasta	Locus:1.1.1.205.1	1546.8	99.7	NP_000079.2.SAP44 NP_000079.2.SAP44 1464 GI:110349772 NM_000088.3:127..4521 GeneID:1277 COL1A1 collagen alpha-1(I) chain preproprotein [Homo sapiens]. SAP44:rs370916785;K759T;MAF=0.0,0.0227,0.0077	primates	collagen
Homo sapiens	DGEAGAQGPPGPAGPAGER	NC	NCBI_euromammals_byGENUS_bonevar_primates_Apr2018_nodupes.fasta	Locus:3.1.1.1006.1	1706.77	99.7	NP_000079.2.SAP55 NP_000079.2.SAP55 1464 GI:110349772 NM_000088.3:127..4521 GeneID:1277 COL1A1 collagen alpha-1(I) chain preproprotein [Homo sapiens]. SAP55:rs138570309;G489R;MAF=0.0,0.023,0.0078	primates	collagen
Homo sapiens	EFTPPVQAAYQK	NC	NCBI_euromammals_byGENUS_bonevar_primates_Apr2018_nodupes.fasta	Locus:2.1.1.95.1	1378.7	99.7	AJW82009.1 AJW82009.1 beta globin, partial [Homo sapiens]	primates	hemoglobin
Homo sapiens	EFTPPVQAAYQK	NC	NCBI_euromammals_byGENUS_bonevar_primates_Apr2018_nodupes.fasta	Locus:2.1.1.95.1	1378.7	99.7	AJW82008.1 AJW82008.1 beta globin, partial [Homo sapiens]	primates	hemoglobin
Homo sapiens	EFTPPVQAAYQK	NC	NCBI_euromammals_byGENUS_bonevar_primates_Apr2018_nodupes.fasta	Locus:2.1.1.95.1	1378.7	99.7	AJW82007.1 AJW82007.1 beta globin, partial [Homo sapiens]	primates	hemoglobin
Homo sapiens	DGEAGAQGPPGPAGPAGER	NC	NCBI_euromammals_byGENUS_bonevar_primates_Apr2018_nodupes.fasta	Locus:1.1.1.71.1	1690.78	99.7	NP_000079.2.SAP7 NP_000079.2.SAP7 1464 GI:110349772 NM_000088.3:127..4521 GeneID:1277 COL1A1 collagen alpha-1(I) chain preproprotein [Homo sapiens]. SAP7:rs147266928;N1394S;MAF=0.2558,0.0,0.1692	primates	collagen
Homo sapiens	DGEAGAQGPPGPAGPAGER	NC	NCBI_euromammals_byGENUS_bonevar_primates_Apr2018_nodupes.fasta	Locus:1.1.1.71.1	1690.78	99.7	NP_000079.2.SAP8 NP_000079.2.SAP8 1464 GI:110349772 NM_000088.3:127..4521 GeneID:1277 COL1A1 collagen alpha-1(I) chain preproprotein [Homo sapiens]. SAP8:rs377379528;G1392S;MAF=0.0116,0.0,0.0077	primates	collagen
Homo sapiens	DGEAGAQGPPGPAGPAGER	NC	NCBI_euromammals_byGENUS_bonevar_primates_Apr2018_nodupes.fasta	Locus:1.1.1.71.1	1690.78	99.7	NP_000079.2.SAP21 NP_000079.2.SAP21 1464 GI:110349772 NM_000088.3:127..4521 GeneID:1277 COL1A1 collagen alpha-1(I) chain preproprotein [Homo sapiens]. SAP21:rs371904584;R1252H;MAF=0.0116,0.0,0.0077	primates	collagen
Homo sapiens	DGEAGAQGPPGPAGPAGER	NC	NCBI_euromammals_byGENUS_bonevar_primates_Apr2018_nodupes.fasta	Locus:1.1.1.71.1	1690.78	99.7	NP_000079.2.SAP10 NP_000079.2.SAP10 1464 GI:110349772 NM_000088.3:127..4521 GeneID:1277 COL1A1 collagen alpha-1(I) chain preproprotein [Homo sapiens]. SAP10:rs376024832;K1385R;MAF=0.0116,0.0,0.0077	primates	collagen
Homo sapiens	DGEAGAQGPPGPAGPAGER	NC	NCBI_euromammals_byGENUS_bonevar_primates_Apr2018_nodupes.fasta	Locus:1.1.1.71.1	1690.78	99.7	NP_000079.2.SAP55 NP_000079.2.SAP55 1464 GI:110349772 NM_000088.3:127..4521 GeneID:1277 COL1A1 collagen alpha-1(I) chain preproprotein [Homo sapiens]. SAP55:rs138570309;G489R;MAF=0.0,0.023,0.0078	primates	collagen
Homo sapiens	EFTPPVQAAYQK	NC	NCBI_euromammals_byGENUS_bonevar_primates_Apr2018_nodupes.fasta	Locus:2.1.1.95.1	1378.7	99.7	AAZ39748.1 AAZ39748.1 beta globin [Homo sapiens]	primates	hemoglobin
Homo sapiens	GETGPAGPAGPVGPVGAR	NC	NCBI_euromammals_byGENUS_bonevar_primates_Apr2018_nodupes.fasta	Locus:1.1.1.205.1	1546.8	99.7	NP_000079.2.REFERENCE NP_000079.2.REFERENCE 1464 GI:110349772 NM_000088.3:127..4521 GeneID:1277 COL1A1 collagen alpha-1(I) chain preproprotein [Homo sapiens]. SAAP info:rs138557594;V1458I;MAF=0.0349,0.0227,0.0308:rs367952133;V1447I;MAF=0.0116,0.0,0.0077:rs149295671;R1436H;MAF=0.0,0.0454,0.0154:rs139388334;G1420R;MAF=0.0116,0.0,0.0077:rs146035171;R1399H;MAF=0.0,0.0227,0.0077:rs373474549;E1395K;MAF…	primates	collagen
Homo sapiens	DGEAGAQGPPGPAGPAGER	NC	NCBI_euromammals_byGENUS_bonevar_primates_Apr2018_nodupes.fasta	Locus:1.1.1.71.1	1690.78	99.7	EAW94631.1 EAW94631.1 collagen, type I, alpha 1, isoform CRA_a [Homo sapiens]	primates	collagen
Homo sapiens	EFTPPVQAAYQK	NC	NCBI_euromammals_byGENUS_bonevar_primates_Apr2018_nodupes.fasta	Locus:2.1.1.95.1	1378.7	99.7	AAZ39772.1 AAZ39772.1 beta globin [Homo sapiens]	primates	hemoglobin
Homo sapiens	VNVDEVGGEALGR	NC	NCBI_euromammals_byGENUS_bonevar_primates_Apr2018_nodupes.fasta	Locus:3.1.1.1015.1	1314.66	99.7	AAZ39747.1 AAZ39747.1 beta globin [Homo sapiens]	primates	hemoglobin
Homo sapiens	DGEAGAQGPPGPAGPAGER	NC	NCBI_euromammals_byGENUS_bonevar_primates_Apr2018_nodupes.fasta	Locus:1.1.1.60.1	1706.77	99.7	NP_000079.2.SAP42 NP_000079.2.SAP42 1464 GI:110349772 NM_000088.3:127..4521 GeneID:1277 COL1A1 collagen alpha-1(I) chain preproprotein [Homo sapiens]. SAP42:rs144820445;R763H;MAF=0.0349,0.0,0.0231	primates	collagen
Homo sapiens	DGEAGAQGPPGPAGPAGER	NC	NCBI_euromammals_byGENUS_bonevar_primates_Apr2018_nodupes.fasta	Locus:1.1.1.71.1	1690.78	99.7	NP_000079.2.SAP18 NP_000079.2.SAP18 1464 GI:110349772 NM_000088.3:127..4521 GeneID:1277 COL1A1 collagen alpha-1(I) chain preproprotein [Homo sapiens]. SAP18:rs199911681;N1283K;MAF=0.0,0.1362,0.0461	primates	collagen
Homo sapiens	GETGPAGPAGPVGPVGAR	NC	NCBI_euromammals_byGENUS_bonevar_primates_Apr2018_nodupes.fasta	Locus:1.1.1.205.1	1546.8	99.7	XP_011522643.1 XP_011522643.1 collagen alpha-1(I) chain isoform X1 [Homo sapiens]	primates	collagen
Homo sapiens	EFTPPVQAAYQK	NC	NCBI_euromammals_byGENUS_bonevar_primates_Apr2018_nodupes.fasta	Locus:2.1.1.95.1	1378.7	99.7	AAZ39754.1 AAZ39754.1 beta globin [Homo sapiens]	primates	hemoglobin
Homo sapiens	DGEAGAQGPPGPAGPAGER	NC	NCBI_euromammals_byGENUS_bonevar_primates_Apr2018_nodupes.fasta	Locus:1.1.1.60.1	1706.77	99.7	NP_000079.2.SAP17 NP_000079.2.SAP17 1464 GI:110349772 NM_000088.3:127..4521 GeneID:1277 COL1A1 collagen alpha-1(I) chain preproprotein [Homo sapiens]. SAP17:rs138544681;R1322K;MAF=0.0116,0.2497,0.0923	primates	collagen
Homo sapiens	EFTPPVQAAYQK	NC	NCBI_euromammals_byGENUS_bonevar_primates_Apr2018_nodupes.fasta	Locus:2.1.1.95.1	1378.7	99.7	AAA21106.1 AAA21106.1 beta-globin [Homo sapiens]	primates	hemoglobin
Homo sapiens	DGEAGAQGPPGPAGPAGER	NC	NCBI_euromammals_byGENUS_bonevar_primates_Apr2018_nodupes.fasta	Locus:1.1.1.60.1	1706.77	99.7	NP_000079.2 NP_000079.2 collagen alpha-1(I) chain preproprotein [Homo sapiens]	primates	collagen
Homo sapiens	DGEAGAQGPPGPAGPAGER	NC	NCBI_euromammals_byGENUS_bonevar_primates_Apr2018_nodupes.fasta	Locus:1.1.1.71.1	1690.78	99.7	NP_000079.2.SAP23 NP_000079.2.SAP23 1464 GI:110349772 NM_000088.3:127..4521 GeneID:1277 COL1A1 collagen alpha-1(I) chain preproprotein [Homo sapiens]. SAP23:rs373777457;E1243K;MAF=0.0,0.0227,0.0077	primates	collagen
Homo sapiens	DGEAGAQGPPGPAGPAGER	NC	NCBI_euromammals_byGENUS_bonevar_primates_Apr2018_nodupes.fasta	Locus:1.1.1.71.1	1690.78	99.7	NP_000079.2.SAP24 NP_000079.2.SAP24 1464 GI:110349772 NM_000088.3:127..4521 GeneID:1277 COL1A1 collagen alpha-1(I) chain preproprotein [Homo sapiens]. SAP24:rs376564562;E1230K;MAF=0.0116,0.0,0.0077	primates	collagen
Homo sapiens	DGEAGAQGPPGPAGPAGER	NC	NCBI_euromammals_byGENUS_bonevar_primates_Apr2018_nodupes.fasta	Locus:1.1.1.71.1	1690.78	99.7	NP_000079.2.SAP25 NP_000079.2.SAP25 1464 GI:110349772 NM_000088.3:127..4521 GeneID:1277 COL1A1 collagen alpha-1(I) chain preproprotein [Homo sapiens]. SAP25:rs150751153;D1220E;MAF=0.0,0.0454,0.0154	primates	collagen
Homo sapiens	GETGPAGPAGPVGPVGAR	NC	NCBI_euromammals_byGENUS_bonevar_primates_Apr2018_nodupes.fasta	Locus:3.1.1.1011.1	1546.8	99.7	NP_000079.2.SAP56 NP_000079.2.SAP56 1464 GI:110349772 NM_000088.3:127..4521 GeneID:1277 COL1A1 collagen alpha-1(I) chain preproprotein [Homo sapiens]. SAP56:rs72648327;P417A;MAF=0.0698,0.0,0.0461	primates	collagen
Homo sapiens	VNVDEVGGEALGR	NC	NCBI_euromammals_byGENUS_bonevar_primates_Apr2018_nodupes.fasta	Locus:3.1.1.1015.1	1314.66	99.7	AAN84548.1 AAN84548.1 beta globin chain variant [Homo sapiens]	primates	hemoglobin
Homo sapiens	DGEAGAQGPPGPAGPAGER	NC	NCBI_euromammals_byGENUS_bonevar_primates_Apr2018_nodupes.fasta	Locus:3.1.1.1006.1	1706.77	99.7	NP_000079.2.SAP37 NP_000079.2.SAP37 1464 GI:110349772 NM_000088.3:127..4521 GeneID:1277 COL1A1 collagen alpha-1(I) chain preproprotein [Homo sapiens]. SAP37:rs193922150;R865H;MAF=0.0,0.0227,0.0077	primates	collagen
Homo sapiens	GETGPAGPAGPVGPVGAR	NC	NCBI_euromammals_byGENUS_bonevar_primates_Apr2018_nodupes.fasta	Locus:1.1.1.205.1	1546.8	99.7	NP_000079.2.SAP37 NP_000079.2.SAP37 1464 GI:110349772 NM_000088.3:127..4521 GeneID:1277 COL1A1 collagen alpha-1(I) chain preproprotein [Homo sapiens]. SAP37:rs193922150;R865H;MAF=0.0,0.0227,0.0077	primates	collagen
Homo sapiens	VNVDEVGGEALGR	NC	NCBI_euromammals_byGENUS_bonevar_primates_Apr2018_nodupes.fasta	Locus:3.1.1.1015.1	1314.66	99.7	AAB60348.1 AAB60348.1 beta globin [Homo sapiens]	primates	hemoglobin
Homo sapiens	DGEAGAQGPPGPAGPAGER	NC	NCBI_euromammals_byGENUS_bonevar_primates_Apr2018_nodupes.fasta	Locus:1.1.1.60.1	1706.77	99.7	EAW94630.1 EAW94630.1 collagen, type I, alpha 1, isoform CRA_a [Homo sapiens]	primates	collagen
Homo sapiens	VNVDEVGGEALGR	NC	NCBI_euromammals_byGENUS_bonevar_primates_Apr2018_nodupes.fasta	Locus:3.1.1.1015.1	1314.66	99.7	BAV25189.2 BAV25189.2 beta globin, partial [Homo sapiens]	primates	hemoglobin
Homo sapiens	GETGPAGPAGPVGPVGAR	NC	NCBI_euromammals_byGENUS_bonevar_primates_Apr2018_nodupes.fasta	Locus:3.1.1.1011.1	1546.8	99.7	NP_000079.2.SAP62 NP_000079.2.SAP62 1464 GI:110349772 NM_000088.3:127..4521 GeneID:1277 COL1A1 collagen alpha-1(I) chain preproprotein [Homo sapiens]. SAP62:rs374947065;M264L;MAF=0.0116,0.0,0.0077	primates	collagen
Homo sapiens	GETGPAGPAGPVGPVGAR	NC	NCBI_euromammals_byGENUS_bonevar_primates_Apr2018_nodupes.fasta	Locus:3.1.1.1011.1	1546.8	99.7	NP_000079.2.SAP63 NP_000079.2.SAP63 1464 GI:110349772 NM_000088.3:127..4521 GeneID:1277 COL1A1 collagen alpha-1(I) chain preproprotein [Homo sapiens]. SAP63:rs199626372;P247L;MAF=0.0233,0.0,0.0154	primates	collagen
Homo sapiens	EFTPPVQAAYQK	NC	NCBI_euromammals_byGENUS_bonevar_primates_Apr2018_nodupes.fasta	Locus:2.1.1.95.1	1378.7	99.7	AAZ39793.1 AAZ39793.1 beta globin [Homo sapiens]	primates	hemoglobin
Homo sapiens	DGEAGAQGPPGPAGPAGER	NC	NCBI_euromammals_byGENUS_bonevar_primates_Apr2018_nodupes.fasta	Locus:1.1.1.71.1	1690.78	99.7	NP_000079.2.SAP37 NP_000079.2.SAP37 1464 GI:110349772 NM_000088.3:127..4521 GeneID:1277 COL1A1 collagen alpha-1(I) chain preproprotein [Homo sapiens]. SAP37:rs193922150;R865H;MAF=0.0,0.0227,0.0077	primates	collagen
Homo sapiens	VNVDEVGGEALGR	NC	NCBI_euromammals_byGENUS_bonevar_primates_Apr2018_nodupes.fasta	Locus:3.1.1.1015.1	1314.66	99.7	AAA21108.1 AAA21108.1 beta-globin [Homo sapiens]	primates	hemoglobin
Homo sapiens	DGEAGAQGPPGPAGPAGER	NC	NCBI_euromammals_byGENUS_bonevar_primates_Apr2018_nodupes.fasta	Locus:1.1.1.71.1	1690.78	99.7	NP_000079.2.SAP39 NP_000079.2.SAP39 1464 GI:110349772 NM_000088.3:127..4521 GeneID:1277 COL1A1 collagen alpha-1(I) chain preproprotein [Homo sapiens]. SAP39:rs1800214;P823A;MAF=0.0349,0.0,0.0231	primates	collagen
Homo sapiens	DGEAGAQGPPGPAGPAGER	NC	NCBI_euromammals_byGENUS_bonevar_primates_Apr2018_nodupes.fasta	Locus:1.1.1.71.1	1690.78	99.7	NP_000079.2.SAP40 NP_000079.2.SAP40 1464 GI:110349772 NM_000088.3:127..4521 GeneID:1277 COL1A1 collagen alpha-1(I) chain preproprotein [Homo sapiens]. SAP40:rs72651668;Q822E;MAF=0.0116,0.0,0.0077	primates	collagen
Homo sapiens	DGEAGAQGPPGPAGPAGER	NC	NCBI_euromammals_byGENUS_bonevar_primates_Apr2018_nodupes.fasta	Locus:1.1.1.71.1	1690.78	99.7	NP_000079.2.SAP41 NP_000079.2.SAP41 1464 GI:110349772 NM_000088.3:127..4521 GeneID:1277 COL1A1 collagen alpha-1(I) chain preproprotein [Homo sapiens]. SAP41:rs377327542;P774L;MAF=0.0116,0.0,0.0077	primates	collagen
Homo sapiens	DGEAGAQGPPGPAGPAGER	NC	NCBI_euromammals_byGENUS_bonevar_primates_Apr2018_nodupes.fasta	Locus:1.1.1.71.1	1690.78	99.7	NP_000079.2.SAP42 NP_000079.2.SAP42 1464 GI:110349772 NM_000088.3:127..4521 GeneID:1277 COL1A1 collagen alpha-1(I) chain preproprotein [Homo sapiens]. SAP42:rs144820445;R763H;MAF=0.0349,0.0,0.0231	primates	collagen
Homo sapiens	DGEAGAQGPPGPAGPAGER	NC	NCBI_euromammals_byGENUS_bonevar_primates_Apr2018_nodupes.fasta	Locus:1.1.1.71.1	1690.78	99.7	NP_000079.2.SAP43 NP_000079.2.SAP43 1464 GI:110349772 NM_000088.3:127..4521 GeneID:1277 COL1A1 collagen alpha-1(I) chain preproprotein [Homo sapiens]. SAP43:rs138749826;V762I;MAF=0.0,0.0227,0.0077	primates	collagen
Homo sapiens	DGEAGAQGPPGPAGPAGER	NC	NCBI_euromammals_byGENUS_bonevar_primates_Apr2018_nodupes.fasta	Locus:1.1.1.71.1	1690.78	99.7	NP_000079.2.SAP44 NP_000079.2.SAP44 1464 GI:110349772 NM_000088.3:127..4521 GeneID:1277 COL1A1 collagen alpha-1(I) chain preproprotein [Homo sapiens]. SAP44:rs370916785;K759T;MAF=0.0,0.0227,0.0077	primates	collagen
Homo sapiens	DGEAGAQGPPGPAGPAGER	NC	NCBI_euromammals_byGENUS_bonevar_primates_Apr2018_nodupes.fasta	Locus:1.1.1.71.1	1690.78	99.7	NP_000079.2.SAP45 NP_000079.2.SAP45 1464 GI:110349772 NM_000088.3:127..4521 GeneID:1277 COL1A1 collagen alpha-1(I) chain preproprotein [Homo sapiens]. SAP45:rs150803124;A723T;MAF=0.0116,0.0,0.0077	primates	collagen
Homo sapiens	DGEAGAQGPPGPAGPAGER	NC	NCBI_euromammals_byGENUS_bonevar_primates_Apr2018_nodupes.fasta	Locus:1.1.1.71.1	1690.78	99.7	NP_000079.2.SAP5 NP_000079.2.SAP5 1464 GI:110349772 NM_000088.3:127..4521 GeneID:1277 COL1A1 collagen alpha-1(I) chain preproprotein [Homo sapiens]. SAP5:rs146035171;R1399H;MAF=0.0,0.0227,0.0077	primates	collagen
Homo sapiens	DGEAGAQGPPGPAGPAGER	NC	NCBI_euromammals_byGENUS_bonevar_primates_Apr2018_nodupes.fasta	Locus:1.1.1.71.1	1690.78	99.7	NP_000079.2.SAP6 NP_000079.2.SAP6 1464 GI:110349772 NM_000088.3:127..4521 GeneID:1277 COL1A1 collagen alpha-1(I) chain preproprotein [Homo sapiens]. SAP6:rs373474549;E1395K;MAF=0.0116,0.0,0.0077	primates	collagen
Homo sapiens	DGEAGAQGPPGPAGPAGER	NC	NCBI_euromammals_byGENUS_bonevar_primates_Apr2018_nodupes.fasta	Locus:1.1.1.71.1	1690.78	99.7	NP_000079.2.SAP63 NP_000079.2.SAP63 1464 GI:110349772 NM_000088.3:127..4521 GeneID:1277 COL1A1 collagen alpha-1(I) chain preproprotein [Homo sapiens]. SAP63:rs199626372;P247L;MAF=0.0233,0.0,0.0154	primates	collagen
Homo sapiens	DGEAGAQGPPGPAGPAGER	NC	NCBI_euromammals_byGENUS_bonevar_primates_Apr2018_nodupes.fasta	Locus:3.1.1.1006.1	1706.77	99.7	AAH36531.1 AAH36531.1 Collagen, type I, alpha 1 [Homo sapiens]	primates	collagen
Homo sapiens	DGEAGAQGPPGPAGPAGER	NC	NCBI_euromammals_byGENUS_bonevar_primates_Apr2018_nodupes.fasta	Locus:3.1.1.1006.1	1706.77	99.7	NP_000079.2.SAP61 NP_000079.2.SAP61 1464 GI:110349772 NM_000088.3:127..4521 GeneID:1277 COL1A1 collagen alpha-1(I) chain preproprotein [Homo sapiens]. SAP61:rs139840296;P292S;MAF=0.0116,0.0,0.0077	primates	collagen
Homo sapiens	VNVDEVGGEALGR	NC	NCBI_euromammals_byGENUS_bonevar_primates_Apr2018_nodupes.fasta	Locus:3.1.1.1015.1	1314.66	99.7	AAZ39794.1 AAZ39794.1 beta globin [Homo sapiens]	primates	hemoglobin
Homo sapiens	GETGPAGPAGPVGPVGAR	NC	NCBI_euromammals_byGENUS_bonevar_primates_Apr2018_nodupes.fasta	Locus:3.1.1.1011.1	1546.8	99.7	CDM55575.1 CDM55575.1 unnamed protein product [Homo sapiens]	primates	collagen
Homo sapiens	VNVDEVGGEALGR	NC	NCBI_euromammals_byGENUS_bonevar_primates_Apr2018_nodupes.fasta	Locus:3.1.1.1015.1	1314.66	99.7	AAZ39792.1 AAZ39792.1 beta globin [Homo sapiens]	primates	hemoglobin
Homo sapiens	DGEAGAQGPPGPAGPAGER	NC	NCBI_euromammals_byGENUS_bonevar_primates_Apr2018_nodupes.fasta	Locus:3.1.1.1006.1	1706.77	99.7	NP_000079.2.SAP64 NP_000079.2.SAP64 1464 GI:110349772 NM_000088.3:127..4521 GeneID:1277 COL1A1 collagen alpha-1(I) chain preproprotein [Homo sapiens]. SAP64:rs72667032;P205A;MAF=0.5466,0.1362,0.4076	primates	collagen
Homo sapiens	DGEAGAQGPPGPAGPAGER	NC	NCBI_euromammals_byGENUS_bonevar_primates_Apr2018_nodupes.fasta	Locus:1.1.1.71.1	1690.78	99.7	NP_000079.2.SAP58 NP_000079.2.SAP58 1464 GI:110349772 NM_000088.3:127..4521 GeneID:1277 COL1A1 collagen alpha-1(I) chain preproprotein [Homo sapiens]. SAP58:rs373611041;A355T;MAF=0.0116,0.0,0.0077	primates	collagen
Homo sapiens	DGEAGAQGPPGPAGPAGER	NC	NCBI_euromammals_byGENUS_bonevar_primates_Apr2018_nodupes.fasta	Locus:3.1.1.1006.1	1706.77	99.7	CAA98968.1 CAA98968.1 prepro-alpha1(I) collagen [Homo sapiens]	primates	collagen
Homo sapiens	DGEAGAQGPPGPAGPAGER	NC	NCBI_euromammals_byGENUS_bonevar_primates_Apr2018_nodupes.fasta	Locus:1.1.1.71.1	1690.78	99.7	AAH36531.1 AAH36531.1 Collagen, type I, alpha 1 [Homo sapiens]	primates	collagen
Homo sapiens	DGEAGAQGPPGPAGPAGER	NC	NCBI_euromammals_byGENUS_bonevar_primates_Apr2018_nodupes.fasta	Locus:3.1.1.1006.1	1706.77	99.7	AAB94054.3 AAB94054.3 pro alpha 1(I) collagen [Homo sapiens]	primates	collagen
Homo sapiens	VNVDEVGGEALGR	NC	NCBI_euromammals_byGENUS_bonevar_primates_Apr2018_nodupes.fasta	Locus:3.1.1.1015.1	1314.66	99.7	ACF16777.1 ACF16777.1 beta globin, partial [Homo sapiens]	primates	hemoglobin
Homo sapiens	VNVDEVGGEALGR	NC	NCBI_euromammals_byGENUS_bonevar_primates_Apr2018_nodupes.fasta	Locus:3.1.1.1015.1	1314.66	99.7	ACF16776.1 ACF16776.1 beta globin, partial [Homo sapiens]	primates	hemoglobin
Homo sapiens	VNVDEVGGEALGR	NC	NCBI_euromammals_byGENUS_bonevar_primates_Apr2018_nodupes.fasta	Locus:3.1.1.1015.1	1314.66	99.7	AAZ39784.1 AAZ39784.1 beta globin [Homo sapiens]	primates	hemoglobin
Homo sapiens	DGEAGAQGPPGPAGPAGER	NC	NCBI_euromammals_byGENUS_bonevar_primates_Apr2018_nodupes.fasta	Locus:1.1.1.71.1	1690.78	99.7	NP_000079.2.SAP64 NP_000079.2.SAP64 1464 GI:110349772 NM_000088.3:127..4521 GeneID:1277 COL1A1 collagen alpha-1(I) chain preproprotein [Homo sapiens]. SAP64:rs72667032;P205A;MAF=0.5466,0.1362,0.4076	primates	collagen
Homo sapiens	DGEAGAQGPPGPAGPAGER	NC	NCBI_euromammals_byGENUS_bonevar_primates_Apr2018_nodupes.fasta	Locus:1.1.1.71.1	1690.78	99.7	NP_000079.2.SAP65 NP_000079.2.SAP65 1464 GI:110349772 NM_000088.3:127..4521 GeneID:1277 COL1A1 collagen alpha-1(I) chain preproprotein [Homo sapiens]. SAP65:rs377161165;R187H;MAF=0.0,0.0227,0.0077	primates	collagen
Homo sapiens	VNVDEVGGEALGR	NC	NCBI_euromammals_byGENUS_bonevar_primates_Apr2018_nodupes.fasta	Locus:1.1.1.336.1	1314.66	99.7	BAV25189.2 BAV25189.2 beta globin, partial [Homo sapiens]	primates	hemoglobin
Homo sapiens	DGEAGAQGPPGPAGPAGER	NC	NCBI_euromammals_byGENUS_bonevar_primates_Apr2018_nodupes.fasta	Locus:1.1.1.60.1	1706.77	99.7	NP_000079.2.SAP9 NP_000079.2.SAP9 1464 GI:110349772 NM_000088.3:127..4521 GeneID:1277 COL1A1 collagen alpha-1(I) chain preproprotein [Homo sapiens]. SAP9:rs370410110;Q1391R;MAF=0.0116,0.0,0.0077	primates	collagen
Homo sapiens	DGEAGAQGPPGPAGPAGER	NC	NCBI_euromammals_byGENUS_bonevar_primates_Apr2018_nodupes.fasta	Locus:3.1.1.1006.1	1706.77	99.7	CDL93516.1 CDL93516.1 unnamed protein product [Homo sapiens]	primates	collagen
Homo sapiens	VNVDEVGGEALGR	NC	NCBI_euromammals_byGENUS_bonevar_primates_Apr2018_nodupes.fasta	Locus:2.1.1.115.1	1314.66	99.7	AAA21116.1 AAA21116.1 beta-globin [Homo sapiens]	primates	hemoglobin
Homo sapiens	DGEAGAQGPPGPAGPAGER	NC	NCBI_euromammals_byGENUS_bonevar_primates_Apr2018_nodupes.fasta	Locus:1.1.1.71.1	1690.78	99.7	CAA67264.1 CAA67264.1 COL1A1 and PDGFB fusion transcript, partial [Homo sapiens]	primates	collagen
Homo sapiens	DGEAGAQGPPGPAGPAGER	NC	NCBI_euromammals_byGENUS_bonevar_primates_Apr2018_nodupes.fasta	Locus:1.1.1.71.1	1690.78	99.7	CAA67263.1 CAA67263.1 COL1A1 and PDGFB fusion transcript, partial [Homo sapiens]	primates	collagen
Homo sapiens	GSAGPPGATGFPGAAGR	NC	NCBI_euromammals_byGENUS_bonevar_primates_Apr2018_nodupes.fasta	Locus:3.1.1.1010.1	1459.69	99.7	NP_000079.2.SAP53 NP_000079.2.SAP53 1464 GI:110349772 NM_000088.3:127..4521 GeneID:1277 COL1A1 collagen alpha-1(I) chain preproprotein [Homo sapiens]. SAP53:rs1800211;R564H;MAF=0.0116,0.0,0.0077	primates	collagen
Homo sapiens	GSAGPPGATGFPGAAGR	NC	NCBI_euromammals_byGENUS_bonevar_primates_Apr2018_nodupes.fasta	Locus:3.1.1.1010.1	1459.69	99.7	NP_000079.2.SAP41 NP_000079.2.SAP41 1464 GI:110349772 NM_000088.3:127..4521 GeneID:1277 COL1A1 collagen alpha-1(I) chain preproprotein [Homo sapiens]. SAP41:rs377327542;P774L;MAF=0.0116,0.0,0.0077	primates	collagen
Homo sapiens	DGEAGAQGPPGPAGPAGER	NC	NCBI_euromammals_byGENUS_bonevar_primates_Apr2018_nodupes.fasta	Locus:1.1.1.71.1	1690.78	99.7	CDM55575.1 CDM55575.1 unnamed protein product [Homo sapiens]	primates	collagen
Homo sapiens	GSAGPPGATGFPGAAGR	NC	NCBI_euromammals_byGENUS_bonevar_primates_Apr2018_nodupes.fasta	Locus:3.1.1.1010.1	1459.69	99.7	NP_000079.2.SAP43 NP_000079.2.SAP43 1464 GI:110349772 NM_000088.3:127..4521 GeneID:1277 COL1A1 collagen alpha-1(I) chain preproprotein [Homo sapiens]. SAP43:rs138749826;V762I;MAF=0.0,0.0227,0.0077	primates	collagen
Homo sapiens	GSAGPPGATGFPGAAGR	NC	NCBI_euromammals_byGENUS_bonevar_primates_Apr2018_nodupes.fasta	Locus:3.1.1.1010.1	1459.69	99.7	NP_000079.2.SAP58 NP_000079.2.SAP58 1464 GI:110349772 NM_000088.3:127..4521 GeneID:1277 COL1A1 collagen alpha-1(I) chain preproprotein [Homo sapiens]. SAP58:rs373611041;A355T;MAF=0.0116,0.0,0.0077	primates	collagen
Homo sapiens	DGEAGAQGPPGPAGPAGER	NC	NCBI_euromammals_byGENUS_bonevar_primates_Apr2018_nodupes.fasta	Locus:1.1.1.71.1	1690.78	99.7	NP_000079.2.SAP38 NP_000079.2.SAP38 1464 GI:110349772 NM_000088.3:127..4521 GeneID:1277 COL1A1 collagen alpha-1(I) chain preproprotein [Homo sapiens]. SAP38:rs369455732;A847T;MAF=0.0,0.0227,0.0077	primates	collagen
Homo sapiens	DGEAGAQGPPGPAGPAGER	NC	NCBI_euromammals_byGENUS_bonevar_primates_Apr2018_nodupes.fasta	Locus:3.1.1.1006.1	1706.77	99.7	NP_000079.2 NP_000079.2 collagen alpha-1(I) chain preproprotein [Homo sapiens]	primates	collagen
Homo sapiens	GSAGPPGATGFPGAAGR	NC	NCBI_euromammals_byGENUS_bonevar_primates_Apr2018_nodupes.fasta	Locus:3.1.1.1010.1	1459.69	99.7	NP_000079.2.SAP25 NP_000079.2.SAP25 1464 GI:110349772 NM_000088.3:127..4521 GeneID:1277 COL1A1 collagen alpha-1(I) chain preproprotein [Homo sapiens]. SAP25:rs150751153;D1220E;MAF=0.0,0.0454,0.0154	primates	collagen
Homo sapiens	GSAGPPGATGFPGAAGR	NC	NCBI_euromammals_byGENUS_bonevar_primates_Apr2018_nodupes.fasta	Locus:1.1.1.136.1	1459.69	99.7	CAX48957.1 CAX48957.1 unnamed protein product [Homo sapiens]	primates	collagen
Homo sapiens	DGEAGAQGPPGPAGPAGER	NC	NCBI_euromammals_byGENUS_bonevar_primates_Apr2018_nodupes.fasta	Locus:1.1.1.71.1	1690.78	99.7	NP_000079.2.SAP4 NP_000079.2.SAP4 1464 GI:110349772 NM_000088.3:127..4521 GeneID:1277 COL1A1 collagen alpha-1(I) chain preproprotein [Homo sapiens]. SAP4:rs139388334;G1420R;MAF=0.0116,0.0,0.0077	primates	collagen
Homo sapiens	DGEAGAQGPPGPAGPAGER	NC	NCBI_euromammals_byGENUS_bonevar_primates_Apr2018_nodupes.fasta	Locus:1.1.1.71.1	1690.78	99.7	NP_000079.2.SAP17 NP_000079.2.SAP17 1464 GI:110349772 NM_000088.3:127..4521 GeneID:1277 COL1A1 collagen alpha-1(I) chain preproprotein [Homo sapiens]. SAP17:rs138544681;R1322K;MAF=0.0116,0.2497,0.0923	primates	collagen
Homo sapiens	DGEAGAQGPPGPAGPAGER	NC	NCBI_euromammals_byGENUS_bonevar_primates_Apr2018_nodupes.fasta	Locus:1.1.1.71.1	1690.78	99.7	NP_000079.2.SAP31 NP_000079.2.SAP31 1464 GI:110349772 NM_000088.3:127..4521 GeneID:1277 COL1A1 collagen alpha-1(I) chain preproprotein [Homo sapiens]. SAP31:rs369626321;T1069I;MAF=0.0,0.0227,0.0077	primates	collagen
Homo sapiens	DGEAGAQGPPGPAGPAGER	NC	NCBI_euromammals_byGENUS_bonevar_primates_Apr2018_nodupes.fasta	Locus:1.1.1.71.1	1690.78	99.7	AAA51995.1 AAA51995.1 alpha 1 (I) chain propeptide, partial [Homo sapiens]	primates	collagen
Homo sapiens	DGEAGAQGPPGPAGPAGER	NC	NCBI_euromammals_byGENUS_bonevar_primates_Apr2018_nodupes.fasta	Locus:1.1.1.71.1	1690.78	99.7	NP_000079.2.SAP46 NP_000079.2.SAP46 1464 GI:110349772 NM_000088.3:127..4521 GeneID:1277 COL1A1 collagen alpha-1(I) chain preproprotein [Homo sapiens]. SAP46:rs371264264;D711G;MAF=0.0116,0.0,0.0077	primates	collagen
Homo sapiens	DGEAGAQGPPGPAGPAGER	NC	NCBI_euromammals_byGENUS_bonevar_primates_Apr2018_nodupes.fasta	Locus:1.1.1.71.1	1690.78	99.7	CAL40954.1 CAL40954.1 unnamed protein product [Homo sapiens]	primates	collagen
Homo sapiens	DGEAGAQGPPGPAGPAGER	NC	NCBI_euromammals_byGENUS_bonevar_primates_Apr2018_nodupes.fasta	Locus:3.1.1.1006.1	1706.77	99.7	NP_000079.2.SAP29 NP_000079.2.SAP29 1464 GI:110349772 NM_000088.3:127..4521 GeneID:1277 COL1A1 collagen alpha-1(I) chain preproprotein [Homo sapiens]. SAP29:rs372029024;A1083T;MAF=0.0,0.0228,0.0077	primates	collagen
Homo sapiens	DGEAGAQGPPGPAGPAGER	NC	NCBI_euromammals_byGENUS_bonevar_primates_Apr2018_nodupes.fasta	Locus:1.1.1.71.1	1690.78	99.7	NP_000079.2.SAP11 NP_000079.2.SAP11 1464 GI:110349772 NM_000088.3:127..4521 GeneID:1277 COL1A1 collagen alpha-1(I) chain preproprotein [Homo sapiens]. SAP11:rs141011435;E1361Q;MAF=0.0,0.0227,0.0077	primates	collagen
Homo sapiens	DGEAGAQGPPGPAGPAGER	NC	NCBI_euromammals_byGENUS_bonevar_primates_Apr2018_nodupes.fasta	Locus:1.1.1.71.1	1690.78	99.7	NP_000079.2.SAP12 NP_000079.2.SAP12 1464 GI:110349772 NM_000088.3:127..4521 GeneID:1277 COL1A1 collagen alpha-1(I) chain preproprotein [Homo sapiens]. SAP12:rs149820303;R1356H;MAF=0.0116,0.0,0.0077	primates	collagen
Homo sapiens	GSAGPPGATGFPGAAGR	NC	NCBI_euromammals_byGENUS_bonevar_primates_Apr2018_nodupes.fasta	Locus:1.1.1.136.1	1459.69	99.7	NP_000079.2.SAP4 NP_000079.2.SAP4 1464 GI:110349772 NM_000088.3:127..4521 GeneID:1277 COL1A1 collagen alpha-1(I) chain preproprotein [Homo sapiens]. SAP4:rs139388334;G1420R;MAF=0.0116,0.0,0.0077	primates	collagen
Homo sapiens	GSAGPPGATGFPGAAGR	NC	NCBI_euromammals_byGENUS_bonevar_primates_Apr2018_nodupes.fasta	Locus:1.1.1.136.1	1459.69	99.7	NP_000079.2 NP_000079.2 collagen alpha-1(I) chain preproprotein [Homo sapiens]	primates	collagen
Homo sapiens	GSAGPPGATGFPGAAGR	NC	NCBI_euromammals_byGENUS_bonevar_primates_Apr2018_nodupes.fasta	Locus:1.1.1.136.1	1459.69	99.7	XP_011522643.1 XP_011522643.1 collagen alpha-1(I) chain isoform X1 [Homo sapiens]	primates	collagen
Homo sapiens	DGEAGAQGPPGPAGPAGER	NC	NCBI_euromammals_byGENUS_bonevar_primates_Apr2018_nodupes.fasta	Locus:1.1.1.71.1	1690.78	99.7	NP_000079.2.SAP16 NP_000079.2.SAP16 1464 GI:110349772 NM_000088.3:127..4521 GeneID:1277 COL1A1 collagen alpha-1(I) chain preproprotein [Homo sapiens]. SAP16:rs72656344;H1323N;MAF=0.0116,0.0,0.0077	primates	collagen
Homo sapiens	VNVDEVGGEALGR	NC	NCBI_euromammals_byGENUS_bonevar_primates_Apr2018_nodupes.fasta	Locus:2.1.1.115.1	1314.66	99.7	AAZ39783.1 AAZ39783.1 beta globin [Homo sapiens]	primates	hemoglobin
Homo sapiens	DGEAGAQGPPGPAGPAGER	NC	NCBI_euromammals_byGENUS_bonevar_primates_Apr2018_nodupes.fasta	Locus:1.1.1.71.1	1690.78	99.7	NP_000079.2.SAP29 NP_000079.2.SAP29 1464 GI:110349772 NM_000088.3:127..4521 GeneID:1277 COL1A1 collagen alpha-1(I) chain preproprotein [Homo sapiens]. SAP29:rs372029024;A1083T;MAF=0.0,0.0228,0.0077	primates	collagen
Homo sapiens	DGEAGAQGPPGPAGPAGER	NC	NCBI_euromammals_byGENUS_bonevar_primates_Apr2018_nodupes.fasta	Locus:1.1.1.71.1	1690.78	99.7	NP_000079.2.SAP73 NP_000079.2.SAP73 1464 GI:110349772 NM_000088.3:127..4521 GeneID:1277 COL1A1 collagen alpha-1(I) chain preproprotein [Homo sapiens]. SAP73:rs143980299;P87S;MAF=0.0,0.0227,0.0077	primates	collagen
Homo sapiens	DGEAGAQGPPGPAGPAGER	NC	NCBI_euromammals_byGENUS_bonevar_primates_Apr2018_nodupes.fasta	Locus:1.1.1.71.1	1690.78	99.7	NP_000079.2.SAP32 NP_000079.2.SAP32 1464 GI:110349772 NM_000088.3:127..4521 GeneID:1277 COL1A1 collagen alpha-1(I) chain preproprotein [Homo sapiens]. SAP32:rs139593707;E1021Q;MAF=0.0233,0.0,0.0154	primates	collagen
Homo sapiens	DGEAGAQGPPGPAGPAGER	NC	NCBI_euromammals_byGENUS_bonevar_primates_Apr2018_nodupes.fasta	Locus:1.1.1.71.1	1690.78	99.7	NP_000079.2.SAP33 NP_000079.2.SAP33 1464 GI:110349772 NM_000088.3:127..4521 GeneID:1277 COL1A1 collagen alpha-1(I) chain preproprotein [Homo sapiens]. SAP33:rs141117382;P982T;MAF=0.0465,0.0,0.0308	primates	collagen
Homo sapiens	DGEAGAQGPPGPAGPAGER	NC	NCBI_euromammals_byGENUS_bonevar_primates_Apr2018_nodupes.fasta	Locus:1.1.1.71.1	1690.78	99.7	NP_000079.2.SAP19 NP_000079.2.SAP19 1464 GI:110349772 NM_000088.3:127..4521 GeneID:1277 COL1A1 collagen alpha-1(I) chain preproprotein [Homo sapiens]. SAP19:rs368295399;R1257C;MAF=0.0116,0.0,0.0077	primates	collagen
Homo sapiens	VNVDEVGGEALGR	NC	NCBI_euromammals_byGENUS_bonevar_primates_Apr2018_nodupes.fasta	Locus:3.1.1.1015.1	1314.66	99.7	AAF00489.1 AAF00489.1 hemoglobin beta subunit variant [Homo sapiens]	primates	hemoglobin
Homo sapiens	DGEAGAQGPPGPAGPAGER	NC	NCBI_euromammals_byGENUS_bonevar_primates_Apr2018_nodupes.fasta	Locus:1.1.1.71.1	1690.78	99.7	NP_000079.2.SAP67 NP_000079.2.SAP67 1464 GI:110349772 NM_000088.3:127..4521 GeneID:1277 COL1A1 collagen alpha-1(I) chain preproprotein [Homo sapiens]. SAP67:rs372514953;G166V;MAF=0.0116,0.0,0.0077	primates	collagen
Homo sapiens	DGEAGAQGPPGPAGPAGER	NC	NCBI_euromammals_byGENUS_bonevar_primates_Apr2018_nodupes.fasta	Locus:1.1.1.71.1	1690.78	99.7	NP_000079.2.SAP68 NP_000079.2.SAP68 1464 GI:110349772 NM_000088.3:127..4521 GeneID:1277 COL1A1 collagen alpha-1(I) chain preproprotein [Homo sapiens]. SAP68:rs371726131;E111G;MAF=0.0116,0.0,0.0077	primates	collagen
Homo sapiens	DGEAGAQGPPGPAGPAGER	NC	NCBI_euromammals_byGENUS_bonevar_primates_Apr2018_nodupes.fasta	Locus:1.1.1.71.1	1690.78	99.7	NP_000079.2.SAP69 NP_000079.2.SAP69 1464 GI:110349772 NM_000088.3:127..4521 GeneID:1277 COL1A1 collagen alpha-1(I) chain preproprotein [Homo sapiens]. SAP69:rs375823086;V110I;MAF=0.0,0.0227,0.0077	primates	collagen
Homo sapiens	GSAGPPGATGFPGAAGR	NC	NCBI_euromammals_byGENUS_bonevar_primates_Apr2018_nodupes.fasta	Locus:1.1.1.136.1	1459.69	99.7	NP_000079.2.SAP5 NP_000079.2.SAP5 1464 GI:110349772 NM_000088.3:127..4521 GeneID:1277 COL1A1 collagen alpha-1(I) chain preproprotein [Homo sapiens]. SAP5:rs146035171;R1399H;MAF=0.0,0.0227,0.0077	primates	collagen
Homo sapiens	VNVDEVGGEALGR	NC	NCBI_euromammals_byGENUS_bonevar_primates_Apr2018_nodupes.fasta	Locus:3.1.1.1015.1	1314.66	99.7	ACF16767.1 ACF16767.1 beta globin, partial [Homo sapiens]	primates	hemoglobin
Homo sapiens	VNVDEVGGEALGR	NC	NCBI_euromammals_byGENUS_bonevar_primates_Apr2018_nodupes.fasta	Locus:3.1.1.1015.1	1314.66	99.7	AAF08260.1 AAF08260.1 beta-globin, partial [Homo sapiens]	primates	hemoglobin
Homo sapiens	LLVVYPWTQR	NC	NCBI_euromammals_byGENUS_bonevar_primates_Apr2018_nodupes.fasta	Locus:3.1.1.1018.1	1274.73	99.7	ACF16765.1 ACF16765.1 beta globin, partial [Homo sapiens]	primates	hemoglobin
Homo sapiens	DGEAGAQGPPGPAGPAGER	NC	NCBI_euromammals_byGENUS_bonevar_primates_Apr2018_nodupes.fasta	Locus:1.1.1.71.1	1690.78	99.7	NP_000079.2.SAP72 NP_000079.2.SAP72 1464 GI:110349772 NM_000088.3:127..4521 GeneID:1277 COL1A1 collagen alpha-1(I) chain preproprotein [Homo sapiens]. SAP72:rs369883704;T103I;MAF=0.0116,0.0,0.0077	primates	collagen
Homo sapiens	VNVDEVGGEALGR	NC	NCBI_euromammals_byGENUS_bonevar_primates_Apr2018_nodupes.fasta	Locus:3.1.1.1015.1	1314.66	99.7	AAN11321.1 AAN11321.1 hemoglobin beta chain variant Hb-I_Toulouse, partial [Homo sapiens]	primates	hemoglobin
Homo sapiens	DGEAGAQGPPGPAGPAGER	NC	NCBI_euromammals_byGENUS_bonevar_primates_Apr2018_nodupes.fasta	Locus:3.1.1.1006.1	1706.77	99.7	NP_000079.2.SAP1 NP_000079.2.SAP1 1464 GI:110349772 NM_000088.3:127..4521 GeneID:1277 COL1A1 collagen alpha-1(I) chain preproprotein [Homo sapiens]. SAP1:rs138557594;V1458I;MAF=0.0349,0.0227,0.0308	primates	collagen
Homo sapiens	DGEAGAQGPPGPAGPAGER	NC	NCBI_euromammals_byGENUS_bonevar_primates_Apr2018_nodupes.fasta	Locus:1.1.1.71.1	1690.78	99.7	NP_000079.2.SAP75 NP_000079.2.SAP75 1464 GI:110349772 NM_000088.3:127..4521 GeneID:1277 COL1A1 collagen alpha-1(I) chain preproprotein [Homo sapiens]. SAP75:rs374065372;H48Q;MAF=0.0233,0.0,0.0154	primates	collagen
Homo sapiens	DGEAGAQGPPGPAGPAGER	NC	NCBI_euromammals_byGENUS_bonevar_primates_Apr2018_nodupes.fasta	Locus:1.1.1.71.1	1690.78	99.7	NP_000079.2.SAP76 NP_000079.2.SAP76 1464 GI:110349772 NM_000088.3:127..4521 GeneID:1277 COL1A1 collagen alpha-1(I) chain preproprotein [Homo sapiens]. SAP76:rs367643097;Q42R;MAF=0.0116,0.0,0.0077	primates	collagen
Homo sapiens	DGEAGAQGPPGPAGPAGER	NC	NCBI_euromammals_byGENUS_bonevar_primates_Apr2018_nodupes.fasta	Locus:1.1.1.71.1	1690.78	99.7	NP_000079.2.REFERENCE NP_000079.2.REFERENCE 1464 GI:110349772 NM_000088.3:127..4521 GeneID:1277 COL1A1 collagen alpha-1(I) chain preproprotein [Homo sapiens]. SAAP info:rs138557594;V1458I;MAF=0.0349,0.0227,0.0308:rs367952133;V1447I;MAF=0.0116,0.0,0.0077:rs149295671;R1436H;MAF=0.0,0.0454,0.0154:rs139388334;G1420R;MAF=0.0116,0.0,0.0077:rs146035171;R1399H;MAF=0.0,0.0227,0.0077:rs373474549;E1395K;MAF…	primates	collagen
Homo sapiens	DGEAGAQGPPGPAGPAGER	NC	NCBI_euromammals_byGENUS_bonevar_primates_Apr2018_nodupes.fasta	Locus:3.1.1.1006.1	1706.77	99.7	NP_000079.2.SAP36 NP_000079.2.SAP36 1464 GI:110349772 NM_000088.3:127..4521 GeneID:1277 COL1A1 collagen alpha-1(I) chain preproprotein [Homo sapiens]. SAP36:rs145446512;G906S;MAF=0.0,0.1135,0.0384	primates	collagen
Homo sapiens	GETGPAGPAGPVGPVGAR	NC	NCBI_euromammals_byGENUS_bonevar_primates_Apr2018_nodupes.fasta	Locus:1.1.1.205.1	1546.8	99.7	NP_000079.2.SAP45 NP_000079.2.SAP45 1464 GI:110349772 NM_000088.3:127..4521 GeneID:1277 COL1A1 collagen alpha-1(I) chain preproprotein [Homo sapiens]. SAP45:rs150803124;A723T;MAF=0.0116,0.0,0.0077	primates	collagen
Homo sapiens	DGEAGAQGPPGPAGPAGER	NC	NCBI_euromammals_byGENUS_bonevar_primates_Apr2018_nodupes.fasta	Locus:1.1.1.71.1	1690.78	99.7	NP_000079.2.SAP28 NP_000079.2.SAP28 1464 GI:110349772 NM_000088.3:127..4521 GeneID:1277 COL1A1 collagen alpha-1(I) chain preproprotein [Homo sapiens]. SAP28:rs376986354;P1126A;MAF=0.0,0.0227,0.0077	primates	collagen
Homo sapiens	DGEAGAQGPPGPAGPAGER	NC	NCBI_euromammals_byGENUS_bonevar_primates_Apr2018_nodupes.fasta	Locus:3.1.1.1006.1	1706.77	99.7	NP_000079.2.SAP14 NP_000079.2.SAP14 1464 GI:110349772 NM_000088.3:127..4521 GeneID:1277 COL1A1 collagen alpha-1(I) chain preproprotein [Homo sapiens]. SAP14:rs147936946;G1340S;MAF=0.0698,0.0455,0.0616	primates	collagen
Homo sapiens	DGEAGAQGPPGPAGPAGER	NC	NCBI_euromammals_byGENUS_bonevar_primates_Apr2018_nodupes.fasta	Locus:1.1.1.71.1	1690.78	99.7	NP_000079.2.SAP2 NP_000079.2.SAP2 1464 GI:110349772 NM_000088.3:127..4521 GeneID:1277 COL1A1 collagen alpha-1(I) chain preproprotein [Homo sapiens]. SAP2:rs367952133;V1447I;MAF=0.0116,0.0,0.0077	primates	collagen
Homo sapiens	DGEAGAQGPPGPAGPAGER	NC	NCBI_euromammals_byGENUS_bonevar_primates_Apr2018_nodupes.fasta	Locus:1.1.1.71.1	1690.78	99.7	NP_000079.2.SAP3 NP_000079.2.SAP3 1464 GI:110349772 NM_000088.3:127..4521 GeneID:1277 COL1A1 collagen alpha-1(I) chain preproprotein [Homo sapiens]. SAP3:rs149295671;R1436H;MAF=0.0,0.0454,0.0154	primates	collagen
Homo sapiens	DGEAGAQGPPGPAGPAGER	NC	NCBI_euromammals_byGENUS_bonevar_primates_Apr2018_nodupes.fasta	Locus:1.1.1.71.1	1690.78	99.7	NP_000079.2.SAP27 NP_000079.2.SAP27 1464 GI:110349772 NM_000088.3:127..4521 GeneID:1277 COL1A1 collagen alpha-1(I) chain preproprotein [Homo sapiens]. SAP27:rs142570406;P1191A;MAF=0.0,0.1816,0.0615	primates	collagen
Homo sapiens	DGEAGAQGPPGPAGPAGER	NC	NCBI_euromammals_byGENUS_bonevar_primates_Apr2018_nodupes.fasta	Locus:1.1.1.71.1	1690.78	99.7	NP_000079.2.SAP77 NP_000079.2.SAP77 1464 GI:110349772 NM_000088.3:127..4521 GeneID:1277 COL1A1 collagen alpha-1(I) chain preproprotein [Homo sapiens]. SAP77:rs151171179;G26D;MAF=0.0116,0.0,0.0077	primates	collagen
Homo sapiens	DGEAGAQGPPGPAGPAGER	NC	NCBI_euromammals_byGENUS_bonevar_primates_Apr2018_nodupes.fasta	Locus:1.1.1.71.1	1690.78	99.7	NP_000079.2.SAP36 NP_000079.2.SAP36 1464 GI:110349772 NM_000088.3:127..4521 GeneID:1277 COL1A1 collagen alpha-1(I) chain preproprotein [Homo sapiens]. SAP36:rs145446512;G906S;MAF=0.0,0.1135,0.0384	primates	collagen
Homo sapiens	DGEAGAQGPPGPAGPAGER	NC	NCBI_euromammals_byGENUS_bonevar_primates_Apr2018_nodupes.fasta	Locus:1.1.1.71.1	1690.78	99.7	NP_000079.2.SAP13 NP_000079.2.SAP13 1464 GI:110349772 NM_000088.3:127..4521 GeneID:1277 COL1A1 collagen alpha-1(I) chain preproprotein [Homo sapiens]. SAP13:rs371547661;D1344N;MAF=0.0,0.0681,0.0231	primates	collagen
Homo sapiens	DGEAGAQGPPGPAGPAGER	NC	NCBI_euromammals_byGENUS_bonevar_primates_Apr2018_nodupes.fasta	Locus:1.1.1.71.1	1690.78	99.7	NP_000079.2.SAP14 NP_000079.2.SAP14 1464 GI:110349772 NM_000088.3:127..4521 GeneID:1277 COL1A1 collagen alpha-1(I) chain preproprotein [Homo sapiens]. SAP14:rs147936946;G1340S;MAF=0.0698,0.0455,0.0616	primates	collagen
Homo sapiens	DGEAGAQGPPGPAGPAGER	NC	NCBI_euromammals_byGENUS_bonevar_primates_Apr2018_nodupes.fasta	Locus:1.1.1.71.1	1690.78	99.7	NP_000079.2.SAP15 NP_000079.2.SAP15 1464 GI:110349772 NM_000088.3:127..4521 GeneID:1277 COL1A1 collagen alpha-1(I) chain preproprotein [Homo sapiens]. SAP15:rs147104425;G1327S;MAF=0.0116,0.0,0.0077	primates	collagen
Homo sapiens	DGEAGAQGPPGPAGPAGER	NC	NCBI_euromammals_byGENUS_bonevar_primates_Apr2018_nodupes.fasta	Locus:1.1.1.71.1	1690.78	99.7	NP_000079.2.SAP57 NP_000079.2.SAP57 1464 GI:110349772 NM_000088.3:127..4521 GeneID:1277 COL1A1 collagen alpha-1(I) chain preproprotein [Homo sapiens]. SAP57:rs116794104;A390T;MAF=0.0116,1.1348,0.3921	primates	collagen
Homo sapiens	VNVDEVGGEALGR	NC	NCBI_euromammals_byGENUS_bonevar_primates_Apr2018_nodupes.fasta	Locus:1.1.1.336.1	1314.66	99.7	AAZ39784.1 AAZ39784.1 beta globin [Homo sapiens]	primates	hemoglobin
Homo sapiens	GSAGPPGATGFPGAAGR	NC	NCBI_euromammals_byGENUS_bonevar_primates_Apr2018_nodupes.fasta	Locus:1.1.1.136.1	1459.69	99.7	NP_000079.2.SAP20 NP_000079.2.SAP20 1464 GI:110349772 NM_000088.3:127..4521 GeneID:1277 COL1A1 collagen alpha-1(I) chain preproprotein [Homo sapiens]. SAP20:rs148216434;A1256T;MAF=0.0116,0.0227,0.0154	primates	collagen
Homo sapiens	DGEAGAQGPPGPAGPAGER	NC	NCBI_euromammals_byGENUS_bonevar_primates_Apr2018_nodupes.fasta	Locus:1.1.1.71.1	1690.78	99.7	NP_000079.2.SAP56 NP_000079.2.SAP56 1464 GI:110349772 NM_000088.3:127..4521 GeneID:1277 COL1A1 collagen alpha-1(I) chain preproprotein [Homo sapiens]. SAP56:rs72648327;P417A;MAF=0.0698,0.0,0.0461	primates	collagen
Homo sapiens	DGEAGAQGPPGPAGPAGER	NC	NCBI_euromammals_byGENUS_bonevar_primates_Apr2018_nodupes.fasta	Locus:1.1.1.71.1	1690.78	99.7	NP_000079.2.SAP71 NP_000079.2.SAP71 1464 GI:110349772 NM_000088.3:127..4521 GeneID:1277 COL1A1 collagen alpha-1(I) chain preproprotein [Homo sapiens]. SAP71:rs375517119;D104E;MAF=0.0,0.0454,0.0154	primates	collagen
Homo sapiens	GETGPAGPAGPVGPVGAR	NC	NCBI_euromammals_byGENUS_bonevar_primates_Apr2018_nodupes.fasta	Locus:3.1.1.1011.1	1546.8	99.7	NP_000079.2.SAP57 NP_000079.2.SAP57 1464 GI:110349772 NM_000088.3:127..4521 GeneID:1277 COL1A1 collagen alpha-1(I) chain preproprotein [Homo sapiens]. SAP57:rs116794104;A390T;MAF=0.0116,1.1348,0.3921	primates	collagen
Homo sapiens	DGEAGAQGPPGPAGPAGER	NC	NCBI_euromammals_byGENUS_bonevar_primates_Apr2018_nodupes.fasta	Locus:1.1.1.71.1	1690.78	99.7	NP_000079.2.SAP70 NP_000079.2.SAP70 1464 GI:110349772 NM_000088.3:127..4521 GeneID:1277 COL1A1 collagen alpha-1(I) chain preproprotein [Homo sapiens]. SAP70:rs372159426;G109D;MAF=0.0,0.0227,0.0077	primates	collagen
Homo sapiens	DGEAGAQGPPGPAGPAGER	NC	NCBI_euromammals_byGENUS_bonevar_primates_Apr2018_nodupes.fasta	Locus:1.1.1.60.1	1706.77	99.7	XP_011522643.1 XP_011522643.1 collagen alpha-1(I) chain isoform X1 [Homo sapiens]	primates	collagen
Homo sapiens	DGEAGAQGPPGPAGPAGER	NC	NCBI_euromammals_byGENUS_bonevar_primates_Apr2018_nodupes.fasta	Locus:1.1.1.71.1	1690.78	99.7	NP_000079.2.SAP62 NP_000079.2.SAP62 1464 GI:110349772 NM_000088.3:127..4521 GeneID:1277 COL1A1 collagen alpha-1(I) chain preproprotein [Homo sapiens]. SAP62:rs374947065;M264L;MAF=0.0116,0.0,0.0077	primates	collagen
Homo sapiens	EFTPPVQAAYQK	NC	NCBI_euromammals_byGENUS_bonevar_primates_Apr2018_nodupes.fasta	Locus:3.1.1.1014.1	1378.7	99.7	AAA21113.1 AAA21113.1 beta-globin [Homo sapiens]	primates	hemoglobin
Homo sapiens	GETGPAGPAGPVGPVGAR	NC	NCBI_euromammals_byGENUS_bonevar_primates_Apr2018_nodupes.fasta	Locus:3.1.1.1011.1	1546.8	99.7	NP_000079.2.SAP40 NP_000079.2.SAP40 1464 GI:110349772 NM_000088.3:127..4521 GeneID:1277 COL1A1 collagen alpha-1(I) chain preproprotein [Homo sapiens]. SAP40:rs72651668;Q822E;MAF=0.0116,0.0,0.0077	primates	collagen
Homo sapiens	EFTPPVQAAYQK	NC	NCBI_euromammals_byGENUS_bonevar_primates_Apr2018_nodupes.fasta	Locus:3.1.1.1014.1	1378.7	99.7	AAT36650.1 AAT36650.1 hemoglobin beta, partial [Homo sapiens]	primates	hemoglobin
Homo sapiens	DGEAGAQGPPGPAGPAGER	NC	NCBI_euromammals_byGENUS_bonevar_primates_Apr2018_nodupes.fasta	Locus:1.1.1.60.1	1706.77	99.7	AAA51995.1 AAA51995.1 alpha 1 (I) chain propeptide, partial [Homo sapiens]	primates	collagen
Homo sapiens	EFTPPVQAAYQK	NC	NCBI_euromammals_byGENUS_bonevar_primates_Apr2018_nodupes.fasta	Locus:3.1.1.1014.1	1378.7	99.7	CAX48956.1 CAX48956.1 unnamed protein product [Homo sapiens]	primates	hemoglobin
Homo sapiens	EFTPPVQAAYQK	NC	NCBI_euromammals_byGENUS_bonevar_primates_Apr2018_nodupes.fasta	Locus:3.1.1.1014.1	1378.7	99.7	AAA21114.1 AAA21114.1 beta-globin [Homo sapiens]	primates	hemoglobin
Homo sapiens	EFTPPVQAAYQK	NC	NCBI_euromammals_byGENUS_bonevar_primates_Apr2018_nodupes.fasta	Locus:3.1.1.1014.1	1378.7	99.7	ACZ67953.1 ACZ67953.1 beta globin, partial [Homo sapiens]	primates	hemoglobin
Homo sapiens	VNVDEVGGEALGR	NC	NCBI_euromammals_byGENUS_bonevar_primates_Apr2018_nodupes.fasta	Locus:3.1.1.1015.1	1314.66	99.7	AAA88067.1 AAA88067.1 beta-globin [Homo sapiens]	primates	hemoglobin
Homo sapiens	EFTPPVQAAYQK	NC	NCBI_euromammals_byGENUS_bonevar_primates_Apr2018_nodupes.fasta	Locus:3.1.1.1014.1	1378.7	99.7	AAH07075.1 AAH07075.1 Hemoglobin, beta [Homo sapiens]	primates	hemoglobin
Homo sapiens	DGEAGAQGPPGPAGPAGER	NC	NCBI_euromammals_byGENUS_bonevar_primates_Apr2018_nodupes.fasta	Locus:1.1.1.60.1	1706.77	99.7	NP_000079.2.SAP52 NP_000079.2.SAP52 1464 GI:110349772 NM_000088.3:127..4521 GeneID:1277 COL1A1 collagen alpha-1(I) chain preproprotein [Homo sapiens]. SAP52:rs376047287;A595S;MAF=0.0,0.0454,0.0154	primates	collagen
Homo sapiens	LLVVYPWTQR	NC	NCBI_euromammals_byGENUS_bonevar_primates_Apr2018_nodupes.fasta	Locus:3.1.1.1018.1	1274.73	99.7	AAF08260.1 AAF08260.1 beta-globin, partial [Homo sapiens]	primates	hemoglobin
Homo sapiens	EFTPPVQAAYQK	NC	NCBI_euromammals_byGENUS_bonevar_primates_Apr2018_nodupes.fasta	Locus:3.1.1.1014.1	1378.7	99.7	ALU64020.1 ALU64020.1 beta-globin [Homo sapiens]	primates	hemoglobin
Homo sapiens	VNVDEVGGEALGR	NC	NCBI_euromammals_byGENUS_bonevar_primates_Apr2018_nodupes.fasta	Locus:3.1.1.1015.1	1314.66	99.7	AAA21116.1 AAA21116.1 beta-globin [Homo sapiens]	primates	hemoglobin
Homo sapiens	VNVDEVGGEALGR	NC	NCBI_euromammals_byGENUS_bonevar_primates_Apr2018_nodupes.fasta	Locus:3.1.1.1015.1	1314.66	99.7	AAA21115.1 AAA21115.1 beta-globin [Homo sapiens]	primates	hemoglobin
Homo sapiens	VNVDEVGGEALGR	NC	NCBI_euromammals_byGENUS_bonevar_primates_Apr2018_nodupes.fasta	Locus:3.1.1.1015.1	1314.66	99.7	AAA21114.1 AAA21114.1 beta-globin [Homo sapiens]	primates	hemoglobin
Homo sapiens	VNVDEVGGEALGR	NC	NCBI_euromammals_byGENUS_bonevar_primates_Apr2018_nodupes.fasta	Locus:3.1.1.1015.1	1314.66	99.7	NP_000509.1 NP_000509.1 hemoglobin subunit beta [Homo sapiens]	primates	hemoglobin
Homo sapiens	EFTPPVQAAYQK	NC	NCBI_euromammals_byGENUS_bonevar_primates_Apr2018_nodupes.fasta	Locus:3.1.1.1014.1	1378.7	99.7	AAA21116.1 AAA21116.1 beta-globin [Homo sapiens]	primates	hemoglobin
Homo sapiens	EFTPPVQAAYQK	NC	NCBI_euromammals_byGENUS_bonevar_primates_Apr2018_nodupes.fasta	Locus:3.1.1.1014.1	1378.7	99.7	AAA21115.1 AAA21115.1 beta-globin [Homo sapiens]	primates	hemoglobin
Homo sapiens	EFTPPVQAAYQK	NC	NCBI_euromammals_byGENUS_bonevar_primates_Apr2018_nodupes.fasta	Locus:3.1.1.1014.1	1378.7	99.7	AAF00488.1 AAF00488.1 hemoglobin beta subunit variant, partial [Homo sapiens]	primates	hemoglobin
Homo sapiens	EFTPPVQAAYQK	NC	NCBI_euromammals_byGENUS_bonevar_primates_Apr2018_nodupes.fasta	Locus:3.1.1.1014.1	1378.7	99.7	AJW82003.1 AJW82003.1 beta globin, partial [Homo sapiens]	primates	hemoglobin
Homo sapiens	EFTPPVQAAYQK	NC	NCBI_euromammals_byGENUS_bonevar_primates_Apr2018_nodupes.fasta	Locus:3.1.1.1014.1	1378.7	99.7	AAZ39747.1 AAZ39747.1 beta globin [Homo sapiens]	primates	hemoglobin
Homo sapiens	EFTPPVQAAYQK	NC	NCBI_euromammals_byGENUS_bonevar_primates_Apr2018_nodupes.fasta	Locus:3.1.1.1014.1	1378.7	99.7	AAZ39746.1 AAZ39746.1 beta globin [Homo sapiens]	primates	hemoglobin
Homo sapiens	EFTPPVQAAYQK	NC	NCBI_euromammals_byGENUS_bonevar_primates_Apr2018_nodupes.fasta	Locus:3.1.1.1014.1	1378.7	99.7	AAZ39745.1 AAZ39745.1 beta globin [Homo sapiens]	primates	hemoglobin
Homo sapiens	EFTPPVQAAYQK	NC	NCBI_euromammals_byGENUS_bonevar_primates_Apr2018_nodupes.fasta	Locus:3.1.1.1014.1	1378.7	99.7	AAM92001.1 AAM92001.1 beta globin mutant [Homo sapiens]	primates	hemoglobin
Homo sapiens	EFTPPVQAAYQK	NC	NCBI_euromammals_byGENUS_bonevar_primates_Apr2018_nodupes.fasta	Locus:3.1.1.1014.1	1378.7	99.7	AAA52633.1 AAA52633.1 beta globin, partial [Homo sapiens]	primates	hemoglobin
Homo sapiens	EFTPPVQAAYQK	NC	NCBI_euromammals_byGENUS_bonevar_primates_Apr2018_nodupes.fasta	Locus:3.1.1.1014.1	1378.7	99.7	AAA16334.1 AAA16334.1 beta-globin [Homo sapiens]	primates	hemoglobin
Homo sapiens	EFTPPVQAAYQK	NC	NCBI_euromammals_byGENUS_bonevar_primates_Apr2018_nodupes.fasta	Locus:3.1.1.1014.1	1378.7	99.7	AAZ39769.1 AAZ39769.1 beta globin [Homo sapiens]	primates	hemoglobin
Homo sapiens	EFTPPVQAAYQK	NC	NCBI_euromammals_byGENUS_bonevar_primates_Apr2018_nodupes.fasta	Locus:3.1.1.1014.1	1378.7	99.7	AAZ39768.1 AAZ39768.1 beta globin [Homo sapiens]	primates	hemoglobin
Homo sapiens	EFTPPVQAAYQK	NC	NCBI_euromammals_byGENUS_bonevar_primates_Apr2018_nodupes.fasta	Locus:3.1.1.1014.1	1378.7	99.7	CAX48890.1 CAX48890.1 unnamed protein product [Homo sapiens]	primates	hemoglobin
Homo sapiens	GETGPAGPAGPVGPVGAR	NC	NCBI_euromammals_byGENUS_bonevar_primates_Apr2018_nodupes.fasta	Locus:3.1.1.1011.1	1546.8	99.7	NP_000079.2.SAP77 NP_000079.2.SAP77 1464 GI:110349772 NM_000088.3:127..4521 GeneID:1277 COL1A1 collagen alpha-1(I) chain preproprotein [Homo sapiens]. SAP77:rs151171179;G26D;MAF=0.0116,0.0,0.0077	primates	collagen
Homo sapiens	EFTPPVQAAYQK	NC	NCBI_euromammals_byGENUS_bonevar_primates_Apr2018_nodupes.fasta	Locus:3.1.1.1014.1	1378.7	99.7	AAQ24848.1 AAQ24848.1 hemoglobin beta chain, partial [Homo sapiens]	primates	hemoglobin
Homo sapiens	EFTPPVQAAYQK	NC	NCBI_euromammals_byGENUS_bonevar_primates_Apr2018_nodupes.fasta	Locus:3.1.1.1014.1	1378.7	99.7	AJW82004.1 AJW82004.1 beta globin, partial [Homo sapiens]	primates	hemoglobin
Homo sapiens	EFTPPVQAAYQK	NC	NCBI_euromammals_byGENUS_bonevar_primates_Apr2018_nodupes.fasta	Locus:3.1.1.1014.1	1378.7	99.7	AAA88061.1 AAA88061.1 beta-globin [Homo sapiens]	primates	hemoglobin
Homo sapiens	EFTPPVQAAYQK	NC	NCBI_euromammals_byGENUS_bonevar_primates_Apr2018_nodupes.fasta	Locus:3.1.1.1014.1	1378.7	99.7	AAA88063.1 AAA88063.1 beta-globin [Homo sapiens]	primates	hemoglobin
Homo sapiens	EFTPPVQAAYQK	NC	NCBI_euromammals_byGENUS_bonevar_primates_Apr2018_nodupes.fasta	Locus:3.1.1.1014.1	1378.7	99.7	AAA88054.1 AAA88054.1 beta-globin [Homo sapiens]	primates	hemoglobin
Homo sapiens	EFTPPVQAAYQK	NC	NCBI_euromammals_byGENUS_bonevar_primates_Apr2018_nodupes.fasta	Locus:3.1.1.1014.1	1378.7	99.7	AAP21062.1 AAP21062.1 beta globin chain [Homo sapiens]	primates	hemoglobin
Homo sapiens	GSAGPPGATGFPGAAGR	NC	NCBI_euromammals_byGENUS_bonevar_primates_Apr2018_nodupes.fasta	Locus:3.1.1.1010.1	1459.69	99.7	CDM55575.1 CDM55575.1 unnamed protein product [Homo sapiens]	primates	collagen
Homo sapiens	DGEAGAQGPPGPAGPAGER	NC	NCBI_euromammals_byGENUS_bonevar_primates_Apr2018_nodupes.fasta	Locus:1.1.1.71.1	1690.78	99.7	NP_000079.2.SAP60 NP_000079.2.SAP60 1464 GI:110349772 NM_000088.3:127..4521 GeneID:1277 COL1A1 collagen alpha-1(I) chain preproprotein [Homo sapiens]. SAP60:rs372658559;P346L;MAF=0.0,0.0455,0.0154	primates	collagen
Homo sapiens	GETGPAGPAGPVGPVGAR	NC	NCBI_euromammals_byGENUS_bonevar_primates_Apr2018_nodupes.fasta	Locus:3.1.1.1011.1	1546.8	99.7	NP_000079.2.SAP59 NP_000079.2.SAP59 1464 GI:110349772 NM_000088.3:127..4521 GeneID:1277 COL1A1 collagen alpha-1(I) chain preproprotein [Homo sapiens]. SAP59:rs139955975;A348T;MAF=0.0349,0.0455,0.0385	primates	collagen
Homo sapiens	EFTPPVQAAYQK	NC	NCBI_euromammals_byGENUS_bonevar_primates_Apr2018_nodupes.fasta	Locus:3.1.1.1014.1	1378.7	99.7	AAD19696.1 AAD19696.1 hemoglobin beta chain [Homo sapiens]	primates	hemoglobin
Homo sapiens	EFTPPVQAAYQK	NC	NCBI_euromammals_byGENUS_bonevar_primates_Apr2018_nodupes.fasta	Locus:3.1.1.1014.1	1378.7	99.7	AAB62944.1 AAB62944.1 beta-globin [Homo sapiens]	primates	hemoglobin
Homo sapiens	EFTPPVQAAYQK	NC	NCBI_euromammals_byGENUS_bonevar_primates_Apr2018_nodupes.fasta	Locus:3.1.1.1014.1	1378.7	99.7	ACU56984.1 ACU56984.1 beta-globin [Homo sapiens]	primates	hemoglobin
Homo sapiens	EFTPPVQAAYQK	NC	NCBI_euromammals_byGENUS_bonevar_primates_Apr2018_nodupes.fasta	Locus:3.1.1.1014.1	1378.7	99.7	AAA88067.1 AAA88067.1 beta-globin [Homo sapiens]	primates	hemoglobin
Homo sapiens	GETGPAGPAGPVGPVGAR	NC	NCBI_euromammals_byGENUS_bonevar_primates_Apr2018_nodupes.fasta	Locus:3.1.1.1011.1	1546.8	99.7	NP_000079.2.SAP50 NP_000079.2.SAP50 1464 GI:110349772 NM_000088.3:127..4521 GeneID:1277 COL1A1 collagen alpha-1(I) chain preproprotein [Homo sapiens]. SAP50:rs149561221;A625T;MAF=0.0233,0.4085,0.1538	primates	collagen
Homo sapiens	EFTPPVQAAYQK	NC	NCBI_euromammals_byGENUS_bonevar_primates_Apr2018_nodupes.fasta	Locus:3.1.1.1014.1	1378.7	99.7	AAA88059.1 AAA88059.1 beta-globin [Homo sapiens]	primates	hemoglobin
Homo sapiens	DGEAGAQGPPGPAGPAGER	NC	NCBI_euromammals_byGENUS_bonevar_primates_Apr2018_nodupes.fasta	Locus:3.1.1.1006.1	1706.77	99.7	CDM55575.1 CDM55575.1 unnamed protein product [Homo sapiens]	primates	collagen
Homo sapiens	EFTPPVQAAYQK	NC	NCBI_euromammals_byGENUS_bonevar_primates_Apr2018_nodupes.fasta	Locus:3.1.1.1014.1	1378.7	99.7	AAZ39763.1 AAZ39763.1 beta globin [Homo sapiens]	primates	hemoglobin
Homo sapiens	EFTPPVQAAYQK	NC	NCBI_euromammals_byGENUS_bonevar_primates_Apr2018_nodupes.fasta	Locus:3.1.1.1014.1	1378.7	99.7	AAZ39762.1 AAZ39762.1 beta globin [Homo sapiens]	primates	hemoglobin
Homo sapiens	EFTPPVQAAYQK	NC	NCBI_euromammals_byGENUS_bonevar_primates_Apr2018_nodupes.fasta	Locus:3.1.1.1014.1	1378.7	99.7	ALU64019.1 ALU64019.1 beta-globin [Homo sapiens]	primates	hemoglobin
Homo sapiens	EFTPPVQAAYQK	NC	NCBI_euromammals_byGENUS_bonevar_primates_Apr2018_nodupes.fasta	Locus:3.1.1.1014.1	1378.7	99.7	AKQ62389.1 AKQ62389.1 hemoglobin beta chain, partial [Homo sapiens]	primates	hemoglobin
Homo sapiens	EFTPPVQAAYQK	NC	NCBI_euromammals_byGENUS_bonevar_primates_Apr2018_nodupes.fasta	Locus:3.1.1.1014.1	1378.7	99.7	AAA35966.1 AAA35966.1 sickle beta-hemoglobin [Homo sapiens]	primates	hemoglobin
Homo sapiens	EFTPPVQAAYQK	NC	NCBI_euromammals_byGENUS_bonevar_primates_Apr2018_nodupes.fasta	Locus:3.1.1.1014.1	1378.7	99.7	AAA52634.1 AAA52634.1 beta hemoglobin [Homo sapiens]	primates	hemoglobin
Homo sapiens	EFTPPVQAAYQK	NC	NCBI_euromammals_byGENUS_bonevar_primates_Apr2018_nodupes.fasta	Locus:3.1.1.1014.1	1378.7	99.7	ACD39349.1 ACD39349.1 hemoglobin beta chain variant [Homo sapiens]	primates	hemoglobin
Homo sapiens	EFTPPVQAAYQK	NC	NCBI_euromammals_byGENUS_bonevar_primates_Apr2018_nodupes.fasta	Locus:3.1.1.1014.1	1378.7	99.7	CAA23758.1 CAA23758.1 beta globin [Homo sapiens]	primates	hemoglobin
Homo sapiens	EFTPPVQAAYQK	NC	NCBI_euromammals_byGENUS_bonevar_primates_Apr2018_nodupes.fasta	Locus:3.1.1.1014.1	1378.7	99.7	CAA00182.1 CAA00182.1 haemoglobin A beta chain, partial [Homo sapiens]	primates	hemoglobin
Homo sapiens	EFTPPVQAAYQK	NC	NCBI_euromammals_byGENUS_bonevar_primates_Apr2018_nodupes.fasta	Locus:3.1.1.1014.1	1378.7	99.7	AAZ39767.1 AAZ39767.1 beta globin [Homo sapiens]	primates	hemoglobin
Homo sapiens	EFTPPVQAAYQK	NC	NCBI_euromammals_byGENUS_bonevar_primates_Apr2018_nodupes.fasta	Locus:3.1.1.1014.1	1378.7	99.7	AAZ39766.1 AAZ39766.1 beta globin [Homo sapiens]	primates	hemoglobin
Homo sapiens	EFTPPVQAAYQK	NC	NCBI_euromammals_byGENUS_bonevar_primates_Apr2018_nodupes.fasta	Locus:3.1.1.1014.1	1378.7	99.7	AAZ39765.1 AAZ39765.1 beta globin [Homo sapiens]	primates	hemoglobin
Homo sapiens	EFTPPVQAAYQK	NC	NCBI_euromammals_byGENUS_bonevar_primates_Apr2018_nodupes.fasta	Locus:3.1.1.1014.1	1378.7	99.7	AJW82005.1 AJW82005.1 beta globin, partial [Homo sapiens]	primates	hemoglobin
Homo sapiens	EFTPPVQAAYQK	NC	NCBI_euromammals_byGENUS_bonevar_primates_Apr2018_nodupes.fasta	Locus:3.1.1.1014.1	1378.7	99.7	AAZ39791.1 AAZ39791.1 beta globin [Homo sapiens]	primates	hemoglobin
Homo sapiens	EFTPPVQAAYQK	NC	NCBI_euromammals_byGENUS_bonevar_primates_Apr2018_nodupes.fasta	Locus:3.1.1.1014.1	1378.7	99.7	AAZ39789.1 AAZ39789.1 beta globin [Homo sapiens]	primates	hemoglobin
Homo sapiens	EFTPPVQAAYQK	NC	NCBI_euromammals_byGENUS_bonevar_primates_Apr2018_nodupes.fasta	Locus:3.1.1.1014.1	1378.7	99.7	AAZ39788.1 AAZ39788.1 beta globin [Homo sapiens]	primates	hemoglobin
Homo sapiens	EFTPPVQAAYQK	NC	NCBI_euromammals_byGENUS_bonevar_primates_Apr2018_nodupes.fasta	Locus:3.1.1.1014.1	1378.7	99.7	AAZ39787.1 AAZ39787.1 beta globin [Homo sapiens]	primates	hemoglobin
Homo sapiens	EFTPPVQAAYQK	NC	NCBI_euromammals_byGENUS_bonevar_primates_Apr2018_nodupes.fasta	Locus:3.1.1.1014.1	1378.7	99.7	AAZ39786.1 AAZ39786.1 beta globin [Homo sapiens]	primates	hemoglobin
Homo sapiens	EFTPPVQAAYQK	NC	NCBI_euromammals_byGENUS_bonevar_primates_Apr2018_nodupes.fasta	Locus:3.1.1.1014.1	1378.7	99.7	AAZ39785.1 AAZ39785.1 beta globin [Homo sapiens]	primates	hemoglobin
Homo sapiens	EFTPPVQAAYQK	NC	NCBI_euromammals_byGENUS_bonevar_primates_Apr2018_nodupes.fasta	Locus:3.1.1.1014.1	1378.7	99.7	AAZ39784.1 AAZ39784.1 beta globin [Homo sapiens]	primates	hemoglobin
Homo sapiens	EFTPPVQAAYQK	NC	NCBI_euromammals_byGENUS_bonevar_primates_Apr2018_nodupes.fasta	Locus:3.1.1.1014.1	1378.7	99.7	AAZ39783.1 AAZ39783.1 beta globin [Homo sapiens]	primates	hemoglobin
Homo sapiens	EFTPPVQAAYQK	NC	NCBI_euromammals_byGENUS_bonevar_primates_Apr2018_nodupes.fasta	Locus:3.1.1.1014.1	1378.7	99.7	AAZ39782.1 AAZ39782.1 beta globin [Homo sapiens]	primates	hemoglobin
Homo sapiens	EFTPPVQAAYQK	NC	NCBI_euromammals_byGENUS_bonevar_primates_Apr2018_nodupes.fasta	Locus:3.1.1.1014.1	1378.7	99.7	AAZ39781.1 AAZ39781.1 beta globin [Homo sapiens]	primates	hemoglobin
Homo sapiens	EFTPPVQAAYQK	NC	NCBI_euromammals_byGENUS_bonevar_primates_Apr2018_nodupes.fasta	Locus:3.1.1.1014.1	1378.7	99.7	AAZ39780.1 AAZ39780.1 beta globin [Homo sapiens]	primates	hemoglobin
Homo sapiens	EFTPPVQAAYQK	NC	NCBI_euromammals_byGENUS_bonevar_primates_Apr2018_nodupes.fasta	Locus:3.1.1.1014.1	1378.7	99.7	AAZ39779.1 AAZ39779.1 beta globin [Homo sapiens]	primates	hemoglobin
Homo sapiens	EFTPPVQAAYQK	NC	NCBI_euromammals_byGENUS_bonevar_primates_Apr2018_nodupes.fasta	Locus:3.1.1.1014.1	1378.7	99.7	AAZ39778.1 AAZ39778.1 beta globin [Homo sapiens]	primates	hemoglobin
Homo sapiens	EFTPPVQAAYQK	NC	NCBI_euromammals_byGENUS_bonevar_primates_Apr2018_nodupes.fasta	Locus:3.1.1.1014.1	1378.7	99.7	AAZ39777.1 AAZ39777.1 beta globin [Homo sapiens]	primates	hemoglobin
Homo sapiens	EFTPPVQAAYQK	NC	NCBI_euromammals_byGENUS_bonevar_primates_Apr2018_nodupes.fasta	Locus:3.1.1.1014.1	1378.7	99.7	AAZ39776.1 AAZ39776.1 beta globin [Homo sapiens]	primates	hemoglobin
Homo sapiens	EFTPPVQAAYQK	NC	NCBI_euromammals_byGENUS_bonevar_primates_Apr2018_nodupes.fasta	Locus:3.1.1.1014.1	1378.7	99.7	AAZ39775.1 AAZ39775.1 beta globin [Homo sapiens]	primates	hemoglobin
Homo sapiens	EFTPPVQAAYQK	NC	NCBI_euromammals_byGENUS_bonevar_primates_Apr2018_nodupes.fasta	Locus:3.1.1.1014.1	1378.7	99.7	AAZ39774.1 AAZ39774.1 beta globin [Homo sapiens]	primates	hemoglobin
Homo sapiens	EFTPPVQAAYQK	NC	NCBI_euromammals_byGENUS_bonevar_primates_Apr2018_nodupes.fasta	Locus:3.1.1.1014.1	1378.7	99.7	AAA21111.1 AAA21111.1 beta-globin [Homo sapiens]	primates	hemoglobin
Homo sapiens	EFTPPVQAAYQK	NC	NCBI_euromammals_byGENUS_bonevar_primates_Apr2018_nodupes.fasta	Locus:3.1.1.1014.1	1378.7	99.7	AAA21110.1 AAA21110.1 beta-globin [Homo sapiens]	primates	hemoglobin
Homo sapiens	EFTPPVQAAYQK	NC	NCBI_euromammals_byGENUS_bonevar_primates_Apr2018_nodupes.fasta	Locus:3.1.1.1014.1	1378.7	99.7	AAA21109.1 AAA21109.1 beta-globin [Homo sapiens]	primates	hemoglobin
Homo sapiens	EFTPPVQAAYQK	NC	NCBI_euromammals_byGENUS_bonevar_primates_Apr2018_nodupes.fasta	Locus:3.1.1.1014.1	1378.7	99.7	AAA21102.1 AAA21102.1 beta-globin [Homo sapiens]	primates	hemoglobin
Homo sapiens	EFTPPVQAAYQK	NC	NCBI_euromammals_byGENUS_bonevar_primates_Apr2018_nodupes.fasta	Locus:3.1.1.1014.1	1378.7	99.7	AAA21108.1 AAA21108.1 beta-globin [Homo sapiens]	primates	hemoglobin
Homo sapiens	DGEAGAQGPPGPAGPAGER	NC	NCBI_euromammals_byGENUS_bonevar_primates_Apr2018_nodupes.fasta	Locus:1.1.1.60.1	1706.77	99.7	NP_000079.2.SAP45 NP_000079.2.SAP45 1464 GI:110349772 NM_000088.3:127..4521 GeneID:1277 COL1A1 collagen alpha-1(I) chain preproprotein [Homo sapiens]. SAP45:rs150803124;A723T;MAF=0.0116,0.0,0.0077	primates	collagen
Homo sapiens	GSAGPPGATGFPGAAGR	NC	NCBI_euromammals_byGENUS_bonevar_primates_Apr2018_nodupes.fasta	Locus:1.1.1.136.1	1459.69	99.7	NP_000079.2.SAP51 NP_000079.2.SAP51 1464 GI:110349772 NM_000088.3:127..4521 GeneID:1277 COL1A1 collagen alpha-1(I) chain preproprotein [Homo sapiens]. SAP51:rs374990175;P604H;MAF=0.0,0.0227,0.0077	primates	collagen
Homo sapiens	GSAGPPGATGFPGAAGR	NC	NCBI_euromammals_byGENUS_bonevar_primates_Apr2018_nodupes.fasta	Locus:1.1.1.136.1	1459.69	99.7	NP_000079.2.SAP52 NP_000079.2.SAP52 1464 GI:110349772 NM_000088.3:127..4521 GeneID:1277 COL1A1 collagen alpha-1(I) chain preproprotein [Homo sapiens]. SAP52:rs376047287;A595S;MAF=0.0,0.0454,0.0154	primates	collagen
Homo sapiens	EFTPPVQAAYQK	NC	NCBI_euromammals_byGENUS_bonevar_primates_Apr2018_nodupes.fasta	Locus:3.1.1.1014.1	1378.7	99.7	CDH61667.1 CDH61667.1 unnamed protein product [Homo sapiens]	primates	hemoglobin
Homo sapiens	EFTPPVQAAYQK	NC	NCBI_euromammals_byGENUS_bonevar_primates_Apr2018_nodupes.fasta	Locus:3.1.1.1014.1	1378.7	99.7	CAY85982.1 CAY85982.1 unnamed protein product, partial [Homo sapiens]	primates	hemoglobin
Homo sapiens	EFTPPVQAAYQK	NC	NCBI_euromammals_byGENUS_bonevar_primates_Apr2018_nodupes.fasta	Locus:3.1.1.1014.1	1378.7	99.7	CAG46711.1 CAG46711.1 HBB, partial [Homo sapiens]	primates	hemoglobin
Homo sapiens	EFTPPVQAAYQK	NC	NCBI_euromammals_byGENUS_bonevar_primates_Apr2018_nodupes.fasta	Locus:3.1.1.1014.1	1378.7	99.7	CAG38767.1 CAG38767.1 HBB [Homo sapiens]	primates	hemoglobin
Homo sapiens	EFTPPVQAAYQK	NC	NCBI_euromammals_byGENUS_bonevar_primates_Apr2018_nodupes.fasta	Locus:3.1.1.1014.1	1378.7	99.7	CAA23756.1 CAA23756.1 unnamed protein product [Homo sapiens]	primates	hemoglobin
Homo sapiens	EFTPPVQAAYQK	NC	NCBI_euromammals_byGENUS_bonevar_primates_Apr2018_nodupes.fasta	Locus:3.1.1.1014.1	1378.7	99.7	BAG34767.1 BAG34767.1 unnamed protein product [Homo sapiens]	primates	hemoglobin
Homo sapiens	EFTPPVQAAYQK	NC	NCBI_euromammals_byGENUS_bonevar_primates_Apr2018_nodupes.fasta	Locus:3.1.1.1014.1	1378.7	99.7	CAP40142.1 CAP40142.1 unnamed protein product, partial [Homo sapiens]	primates	hemoglobin
Homo sapiens	EFTPPVQAAYQK	NC	NCBI_euromammals_byGENUS_bonevar_primates_Apr2018_nodupes.fasta	Locus:3.1.1.1014.1	1378.7	99.7	CAA23759.1 CAA23759.1 unnamed protein product [Homo sapiens]	primates	hemoglobin
Homo sapiens	DGEAGAQGPPGPAGPAGER	NC	NCBI_euromammals_byGENUS_bonevar_primates_Apr2018_nodupes.fasta	Locus:1.1.1.60.1	1706.77	99.7	NP_000079.2.SAP59 NP_000079.2.SAP59 1464 GI:110349772 NM_000088.3:127..4521 GeneID:1277 COL1A1 collagen alpha-1(I) chain preproprotein [Homo sapiens]. SAP59:rs139955975;A348T;MAF=0.0349,0.0455,0.0385	primates	collagen
Homo sapiens	EFTPPVQAAYQK	NC	NCBI_euromammals_byGENUS_bonevar_primates_Apr2018_nodupes.fasta	Locus:3.1.1.1014.1	1378.7	99.7	AJW82009.1 AJW82009.1 beta globin, partial [Homo sapiens]	primates	hemoglobin
Homo sapiens	EFTPPVQAAYQK	NC	NCBI_euromammals_byGENUS_bonevar_primates_Apr2018_nodupes.fasta	Locus:3.1.1.1014.1	1378.7	99.7	AJW82008.1 AJW82008.1 beta globin, partial [Homo sapiens]	primates	hemoglobin
Homo sapiens	EFTPPVQAAYQK	NC	NCBI_euromammals_byGENUS_bonevar_primates_Apr2018_nodupes.fasta	Locus:3.1.1.1014.1	1378.7	99.7	AJW82007.1 AJW82007.1 beta globin, partial [Homo sapiens]	primates	hemoglobin
Homo sapiens	EFTPPVQAAYQK	NC	NCBI_euromammals_byGENUS_bonevar_primates_Apr2018_nodupes.fasta	Locus:3.1.1.1014.1	1378.7	99.7	AJW82006.1 AJW82006.1 beta globin, partial [Homo sapiens]	primates	hemoglobin
Homo sapiens	EFTPPVQAAYQK	NC	NCBI_euromammals_byGENUS_bonevar_primates_Apr2018_nodupes.fasta	Locus:3.1.1.1014.1	1378.7	99.7	AAZ39792.1 AAZ39792.1 beta globin [Homo sapiens]	primates	hemoglobin
Homo sapiens	EFTPPVQAAYQK	NC	NCBI_euromammals_byGENUS_bonevar_primates_Apr2018_nodupes.fasta	Locus:3.1.1.1014.1	1378.7	99.7	AAZ39751.1 AAZ39751.1 beta globin [Homo sapiens]	primates	hemoglobin
Homo sapiens	EFTPPVQAAYQK	NC	NCBI_euromammals_byGENUS_bonevar_primates_Apr2018_nodupes.fasta	Locus:3.1.1.1014.1	1378.7	99.7	AAZ39750.1 AAZ39750.1 beta globin [Homo sapiens]	primates	hemoglobin
Homo sapiens	EFTPPVQAAYQK	NC	NCBI_euromammals_byGENUS_bonevar_primates_Apr2018_nodupes.fasta	Locus:3.1.1.1014.1	1378.7	99.7	AAZ39749.1 AAZ39749.1 beta globin [Homo sapiens]	primates	hemoglobin
Homo sapiens	DGEAGAQGPPGPAGPAGER	NC	NCBI_euromammals_byGENUS_bonevar_primates_Apr2018_nodupes.fasta	Locus:1.1.1.60.1	1706.77	99.7	CAA98968.1 CAA98968.1 prepro-alpha1(I) collagen [Homo sapiens]	primates	collagen
Homo sapiens	EFTPPVQAAYQK	NC	NCBI_euromammals_byGENUS_bonevar_primates_Apr2018_nodupes.fasta	Locus:3.1.1.1014.1	1378.7	99.7	AAZ39761.1 AAZ39761.1 beta globin [Homo sapiens]	primates	hemoglobin
Homo sapiens	EFTPPVQAAYQK	NC	NCBI_euromammals_byGENUS_bonevar_primates_Apr2018_nodupes.fasta	Locus:3.1.1.1014.1	1378.7	99.7	AAZ39773.1 AAZ39773.1 beta globin [Homo sapiens]	primates	hemoglobin
Homo sapiens	EFTPPVQAAYQK	NC	NCBI_euromammals_byGENUS_bonevar_primates_Apr2018_nodupes.fasta	Locus:3.1.1.1014.1	1378.7	99.7	AAZ39772.1 AAZ39772.1 beta globin [Homo sapiens]	primates	hemoglobin
Homo sapiens	EFTPPVQAAYQK	NC	NCBI_euromammals_byGENUS_bonevar_primates_Apr2018_nodupes.fasta	Locus:3.1.1.1014.1	1378.7	99.7	AAZ39771.1 AAZ39771.1 beta globin [Homo sapiens]	primates	hemoglobin
Homo sapiens	EFTPPVQAAYQK	NC	NCBI_euromammals_byGENUS_bonevar_primates_Apr2018_nodupes.fasta	Locus:3.1.1.1014.1	1378.7	99.7	AAZ39770.1 AAZ39770.1 beta globin [Homo sapiens]	primates	hemoglobin
Homo sapiens	EFTPPVQAAYQK	NC	NCBI_euromammals_byGENUS_bonevar_primates_Apr2018_nodupes.fasta	Locus:3.1.1.1014.1	1378.7	99.7	AAZ39756.1 AAZ39756.1 beta globin [Homo sapiens]	primates	hemoglobin
Homo sapiens	EFTPPVQAAYQK	NC	NCBI_euromammals_byGENUS_bonevar_primates_Apr2018_nodupes.fasta	Locus:3.1.1.1014.1	1378.7	99.7	AAZ39755.1 AAZ39755.1 beta globin [Homo sapiens]	primates	hemoglobin
Homo sapiens	EFTPPVQAAYQK	NC	NCBI_euromammals_byGENUS_bonevar_primates_Apr2018_nodupes.fasta	Locus:3.1.1.1014.1	1378.7	99.7	AAZ39754.1 AAZ39754.1 beta globin [Homo sapiens]	primates	hemoglobin
Homo sapiens	EFTPPVQAAYQK	NC	NCBI_euromammals_byGENUS_bonevar_primates_Apr2018_nodupes.fasta	Locus:3.1.1.1014.1	1378.7	99.7	AAA21107.1 AAA21107.1 beta-globin [Homo sapiens]	primates	hemoglobin
Homo sapiens	EFTPPVQAAYQK	NC	NCBI_euromammals_byGENUS_bonevar_primates_Apr2018_nodupes.fasta	Locus:3.1.1.1014.1	1378.7	99.7	AAA21106.1 AAA21106.1 beta-globin [Homo sapiens]	primates	hemoglobin
Homo sapiens	EFTPPVQAAYQK	NC	NCBI_euromammals_byGENUS_bonevar_primates_Apr2018_nodupes.fasta	Locus:3.1.1.1014.1	1378.7	99.7	AAA21105.1 AAA21105.1 beta-globin [Homo sapiens]	primates	hemoglobin
Homo sapiens	EFTPPVQAAYQK	NC	NCBI_euromammals_byGENUS_bonevar_primates_Apr2018_nodupes.fasta	Locus:3.1.1.1014.1	1378.7	99.7	AAA21104.1 AAA21104.1 beta-globin [Homo sapiens]	primates	hemoglobin
Homo sapiens	EFTPPVQAAYQK	NC	NCBI_euromammals_byGENUS_bonevar_primates_Apr2018_nodupes.fasta	Locus:3.1.1.1014.1	1378.7	99.7	AAA21103.1 AAA21103.1 beta-globin [Homo sapiens]	primates	hemoglobin
Homo sapiens	GETGPAGPAGPVGPVGAR	NC	NCBI_euromammals_byGENUS_bonevar_primates_Apr2018_nodupes.fasta	Locus:1.1.1.205.1	1546.8	99.7	NP_000079.2.SAP42 NP_000079.2.SAP42 1464 GI:110349772 NM_000088.3:127..4521 GeneID:1277 COL1A1 collagen alpha-1(I) chain preproprotein [Homo sapiens]. SAP42:rs144820445;R763H;MAF=0.0349,0.0,0.0231	primates	collagen
Homo sapiens	GETGPAGPAGPVGPVGAR	NC	NCBI_euromammals_byGENUS_bonevar_primates_Apr2018_nodupes.fasta	Locus:1.1.1.205.1	1546.8	99.7	NP_000079.2.SAP17 NP_000079.2.SAP17 1464 GI:110349772 NM_000088.3:127..4521 GeneID:1277 COL1A1 collagen alpha-1(I) chain preproprotein [Homo sapiens]. SAP17:rs138544681;R1322K;MAF=0.0116,0.2497,0.0923	primates	collagen
Homo sapiens	GETGPAGPAGPVGPVGAR	NC	NCBI_euromammals_byGENUS_bonevar_primates_Apr2018_nodupes.fasta	Locus:1.1.1.205.1	1546.8	99.7	NP_000079.2.SAP9 NP_000079.2.SAP9 1464 GI:110349772 NM_000088.3:127..4521 GeneID:1277 COL1A1 collagen alpha-1(I) chain preproprotein [Homo sapiens]. SAP9:rs370410110;Q1391R;MAF=0.0116,0.0,0.0077	primates	collagen
Homo sapiens	LLVVYPWTQR	NC	NCBI_euromammals_byGENUS_bonevar_primates_Apr2018_nodupes.fasta	Locus:3.1.1.1018.1	1274.73	99.7	AAA16332.1 AAA16332.1 A-gamma globin [Homo sapiens]	primates	hemoglobin
Homo sapiens	GETGPAGPAGPVGPVGAR	NC	NCBI_euromammals_byGENUS_bonevar_primates_Apr2018_nodupes.fasta	Locus:3.1.1.1011.1	1546.8	99.7	NP_000079.2.SAP41 NP_000079.2.SAP41 1464 GI:110349772 NM_000088.3:127..4521 GeneID:1277 COL1A1 collagen alpha-1(I) chain preproprotein [Homo sapiens]. SAP41:rs377327542;P774L;MAF=0.0116,0.0,0.0077	primates	collagen
Homo sapiens	EFTPPVQAAYQK	NC	NCBI_euromammals_byGENUS_bonevar_primates_Apr2018_nodupes.fasta	Locus:3.1.1.1014.1	1378.7	99.7	AAZ39798.1 AAZ39798.1 beta globin [Homo sapiens]	primates	hemoglobin
Homo sapiens	DGEAGAQGPPGPAGPAGER	NC	NCBI_euromammals_byGENUS_bonevar_primates_Apr2018_nodupes.fasta	Locus:1.1.1.60.1	1706.77	99.7	NP_000079.2.SAP4 NP_000079.2.SAP4 1464 GI:110349772 NM_000088.3:127..4521 GeneID:1277 COL1A1 collagen alpha-1(I) chain preproprotein [Homo sapiens]. SAP4:rs139388334;G1420R;MAF=0.0116,0.0,0.0077	primates	collagen
Homo sapiens	EFTPPVQAAYQK	NC	NCBI_euromammals_byGENUS_bonevar_primates_Apr2018_nodupes.fasta	Locus:3.1.1.1014.1	1378.7	99.7	AAZ39796.1 AAZ39796.1 beta globin [Homo sapiens]	primates	hemoglobin
Homo sapiens	EFTPPVQAAYQK	NC	NCBI_euromammals_byGENUS_bonevar_primates_Apr2018_nodupes.fasta	Locus:3.1.1.1014.1	1378.7	99.7	AAA21112.1 AAA21112.1 beta-globin [Homo sapiens]	primates	hemoglobin
Homo sapiens	EFTPPVQAAYQK	NC	NCBI_euromammals_byGENUS_bonevar_primates_Apr2018_nodupes.fasta	Locus:3.1.1.1014.1	1378.7	99.7	AAZ39752.1 AAZ39752.1 beta globin [Homo sapiens]	primates	hemoglobin
Homo sapiens	EFTPPVQAAYQK	NC	NCBI_euromammals_byGENUS_bonevar_primates_Apr2018_nodupes.fasta	Locus:3.1.1.1014.1	1378.7	99.7	AAZ39793.1 AAZ39793.1 beta globin [Homo sapiens]	primates	hemoglobin
Homo sapiens	DGEAGAQGPPGPAGPAGER	NC	NCBI_euromammals_byGENUS_bonevar_primates_Apr2018_nodupes.fasta	Locus:1.1.1.60.1	1706.77	99.7	CAL40954.1 CAL40954.1 unnamed protein product [Homo sapiens]	primates	collagen
Homo sapiens	EFTPPVQAAYQK	NC	NCBI_euromammals_byGENUS_bonevar_primates_Apr2018_nodupes.fasta	Locus:3.1.1.1014.1	1378.7	99.7	ACC69181.1 ACC69181.1 beta-globin Showa Yakushiji variant, partial [Homo sapiens]	primates	hemoglobin
Homo sapiens	DGEAGAQGPPGPAGPAGER	NC	NCBI_euromammals_byGENUS_bonevar_primates_Apr2018_nodupes.fasta	Locus:1.1.1.60.1	1706.77	99.7	NP_000079.2.SAP11 NP_000079.2.SAP11 1464 GI:110349772 NM_000088.3:127..4521 GeneID:1277 COL1A1 collagen alpha-1(I) chain preproprotein [Homo sapiens]. SAP11:rs141011435;E1361Q;MAF=0.0,0.0227,0.0077	primates	collagen
Homo sapiens	DGEAGAQGPPGPAGPAGER	NC	NCBI_euromammals_byGENUS_bonevar_primates_Apr2018_nodupes.fasta	Locus:1.1.1.60.1	1706.77	99.7	NP_000079.2.SAP12 NP_000079.2.SAP12 1464 GI:110349772 NM_000088.3:127..4521 GeneID:1277 COL1A1 collagen alpha-1(I) chain preproprotein [Homo sapiens]. SAP12:rs149820303;R1356H;MAF=0.0116,0.0,0.0077	primates	collagen
Homo sapiens	EFTPPVQAAYQK	NC	NCBI_euromammals_byGENUS_bonevar_primates_Apr2018_nodupes.fasta	Locus:3.1.1.1014.1	1378.7	99.7	AAZ30391.1 AAZ30391.1 hemoglobin beta chain, partial [Homo sapiens]	primates	hemoglobin
Homo sapiens	EFTPPVQAAYQK	NC	NCBI_euromammals_byGENUS_bonevar_primates_Apr2018_nodupes.fasta	Locus:2.1.1.95.1	1378.7	99.7	EAW68806.1 EAW68806.1 hemoglobin, beta [Homo sapiens]	primates	hemoglobin
Homo sapiens	GETGPAGPAGPVGPVGAR	NC	NCBI_euromammals_byGENUS_bonevar_primates_Apr2018_nodupes.fasta	Locus:1.1.1.205.1	1546.8	99.7	CDM55394.1 CDM55394.1 unnamed protein product [Homo sapiens]	primates	collagen
Homo sapiens	EFTPPVQAAYQK	NC	NCBI_euromammals_byGENUS_bonevar_primates_Apr2018_nodupes.fasta	Locus:3.1.1.1014.1	1378.7	99.7	ABO36678.1 ABO36678.1 beta globin chain [Homo sapiens]	primates	hemoglobin
Homo sapiens	LLVVYPWTQR	NC	NCBI_euromammals_byGENUS_bonevar_primates_Apr2018_nodupes.fasta	Locus:3.1.1.1018.1	1274.73	99.7	AAZ39745.1 AAZ39745.1 beta globin [Homo sapiens]	primates	hemoglobin
Homo sapiens	EFTPPVQAAYQK	NC	NCBI_euromammals_byGENUS_bonevar_primates_Apr2018_nodupes.fasta	Locus:3.1.1.1014.1	1378.7	99.7	ADL14493.1 ADL14493.1 hemoglobin, beta [Homo sapiens]	primates	hemoglobin
Homo sapiens	DGEAGAQGPPGPAGPAGER	NC	NCBI_euromammals_byGENUS_bonevar_primates_Apr2018_nodupes.fasta	Locus:1.1.1.60.1	1706.77	99.7	NP_000079.2.SAP73 NP_000079.2.SAP73 1464 GI:110349772 NM_000088.3:127..4521 GeneID:1277 COL1A1 collagen alpha-1(I) chain preproprotein [Homo sapiens]. SAP73:rs143980299;P87S;MAF=0.0,0.0227,0.0077	primates	collagen
Homo sapiens	EFTPPVQAAYQK	NC	NCBI_euromammals_byGENUS_bonevar_primates_Apr2018_nodupes.fasta	Locus:2.1.1.95.1	1378.7	99.7	AAA21114.1 AAA21114.1 beta-globin [Homo sapiens]	primates	hemoglobin
Homo sapiens	EFTPPVQAAYQK	NC	NCBI_euromammals_byGENUS_bonevar_primates_Apr2018_nodupes.fasta	Locus:2.1.1.95.1	1378.7	99.7	ACZ67953.1 ACZ67953.1 beta globin, partial [Homo sapiens]	primates	hemoglobin
Homo sapiens	EFTPPVQAAYQK	NC	NCBI_euromammals_byGENUS_bonevar_primates_Apr2018_nodupes.fasta	Locus:2.1.1.95.1	1378.7	99.7	ACC69181.1 ACC69181.1 beta-globin Showa Yakushiji variant, partial [Homo sapiens]	primates	hemoglobin
Homo sapiens	EFTPPVQAAYQK	NC	NCBI_euromammals_byGENUS_bonevar_primates_Apr2018_nodupes.fasta	Locus:2.1.1.95.1	1378.7	99.7	AAH07075.1 AAH07075.1 Hemoglobin, beta [Homo sapiens]	primates	hemoglobin
Homo sapiens	EFTPPVQAAYQK	NC	NCBI_euromammals_byGENUS_bonevar_primates_Apr2018_nodupes.fasta	Locus:2.1.1.95.1	1378.7	99.7	ACC78290.1 ACC78290.1 hemoglobin beta globin chain, partial [Homo sapiens]	primates	hemoglobin
Homo sapiens	DGEAGAQGPPGPAGPAGER	NC	NCBI_euromammals_byGENUS_bonevar_primates_Apr2018_nodupes.fasta	Locus:1.1.1.60.1	1706.77	99.7	NP_000079.2.SAP68 NP_000079.2.SAP68 1464 GI:110349772 NM_000088.3:127..4521 GeneID:1277 COL1A1 collagen alpha-1(I) chain preproprotein [Homo sapiens]. SAP68:rs371726131;E111G;MAF=0.0116,0.0,0.0077	primates	collagen
Homo sapiens	EFTPPVQAAYQK	NC	NCBI_euromammals_byGENUS_bonevar_primates_Apr2018_nodupes.fasta	Locus:2.1.1.95.1	1378.7	99.7	ALU64020.1 ALU64020.1 beta-globin [Homo sapiens]	primates	hemoglobin
Homo sapiens	EFTPPVQAAYQK	NC	NCBI_euromammals_byGENUS_bonevar_primates_Apr2018_nodupes.fasta	Locus:2.1.1.95.1	1378.7	99.7	NP_000509.1 NP_000509.1 hemoglobin subunit beta [Homo sapiens]	primates	hemoglobin
Homo sapiens	GETGPAGPAGPVGPVGAR	NC	NCBI_euromammals_byGENUS_bonevar_primates_Apr2018_nodupes.fasta	Locus:1.1.1.205.1	1546.8	99.7	NP_000079.2.SAP10 NP_000079.2.SAP10 1464 GI:110349772 NM_000088.3:127..4521 GeneID:1277 COL1A1 collagen alpha-1(I) chain preproprotein [Homo sapiens]. SAP10:rs376024832;K1385R;MAF=0.0116,0.0,0.0077	primates	collagen
Homo sapiens	EFTPPVQAAYQK	NC	NCBI_euromammals_byGENUS_bonevar_primates_Apr2018_nodupes.fasta	Locus:2.1.1.95.1	1378.7	99.7	AAN11320.1 AAN11320.1 hemoglobin beta chain variant Hb S-Wake [Homo sapiens]	primates	hemoglobin
Homo sapiens	DGEAGAQGPPGPAGPAGER	NC	NCBI_euromammals_byGENUS_bonevar_primates_Apr2018_nodupes.fasta	Locus:1.1.1.60.1	1706.77	99.7	CDM55394.1 CDM55394.1 unnamed protein product [Homo sapiens]	primates	collagen
Homo sapiens	EFTPPVQAAYQK	NC	NCBI_euromammals_byGENUS_bonevar_primates_Apr2018_nodupes.fasta	Locus:2.1.1.95.1	1378.7	99.7	AAA21116.1 AAA21116.1 beta-globin [Homo sapiens]	primates	hemoglobin
Homo sapiens	EFTPPVQAAYQK	NC	NCBI_euromammals_byGENUS_bonevar_primates_Apr2018_nodupes.fasta	Locus:3.1.1.1014.1	1378.7	99.7	SAI82130.1 SAI82130.1 TPA: globin A1 [Homo sapiens]	primates	hemoglobin
Homo sapiens	DGEAGAQGPPGPAGPAGER	NC	NCBI_euromammals_byGENUS_bonevar_primates_Apr2018_nodupes.fasta	Locus:1.1.1.60.1	1706.77	99.7	NP_000079.2.SAP74 NP_000079.2.SAP74 1464 GI:110349772 NM_000088.3:127..4521 GeneID:1277 COL1A1 collagen alpha-1(I) chain preproprotein [Homo sapiens]. SAP74:rs146431113;V62I;MAF=0.0116,0.0,0.0077	primates	collagen
Homo sapiens	DGEAGAQGPPGPAGPAGER	NC	NCBI_euromammals_byGENUS_bonevar_primates_Apr2018_nodupes.fasta	Locus:1.1.1.60.1	1706.77	99.7	NP_000079.2.SAP75 NP_000079.2.SAP75 1464 GI:110349772 NM_000088.3:127..4521 GeneID:1277 COL1A1 collagen alpha-1(I) chain preproprotein [Homo sapiens]. SAP75:rs374065372;H48Q;MAF=0.0233,0.0,0.0154	primates	collagen
Homo sapiens	DGEAGAQGPPGPAGPAGER	NC	NCBI_euromammals_byGENUS_bonevar_primates_Apr2018_nodupes.fasta	Locus:1.1.1.60.1	1706.77	99.7	NP_000079.2.SAP76 NP_000079.2.SAP76 1464 GI:110349772 NM_000088.3:127..4521 GeneID:1277 COL1A1 collagen alpha-1(I) chain preproprotein [Homo sapiens]. SAP76:rs367643097;Q42R;MAF=0.0116,0.0,0.0077	primates	collagen
Homo sapiens	DGEAGAQGPPGPAGPAGER	NC	NCBI_euromammals_byGENUS_bonevar_primates_Apr2018_nodupes.fasta	Locus:1.1.1.60.1	1706.77	99.7	NP_000079.2.REFERENCE NP_000079.2.REFERENCE 1464 GI:110349772 NM_000088.3:127..4521 GeneID:1277 COL1A1 collagen alpha-1(I) chain preproprotein [Homo sapiens]. SAAP info:rs138557594;V1458I;MAF=0.0349,0.0227,0.0308:rs367952133;V1447I;MAF=0.0116,0.0,0.0077:rs149295671;R1436H;MAF=0.0,0.0454,0.0154:rs139388334;G1420R;MAF=0.0116,0.0,0.0077:rs146035171;R1399H;MAF=0.0,0.0227,0.0077:rs373474549;E1395K;MAF…	primates	collagen
Homo sapiens	LLVVYPWTQR	NC	NCBI_euromammals_byGENUS_bonevar_primates_Apr2018_nodupes.fasta	Locus:3.1.1.1018.1	1274.73	99.7	AAR96398.1 AAR96398.1 hemoglobin beta [Homo sapiens]	primates	hemoglobin
Homo sapiens	LLVVYPWTQR	NC	NCBI_euromammals_byGENUS_bonevar_primates_Apr2018_nodupes.fasta	Locus:3.1.1.1018.1	1274.73	99.7	AAA35966.1 AAA35966.1 sickle beta-hemoglobin [Homo sapiens]	primates	hemoglobin
Homo sapiens	EFTPPVQAAYQK	NC	NCBI_euromammals_byGENUS_bonevar_primates_Apr2018_nodupes.fasta	Locus:3.1.1.1014.1	1378.7	99.7	AAR96398.1 AAR96398.1 hemoglobin beta [Homo sapiens]	primates	hemoglobin
Homo sapiens	GETGPAGPAGPVGPVGAR	NC	NCBI_euromammals_byGENUS_bonevar_primates_Apr2018_nodupes.fasta	Locus:3.1.1.1011.1	1546.8	99.7	NP_000079.2.SAP58 NP_000079.2.SAP58 1464 GI:110349772 NM_000088.3:127..4521 GeneID:1277 COL1A1 collagen alpha-1(I) chain preproprotein [Homo sapiens]. SAP58:rs373611041;A355T;MAF=0.0116,0.0,0.0077	primates	collagen
Homo sapiens	DGEAGAQGPPGPAGPAGER	NC	NCBI_euromammals_byGENUS_bonevar_primates_Apr2018_nodupes.fasta	Locus:1.1.1.60.1	1706.77	99.7	NP_000079.2.SAP1 NP_000079.2.SAP1 1464 GI:110349772 NM_000088.3:127..4521 GeneID:1277 COL1A1 collagen alpha-1(I) chain preproprotein [Homo sapiens]. SAP1:rs138557594;V1458I;MAF=0.0349,0.0227,0.0308	primates	collagen
Homo sapiens	DGEAGAQGPPGPAGPAGER	NC	NCBI_euromammals_byGENUS_bonevar_primates_Apr2018_nodupes.fasta	Locus:1.1.1.60.1	1706.77	99.7	NP_000079.2.SAP2 NP_000079.2.SAP2 1464 GI:110349772 NM_000088.3:127..4521 GeneID:1277 COL1A1 collagen alpha-1(I) chain preproprotein [Homo sapiens]. SAP2:rs367952133;V1447I;MAF=0.0116,0.0,0.0077	primates	collagen
Homo sapiens	EFTPPVQAAYQK	NC	NCBI_euromammals_byGENUS_bonevar_primates_Apr2018_nodupes.fasta	Locus:2.1.1.95.1	1378.7	99.7	CAX48890.1 CAX48890.1 unnamed protein product [Homo sapiens]	primates	hemoglobin
Homo sapiens	EFTPPVQAAYQK	NC	NCBI_euromammals_byGENUS_bonevar_primates_Apr2018_nodupes.fasta	Locus:2.1.1.95.1	1378.7	99.7	SAI82130.1 SAI82130.1 TPA: globin A1 [Homo sapiens]	primates	hemoglobin
Homo sapiens	EFTPPVQAAYQK	NC	NCBI_euromammals_byGENUS_bonevar_primates_Apr2018_nodupes.fasta	Locus:2.1.1.95.1	1378.7	99.7	AAQ24848.1 AAQ24848.1 hemoglobin beta chain, partial [Homo sapiens]	primates	hemoglobin
Homo sapiens	EFTPPVQAAYQK	NC	NCBI_euromammals_byGENUS_bonevar_primates_Apr2018_nodupes.fasta	Locus:2.1.1.95.1	1378.7	99.7	AJW82004.1 AJW82004.1 beta globin, partial [Homo sapiens]	primates	hemoglobin
Homo sapiens	EFTPPVQAAYQK	NC	NCBI_euromammals_byGENUS_bonevar_primates_Apr2018_nodupes.fasta	Locus:2.1.1.95.1	1378.7	99.7	AAA88061.1 AAA88061.1 beta-globin [Homo sapiens]	primates	hemoglobin
Homo sapiens	EFTPPVQAAYQK	NC	NCBI_euromammals_byGENUS_bonevar_primates_Apr2018_nodupes.fasta	Locus:2.1.1.95.1	1378.7	99.7	AAA88063.1 AAA88063.1 beta-globin [Homo sapiens]	primates	hemoglobin
Homo sapiens	DGEAGAQGPPGPAGPAGER	NC	NCBI_euromammals_byGENUS_bonevar_primates_Apr2018_nodupes.fasta	Locus:1.1.1.60.1	1706.77	99.7	NP_000079.2.SAP14 NP_000079.2.SAP14 1464 GI:110349772 NM_000088.3:127..4521 GeneID:1277 COL1A1 collagen alpha-1(I) chain preproprotein [Homo sapiens]. SAP14:rs147936946;G1340S;MAF=0.0698,0.0455,0.0616	primates	collagen
Homo sapiens	EFTPPVQAAYQK	NC	NCBI_euromammals_byGENUS_bonevar_primates_Apr2018_nodupes.fasta	Locus:2.1.1.95.1	1378.7	99.7	AAP21062.1 AAP21062.1 beta globin chain [Homo sapiens]	primates	hemoglobin
Homo sapiens	EFTPPVQAAYQK	NC	NCBI_euromammals_byGENUS_bonevar_primates_Apr2018_nodupes.fasta	Locus:2.1.1.95.1	1378.7	99.7	AAR96398.1 AAR96398.1 hemoglobin beta [Homo sapiens]	primates	hemoglobin
Homo sapiens	EFTPPVQAAYQK	NC	NCBI_euromammals_byGENUS_bonevar_primates_Apr2018_nodupes.fasta	Locus:2.1.1.95.1	1378.7	99.7	AAL68978.1 AAL68978.1 mutant beta-globin [Homo sapiens]	primates	hemoglobin
Homo sapiens	EFTPPVQAAYQK	NC	NCBI_euromammals_byGENUS_bonevar_primates_Apr2018_nodupes.fasta	Locus:2.1.1.95.1	1378.7	99.7	AAF00489.1 AAF00489.1 hemoglobin beta subunit variant [Homo sapiens]	primates	hemoglobin
Homo sapiens	EFTPPVQAAYQK	NC	NCBI_euromammals_byGENUS_bonevar_primates_Apr2018_nodupes.fasta	Locus:2.1.1.95.1	1378.7	99.7	AAD19696.1 AAD19696.1 hemoglobin beta chain [Homo sapiens]	primates	hemoglobin
Homo sapiens	EFTPPVQAAYQK	NC	NCBI_euromammals_byGENUS_bonevar_primates_Apr2018_nodupes.fasta	Locus:2.1.1.95.1	1378.7	99.7	AAB62944.1 AAB62944.1 beta-globin [Homo sapiens]	primates	hemoglobin
Homo sapiens	EFTPPVQAAYQK	NC	NCBI_euromammals_byGENUS_bonevar_primates_Apr2018_nodupes.fasta	Locus:2.1.1.95.1	1378.7	99.7	ACU56984.1 ACU56984.1 beta-globin [Homo sapiens]	primates	hemoglobin
Homo sapiens	EFTPPVQAAYQK	NC	NCBI_euromammals_byGENUS_bonevar_primates_Apr2018_nodupes.fasta	Locus:2.1.1.95.1	1378.7	99.7	AAA88067.1 AAA88067.1 beta-globin [Homo sapiens]	primates	hemoglobin
Homo sapiens	EFTPPVQAAYQK	NC	NCBI_euromammals_byGENUS_bonevar_primates_Apr2018_nodupes.fasta	Locus:2.1.1.95.1	1378.7	99.7	AAA88065.1 AAA88065.1 beta-globin [Homo sapiens]	primates	hemoglobin
Homo sapiens	EFTPPVQAAYQK	NC	NCBI_euromammals_byGENUS_bonevar_primates_Apr2018_nodupes.fasta	Locus:2.1.1.95.1	1378.7	99.7	AAA88059.1 AAA88059.1 beta-globin [Homo sapiens]	primates	hemoglobin
Homo sapiens	EFTPPVQAAYQK	NC	NCBI_euromammals_byGENUS_bonevar_primates_Apr2018_nodupes.fasta	Locus:2.1.1.95.1	1378.7	99.7	AAZ39764.1 AAZ39764.1 beta globin [Homo sapiens]	primates	hemoglobin
Homo sapiens	DGEAGAQGPPGPAGPAGER	NC	NCBI_euromammals_byGENUS_bonevar_primates_Apr2018_nodupes.fasta	Locus:1.1.1.71.1	1690.78	99.7	NP_000079.2.SAP51 NP_000079.2.SAP51 1464 GI:110349772 NM_000088.3:127..4521 GeneID:1277 COL1A1 collagen alpha-1(I) chain preproprotein [Homo sapiens]. SAP51:rs374990175;P604H;MAF=0.0,0.0227,0.0077	primates	collagen
Homo sapiens	EFTPPVQAAYQK	NC	NCBI_euromammals_byGENUS_bonevar_primates_Apr2018_nodupes.fasta	Locus:2.1.1.95.1	1378.7	99.7	AAZ39762.1 AAZ39762.1 beta globin [Homo sapiens]	primates	hemoglobin
Homo sapiens	EFTPPVQAAYQK	NC	NCBI_euromammals_byGENUS_bonevar_primates_Apr2018_nodupes.fasta	Locus:3.1.1.1014.1	1378.7	99.7	AAZ39790.1 AAZ39790.1 beta globin [Homo sapiens]	primates	hemoglobin
Homo sapiens	GETGPAGPAGPVGPVGAR	NC	NCBI_euromammals_byGENUS_bonevar_primates_Apr2018_nodupes.fasta	Locus:1.1.1.205.1	1546.8	99.7	NP_000079.2.SAP60 NP_000079.2.SAP60 1464 GI:110349772 NM_000088.3:127..4521 GeneID:1277 COL1A1 collagen alpha-1(I) chain preproprotein [Homo sapiens]. SAP60:rs372658559;P346L;MAF=0.0,0.0455,0.0154	primates	collagen
Homo sapiens	EFTPPVQAAYQK	NC	NCBI_euromammals_byGENUS_bonevar_primates_Apr2018_nodupes.fasta	Locus:2.1.1.95.1	1378.7	99.7	AAA35966.1 AAA35966.1 sickle beta-hemoglobin [Homo sapiens]	primates	hemoglobin
Homo sapiens	EFTPPVQAAYQK	NC	NCBI_euromammals_byGENUS_bonevar_primates_Apr2018_nodupes.fasta	Locus:2.1.1.95.1	1378.7	99.7	AAA52634.1 AAA52634.1 beta hemoglobin [Homo sapiens]	primates	hemoglobin
Homo sapiens	EFTPPVQAAYQK	NC	NCBI_euromammals_byGENUS_bonevar_primates_Apr2018_nodupes.fasta	Locus:2.1.1.95.1	1378.7	99.7	ACD39349.1 ACD39349.1 hemoglobin beta chain variant [Homo sapiens]	primates	hemoglobin
Homo sapiens	EFTPPVQAAYQK	NC	NCBI_euromammals_byGENUS_bonevar_primates_Apr2018_nodupes.fasta	Locus:2.1.1.95.1	1378.7	99.7	CAA23758.1 CAA23758.1 beta globin [Homo sapiens]	primates	hemoglobin
Homo sapiens	EFTPPVQAAYQK	NC	NCBI_euromammals_byGENUS_bonevar_primates_Apr2018_nodupes.fasta	Locus:2.1.1.95.1	1378.7	99.7	CAA00182.1 CAA00182.1 haemoglobin A beta chain, partial [Homo sapiens]	primates	hemoglobin
Homo sapiens	VNVDEVGGEALGR	NC	NCBI_euromammals_byGENUS_bonevar_primates_Apr2018_nodupes.fasta	Locus:1.1.1.336.1	1314.66	99.7	ACF16753.1 ACF16753.1 beta globin, partial [Homo sapiens]	primates	hemoglobin
Homo sapiens	EFTPPVQAAYQK	NC	NCBI_euromammals_byGENUS_bonevar_primates_Apr2018_nodupes.fasta	Locus:2.1.1.95.1	1378.7	99.7	AAZ39766.1 AAZ39766.1 beta globin [Homo sapiens]	primates	hemoglobin
Homo sapiens	EFTPPVQAAYQK	NC	NCBI_euromammals_byGENUS_bonevar_primates_Apr2018_nodupes.fasta	Locus:2.1.1.95.1	1378.7	99.7	AAZ39765.1 AAZ39765.1 beta globin [Homo sapiens]	primates	hemoglobin
Homo sapiens	EFTPPVQAAYQK	NC	NCBI_euromammals_byGENUS_bonevar_primates_Apr2018_nodupes.fasta	Locus:2.1.1.95.1	1378.7	99.7	AJW82005.1 AJW82005.1 beta globin, partial [Homo sapiens]	primates	hemoglobin
Homo sapiens	EFTPPVQAAYQK	NC	NCBI_euromammals_byGENUS_bonevar_primates_Apr2018_nodupes.fasta	Locus:2.1.1.95.1	1378.7	99.7	AAZ39791.1 AAZ39791.1 beta globin [Homo sapiens]	primates	hemoglobin
Homo sapiens	EFTPPVQAAYQK	NC	NCBI_euromammals_byGENUS_bonevar_primates_Apr2018_nodupes.fasta	Locus:2.1.1.95.1	1378.7	99.7	AAZ39790.1 AAZ39790.1 beta globin [Homo sapiens]	primates	hemoglobin
Homo sapiens	GETGPAGPAGPVGPVGAR	NC	NCBI_euromammals_byGENUS_bonevar_primates_Apr2018_nodupes.fasta	Locus:1.1.1.205.1	1546.8	99.7	NP_000079.2.SAP71 NP_000079.2.SAP71 1464 GI:110349772 NM_000088.3:127..4521 GeneID:1277 COL1A1 collagen alpha-1(I) chain preproprotein [Homo sapiens]. SAP71:rs375517119;D104E;MAF=0.0,0.0454,0.0154	primates	collagen
Homo sapiens	LLVVYPWTQR	NC	NCBI_euromammals_byGENUS_bonevar_primates_Apr2018_nodupes.fasta	Locus:3.1.1.1018.1	1274.73	99.7	ACF16792.1 ACF16792.1 beta globin, partial [Homo sapiens]	primates	hemoglobin
Homo sapiens	EFTPPVQAAYQK	NC	NCBI_euromammals_byGENUS_bonevar_primates_Apr2018_nodupes.fasta	Locus:2.1.1.95.1	1378.7	99.7	AAZ39787.1 AAZ39787.1 beta globin [Homo sapiens]	primates	hemoglobin
Homo sapiens	EFTPPVQAAYQK	NC	NCBI_euromammals_byGENUS_bonevar_primates_Apr2018_nodupes.fasta	Locus:2.1.1.95.1	1378.7	99.7	AAZ39786.1 AAZ39786.1 beta globin [Homo sapiens]	primates	hemoglobin
Homo sapiens	EFTPPVQAAYQK	NC	NCBI_euromammals_byGENUS_bonevar_primates_Apr2018_nodupes.fasta	Locus:2.1.1.95.1	1378.7	99.7	AAZ39785.1 AAZ39785.1 beta globin [Homo sapiens]	primates	hemoglobin
Homo sapiens	EFTPPVQAAYQK	NC	NCBI_euromammals_byGENUS_bonevar_primates_Apr2018_nodupes.fasta	Locus:2.1.1.95.1	1378.7	99.7	AAZ39784.1 AAZ39784.1 beta globin [Homo sapiens]	primates	hemoglobin
Homo sapiens	EFTPPVQAAYQK	NC	NCBI_euromammals_byGENUS_bonevar_primates_Apr2018_nodupes.fasta	Locus:2.1.1.95.1	1378.7	99.7	AAZ39783.1 AAZ39783.1 beta globin [Homo sapiens]	primates	hemoglobin
Homo sapiens	EFTPPVQAAYQK	NC	NCBI_euromammals_byGENUS_bonevar_primates_Apr2018_nodupes.fasta	Locus:2.1.1.95.1	1378.7	99.7	AAZ39782.1 AAZ39782.1 beta globin [Homo sapiens]	primates	hemoglobin
Homo sapiens	EFTPPVQAAYQK	NC	NCBI_euromammals_byGENUS_bonevar_primates_Apr2018_nodupes.fasta	Locus:2.1.1.95.1	1378.7	99.7	AAZ39781.1 AAZ39781.1 beta globin [Homo sapiens]	primates	hemoglobin
Homo sapiens	EFTPPVQAAYQK	NC	NCBI_euromammals_byGENUS_bonevar_primates_Apr2018_nodupes.fasta	Locus:2.1.1.95.1	1378.7	99.7	AAZ39780.1 AAZ39780.1 beta globin [Homo sapiens]	primates	hemoglobin
Homo sapiens	EFTPPVQAAYQK	NC	NCBI_euromammals_byGENUS_bonevar_primates_Apr2018_nodupes.fasta	Locus:2.1.1.95.1	1378.7	99.7	AAZ39779.1 AAZ39779.1 beta globin [Homo sapiens]	primates	hemoglobin
Homo sapiens	EFTPPVQAAYQK	NC	NCBI_euromammals_byGENUS_bonevar_primates_Apr2018_nodupes.fasta	Locus:2.1.1.95.1	1378.7	99.7	AAZ39778.1 AAZ39778.1 beta globin [Homo sapiens]	primates	hemoglobin
Homo sapiens	EFTPPVQAAYQK	NC	NCBI_euromammals_byGENUS_bonevar_primates_Apr2018_nodupes.fasta	Locus:2.1.1.95.1	1378.7	99.7	AAZ39777.1 AAZ39777.1 beta globin [Homo sapiens]	primates	hemoglobin
Homo sapiens	VNVDEVGGEALGR	NC	NCBI_euromammals_byGENUS_bonevar_primates_Apr2018_nodupes.fasta	Locus:1.1.1.336.1	1314.66	99.7	ACF16756.1 ACF16756.1 beta globin, partial [Homo sapiens]	primates	hemoglobin
Homo sapiens	EFTPPVQAAYQK	NC	NCBI_euromammals_byGENUS_bonevar_primates_Apr2018_nodupes.fasta	Locus:2.1.1.95.1	1378.7	99.7	AAZ39775.1 AAZ39775.1 beta globin [Homo sapiens]	primates	hemoglobin
Homo sapiens	EFTPPVQAAYQK	NC	NCBI_euromammals_byGENUS_bonevar_primates_Apr2018_nodupes.fasta	Locus:2.1.1.95.1	1378.7	99.7	AAZ39774.1 AAZ39774.1 beta globin [Homo sapiens]	primates	hemoglobin
Homo sapiens	DGEAGAQGPPGPAGPAGER	NC	NCBI_euromammals_byGENUS_bonevar_primates_Apr2018_nodupes.fasta	Locus:1.1.1.71.1	1690.78	99.7	NP_000079.2.SAP54 NP_000079.2.SAP54 1464 GI:110349772 NM_000088.3:127..4521 GeneID:1277 COL1A1 collagen alpha-1(I) chain preproprotein [Homo sapiens]. SAP54:rs144751329;R528H;MAF=0.0116,0.0,0.0077	primates	collagen
Homo sapiens	EFTPPVQAAYQK	NC	NCBI_euromammals_byGENUS_bonevar_primates_Apr2018_nodupes.fasta	Locus:2.1.1.95.1	1378.7	99.7	AAA21110.1 AAA21110.1 beta-globin [Homo sapiens]	primates	hemoglobin
Homo sapiens	EFTPPVQAAYQK	NC	NCBI_euromammals_byGENUS_bonevar_primates_Apr2018_nodupes.fasta	Locus:2.1.1.95.1	1378.7	99.7	AAA21109.1 AAA21109.1 beta-globin [Homo sapiens]	primates	hemoglobin
Homo sapiens	EFTPPVQAAYQK	NC	NCBI_euromammals_byGENUS_bonevar_primates_Apr2018_nodupes.fasta	Locus:2.1.1.95.1	1378.7	99.7	AAA21102.1 AAA21102.1 beta-globin [Homo sapiens]	primates	hemoglobin
Homo sapiens	EFTPPVQAAYQK	NC	NCBI_euromammals_byGENUS_bonevar_primates_Apr2018_nodupes.fasta	Locus:2.1.1.95.1	1378.7	99.7	AAA21108.1 AAA21108.1 beta-globin [Homo sapiens]	primates	hemoglobin
Homo sapiens	VNVDEVGGEALGR	NC	NCBI_euromammals_byGENUS_bonevar_primates_Apr2018_nodupes.fasta	Locus:2.1.1.115.1	1314.66	99.7	CAF00031.1 CAF00031.1 unnamed protein product, partial [Homo sapiens]	primates	hemoglobin
Homo sapiens	GSAGPPGATGFPGAAGR	NC	NCBI_euromammals_byGENUS_bonevar_primates_Apr2018_nodupes.fasta	Locus:3.1.1.1010.1	1459.69	99.7	NP_000079.2.SAP19 NP_000079.2.SAP19 1464 GI:110349772 NM_000088.3:127..4521 GeneID:1277 COL1A1 collagen alpha-1(I) chain preproprotein [Homo sapiens]. SAP19:rs368295399;R1257C;MAF=0.0116,0.0,0.0077	primates	collagen
Homo sapiens	EFTPPVQAAYQK	NC	NCBI_euromammals_byGENUS_bonevar_primates_Apr2018_nodupes.fasta	Locus:2.1.1.95.1	1378.7	99.7	CDH61667.1 CDH61667.1 unnamed protein product [Homo sapiens]	primates	hemoglobin
Homo sapiens	EFTPPVQAAYQK	NC	NCBI_euromammals_byGENUS_bonevar_primates_Apr2018_nodupes.fasta	Locus:2.1.1.95.1	1378.7	99.7	CAY85982.1 CAY85982.1 unnamed protein product, partial [Homo sapiens]	primates	hemoglobin
Homo sapiens	EFTPPVQAAYQK	NC	NCBI_euromammals_byGENUS_bonevar_primates_Apr2018_nodupes.fasta	Locus:2.1.1.95.1	1378.7	99.7	CAG46711.1 CAG46711.1 HBB, partial [Homo sapiens]	primates	hemoglobin
Homo sapiens	GSAGPPGATGFPGAAGR	NC	NCBI_euromammals_byGENUS_bonevar_primates_Apr2018_nodupes.fasta	Locus:3.1.1.1010.1	1459.69	99.7	AAH36531.1 AAH36531.1 Collagen, type I, alpha 1 [Homo sapiens]	primates	collagen
Homo sapiens	EFTPPVQAAYQK	NC	NCBI_euromammals_byGENUS_bonevar_primates_Apr2018_nodupes.fasta	Locus:2.1.1.95.1	1378.7	99.7	CAA23756.1 CAA23756.1 unnamed protein product [Homo sapiens]	primates	hemoglobin
Homo sapiens	GETGPAGPAGPVGPVGAR	NC	NCBI_euromammals_byGENUS_bonevar_primates_Apr2018_nodupes.fasta	Locus:1.1.1.205.1	1546.8	99.7	AAH36531.1 AAH36531.1 Collagen, type I, alpha 1 [Homo sapiens]	primates	collagen
Homo sapiens	EFTPPVQAAYQK	NC	NCBI_euromammals_byGENUS_bonevar_primates_Apr2018_nodupes.fasta	Locus:2.1.1.95.1	1378.7	99.7	CAP40142.1 CAP40142.1 unnamed protein product, partial [Homo sapiens]	primates	hemoglobin
Homo sapiens	EFTPPVQAAYQK	NC	NCBI_euromammals_byGENUS_bonevar_primates_Apr2018_nodupes.fasta	Locus:2.1.1.95.1	1378.7	99.7	CAA23759.1 CAA23759.1 unnamed protein product [Homo sapiens]	primates	hemoglobin
Homo sapiens	EFTPPVQAAYQK	NC	NCBI_euromammals_byGENUS_bonevar_primates_Apr2018_nodupes.fasta	Locus:2.1.1.95.1	1378.7	99.7	AJW82010.1 AJW82010.1 beta globin, partial [Homo sapiens]	primates	hemoglobin
Homo sapiens	GETGPAGPAGPVGPVGAR	NC	NCBI_euromammals_byGENUS_bonevar_primates_Apr2018_nodupes.fasta	Locus:1.1.1.205.1	1546.8	99.7	NP_000079.2.SAP4 NP_000079.2.SAP4 1464 GI:110349772 NM_000088.3:127..4521 GeneID:1277 COL1A1 collagen alpha-1(I) chain preproprotein [Homo sapiens]. SAP4:rs139388334;G1420R;MAF=0.0116,0.0,0.0077	primates	collagen
Homo sapiens	GSAGPPGATGFPGAAGR	NC	NCBI_euromammals_byGENUS_bonevar_primates_Apr2018_nodupes.fasta	Locus:3.1.1.1010.1	1459.69	99.7	CAL40954.1 CAL40954.1 unnamed protein product [Homo sapiens]	primates	collagen
Homo sapiens	EFTPPVQAAYQK	NC	NCBI_euromammals_byGENUS_bonevar_primates_Apr2018_nodupes.fasta	Locus:2.1.1.95.1	1378.7	99.7	AJW82006.1 AJW82006.1 beta globin, partial [Homo sapiens]	primates	hemoglobin
Homo sapiens	EFTPPVQAAYQK	NC	NCBI_euromammals_byGENUS_bonevar_primates_Apr2018_nodupes.fasta	Locus:2.1.1.95.1	1378.7	99.7	AAZ39792.1 AAZ39792.1 beta globin [Homo sapiens]	primates	hemoglobin
Homo sapiens	DGEAGAQGPPGPAGPAGER	NC	NCBI_euromammals_byGENUS_bonevar_primates_Apr2018_nodupes.fasta	Locus:1.1.1.71.1	1690.78	99.7	NP_000079.2.SAP9 NP_000079.2.SAP9 1464 GI:110349772 NM_000088.3:127..4521 GeneID:1277 COL1A1 collagen alpha-1(I) chain preproprotein [Homo sapiens]. SAP9:rs370410110;Q1391R;MAF=0.0116,0.0,0.0077	primates	collagen
Homo sapiens	EFTPPVQAAYQK	NC	NCBI_euromammals_byGENUS_bonevar_primates_Apr2018_nodupes.fasta	Locus:2.1.1.95.1	1378.7	99.7	AAZ39750.1 AAZ39750.1 beta globin [Homo sapiens]	primates	hemoglobin
Homo sapiens	EFTPPVQAAYQK	NC	NCBI_euromammals_byGENUS_bonevar_primates_Apr2018_nodupes.fasta	Locus:2.1.1.95.1	1378.7	99.7	AAZ39749.1 AAZ39749.1 beta globin [Homo sapiens]	primates	hemoglobin
Homo sapiens	DGEAGAQGPPGPAGPAGER	NC	NCBI_euromammals_byGENUS_bonevar_primates_Apr2018_nodupes.fasta	Locus:3.1.1.1006.1	1706.77	99.7	NP_000079.2.SAP62 NP_000079.2.SAP62 1464 GI:110349772 NM_000088.3:127..4521 GeneID:1277 COL1A1 collagen alpha-1(I) chain preproprotein [Homo sapiens]. SAP62:rs374947065;M264L;MAF=0.0116,0.0,0.0077	primates	collagen
Homo sapiens	EFTPPVQAAYQK	NC	NCBI_euromammals_byGENUS_bonevar_primates_Apr2018_nodupes.fasta	Locus:2.1.1.95.1	1378.7	99.7	AAZ39761.1 AAZ39761.1 beta globin [Homo sapiens]	primates	hemoglobin
Homo sapiens	EFTPPVQAAYQK	NC	NCBI_euromammals_byGENUS_bonevar_primates_Apr2018_nodupes.fasta	Locus:2.1.1.95.1	1378.7	99.7	AAZ39773.1 AAZ39773.1 beta globin [Homo sapiens]	primates	hemoglobin
Homo sapiens	VNVDEVGGEALGR	NC	NCBI_euromammals_byGENUS_bonevar_primates_Apr2018_nodupes.fasta	Locus:3.1.1.1015.1	1314.66	99.7	AAZ39749.1 AAZ39749.1 beta globin [Homo sapiens]	primates	hemoglobin
Homo sapiens	EFTPPVQAAYQK	NC	NCBI_euromammals_byGENUS_bonevar_primates_Apr2018_nodupes.fasta	Locus:2.1.1.95.1	1378.7	99.7	AAZ39771.1 AAZ39771.1 beta globin [Homo sapiens]	primates	hemoglobin
Homo sapiens	EFTPPVQAAYQK	NC	NCBI_euromammals_byGENUS_bonevar_primates_Apr2018_nodupes.fasta	Locus:2.1.1.95.1	1378.7	99.7	AAZ39770.1 AAZ39770.1 beta globin [Homo sapiens]	primates	hemoglobin
Homo sapiens	EFTPPVQAAYQK	NC	NCBI_euromammals_byGENUS_bonevar_primates_Apr2018_nodupes.fasta	Locus:2.1.1.95.1	1378.7	99.7	AAZ39756.1 AAZ39756.1 beta globin [Homo sapiens]	primates	hemoglobin
Homo sapiens	EFTPPVQAAYQK	NC	NCBI_euromammals_byGENUS_bonevar_primates_Apr2018_nodupes.fasta	Locus:2.1.1.95.1	1378.7	99.7	AAZ39755.1 AAZ39755.1 beta globin [Homo sapiens]	primates	hemoglobin
Homo sapiens	VNVDEVGGEALGR	NC	NCBI_euromammals_byGENUS_bonevar_primates_Apr2018_nodupes.fasta	Locus:3.1.1.1015.1	1314.66	99.7	AAZ39785.1 AAZ39785.1 beta globin [Homo sapiens]	primates	hemoglobin
Homo sapiens	EFTPPVQAAYQK	NC	NCBI_euromammals_byGENUS_bonevar_primates_Apr2018_nodupes.fasta	Locus:2.1.1.95.1	1378.7	99.7	AAA21107.1 AAA21107.1 beta-globin [Homo sapiens]	primates	hemoglobin
Homo sapiens	EFTPPVQAAYQK	NC	NCBI_euromammals_byGENUS_bonevar_primates_Apr2018_nodupes.fasta	Locus:2.1.1.95.1	1378.7	99.7	AAA21104.1 AAA21104.1 beta-globin [Homo sapiens]	primates	hemoglobin
Homo sapiens	EFTPPVQAAYQK	NC	NCBI_euromammals_byGENUS_bonevar_primates_Apr2018_nodupes.fasta	Locus:2.1.1.95.1	1378.7	99.7	AAA21103.1 AAA21103.1 beta-globin [Homo sapiens]	primates	hemoglobin
Homo sapiens	EFTPPVQAAYQK	NC	NCBI_euromammals_byGENUS_bonevar_primates_Apr2018_nodupes.fasta	Locus:2.1.1.95.1	1378.7	99.7	AAZ39757.1 AAZ39757.1 beta globin [Homo sapiens]	primates	hemoglobin
Homo sapiens	EFTPPVQAAYQK	NC	NCBI_euromammals_byGENUS_bonevar_primates_Apr2018_nodupes.fasta	Locus:2.1.1.95.1	1378.7	99.7	AAZ39760.1 AAZ39760.1 beta globin [Homo sapiens]	primates	hemoglobin
Homo sapiens	EFTPPVQAAYQK	NC	NCBI_euromammals_byGENUS_bonevar_primates_Apr2018_nodupes.fasta	Locus:2.1.1.95.1	1378.7	99.7	AAZ39759.1 AAZ39759.1 beta globin [Homo sapiens]	primates	hemoglobin
Homo sapiens	EFTPPVQAAYQK	NC	NCBI_euromammals_byGENUS_bonevar_primates_Apr2018_nodupes.fasta	Locus:2.1.1.95.1	1378.7	99.7	AAZ39758.1 AAZ39758.1 beta globin [Homo sapiens]	primates	hemoglobin
Homo sapiens	EFTPPVQAAYQK	NC	NCBI_euromammals_byGENUS_bonevar_primates_Apr2018_nodupes.fasta	Locus:2.1.1.95.1	1378.7	99.7	AAZ39753.1 AAZ39753.1 beta globin [Homo sapiens]	primates	hemoglobin
Homo sapiens	EFTPPVQAAYQK	NC	NCBI_euromammals_byGENUS_bonevar_primates_Apr2018_nodupes.fasta	Locus:2.1.1.95.1	1378.7	99.7	AAZ39798.1 AAZ39798.1 beta globin [Homo sapiens]	primates	hemoglobin
Homo sapiens	EFTPPVQAAYQK	NC	NCBI_euromammals_byGENUS_bonevar_primates_Apr2018_nodupes.fasta	Locus:2.1.1.95.1	1378.7	99.7	AAZ39797.1 AAZ39797.1 beta globin [Homo sapiens]	primates	hemoglobin
Homo sapiens	EFTPPVQAAYQK	NC	NCBI_euromammals_byGENUS_bonevar_primates_Apr2018_nodupes.fasta	Locus:2.1.1.95.1	1378.7	99.7	AAZ39796.1 AAZ39796.1 beta globin [Homo sapiens]	primates	hemoglobin
Homo sapiens	EFTPPVQAAYQK	NC	NCBI_euromammals_byGENUS_bonevar_primates_Apr2018_nodupes.fasta	Locus:2.1.1.95.1	1378.7	99.7	AAZ39800.1 AAZ39800.1 beta globin [Homo sapiens]	primates	hemoglobin
Homo sapiens	EFTPPVQAAYQK	NC	NCBI_euromammals_byGENUS_bonevar_primates_Apr2018_nodupes.fasta	Locus:2.1.1.95.1	1378.7	99.7	AAZ39752.1 AAZ39752.1 beta globin [Homo sapiens]	primates	hemoglobin
Homo sapiens	LLVVYPWTQR	NC	NCBI_euromammals_byGENUS_bonevar_primates_Apr2018_nodupes.fasta	Locus:3.1.1.1018.1	1274.73	99.7	AAB50159.1 AAB50159.1 hemoglobin gamma-G, partial [Homo sapiens]	primates	hemoglobin
Homo sapiens	EFTPPVQAAYQK	NC	NCBI_euromammals_byGENUS_bonevar_primates_Apr2018_nodupes.fasta	Locus:2.1.1.95.1	1378.7	99.7	AAA21100.1 AAA21100.1 beta-globin [Homo sapiens]	primates	hemoglobin
Homo sapiens	EFTPPVQAAYQK	NC	NCBI_euromammals_byGENUS_bonevar_primates_Apr2018_nodupes.fasta	Locus:2.1.1.95.1	1378.7	99.7	AAZ39799.1 AAZ39799.1 beta globin [Homo sapiens]	primates	hemoglobin
Homo sapiens	EFTPPVQAAYQK	NC	NCBI_euromammals_byGENUS_bonevar_primates_Apr2018_nodupes.fasta	Locus:2.1.1.95.1	1378.7	99.7	AAA21101.1 AAA21101.1 beta-globin [Homo sapiens]	primates	hemoglobin
Homo sapiens	EFTPPVQAAYQK	NC	NCBI_euromammals_byGENUS_bonevar_primates_Apr2018_nodupes.fasta	Locus:2.1.1.95.1	1378.7	99.7	AAZ39795.1 AAZ39795.1 beta globin [Homo sapiens]	primates	hemoglobin
Homo sapiens	EFTPPVQAAYQK	NC	NCBI_euromammals_byGENUS_bonevar_primates_Apr2018_nodupes.fasta	Locus:2.1.1.95.1	1378.7	99.7	AAZ39794.1 AAZ39794.1 beta globin [Homo sapiens]	primates	hemoglobin
Homo sapiens	GSAGPPGATGFPGAAGR	NC	NCBI_euromammals_byGENUS_bonevar_primates_Apr2018_nodupes.fasta	Locus:3.1.1.1010.1	1459.69	99.7	NP_000079.2.SAP38 NP_000079.2.SAP38 1464 GI:110349772 NM_000088.3:127..4521 GeneID:1277 COL1A1 collagen alpha-1(I) chain preproprotein [Homo sapiens]. SAP38:rs369455732;A847T;MAF=0.0,0.0227,0.0077	primates	collagen
Homo sapiens	GSAGPPGATGFPGAAGR	NC	NCBI_euromammals_byGENUS_bonevar_primates_Apr2018_nodupes.fasta	Locus:3.1.1.1010.1	1459.69	99.7	NP_000079.2.SAP39 NP_000079.2.SAP39 1464 GI:110349772 NM_000088.3:127..4521 GeneID:1277 COL1A1 collagen alpha-1(I) chain preproprotein [Homo sapiens]. SAP39:rs1800214;P823A;MAF=0.0349,0.0,0.0231	primates	collagen
Homo sapiens	GSAGPPGATGFPGAAGR	NC	NCBI_euromammals_byGENUS_bonevar_primates_Apr2018_nodupes.fasta	Locus:3.1.1.1010.1	1459.69	99.7	NP_000079.2.SAP40 NP_000079.2.SAP40 1464 GI:110349772 NM_000088.3:127..4521 GeneID:1277 COL1A1 collagen alpha-1(I) chain preproprotein [Homo sapiens]. SAP40:rs72651668;Q822E;MAF=0.0116,0.0,0.0077	primates	collagen
Homo sapiens	VNVDEVGGEALGR	NC	NCBI_euromammals_byGENUS_bonevar_primates_Apr2018_nodupes.fasta	Locus:3.1.1.1015.1	1314.66	99.7	AAZ39800.1 AAZ39800.1 beta globin [Homo sapiens]	primates	hemoglobin
Homo sapiens	GSAGPPGATGFPGAAGR	NC	NCBI_euromammals_byGENUS_bonevar_primates_Apr2018_nodupes.fasta	Locus:3.1.1.1010.1	1459.69	99.7	NP_000079.2.SAP15 NP_000079.2.SAP15 1464 GI:110349772 NM_000088.3:127..4521 GeneID:1277 COL1A1 collagen alpha-1(I) chain preproprotein [Homo sapiens]. SAP15:rs147104425;G1327S;MAF=0.0116,0.0,0.0077	primates	collagen
Homo sapiens	DGEAGAQGPPGPAGPAGER	NC	NCBI_euromammals_byGENUS_bonevar_primates_Apr2018_nodupes.fasta	Locus:3.1.1.1006.1	1706.77	99.7	NP_000079.2.SAP58 NP_000079.2.SAP58 1464 GI:110349772 NM_000088.3:127..4521 GeneID:1277 COL1A1 collagen alpha-1(I) chain preproprotein [Homo sapiens]. SAP58:rs373611041;A355T;MAF=0.0116,0.0,0.0077	primates	collagen
Homo sapiens	VNVDEVGGEALGR	NC	NCBI_euromammals_byGENUS_bonevar_primates_Apr2018_nodupes.fasta	Locus:3.1.1.1015.1	1314.66	99.7	AAZ39796.1 AAZ39796.1 beta globin [Homo sapiens]	primates	hemoglobin
Homo sapiens	GSAGPPGATGFPGAAGR	NC	NCBI_euromammals_byGENUS_bonevar_primates_Apr2018_nodupes.fasta	Locus:3.1.1.1010.1	1459.69	99.7	NP_000079.2.SAP59 NP_000079.2.SAP59 1464 GI:110349772 NM_000088.3:127..4521 GeneID:1277 COL1A1 collagen alpha-1(I) chain preproprotein [Homo sapiens]. SAP59:rs139955975;A348T;MAF=0.0349,0.0455,0.0385	primates	collagen
Homo sapiens	VNVDEVGGEALGR	NC	NCBI_euromammals_byGENUS_bonevar_primates_Apr2018_nodupes.fasta	Locus:2.1.1.115.1	1314.66	99.7	AAZ39789.1 AAZ39789.1 beta globin [Homo sapiens]	primates	hemoglobin
Homo sapiens	VNVDEVGGEALGR	NC	NCBI_euromammals_byGENUS_bonevar_primates_Apr2018_nodupes.fasta	Locus:3.1.1.1015.1	1314.66	99.7	AAZ39793.1 AAZ39793.1 beta globin [Homo sapiens]	primates	hemoglobin
Homo sapiens	VNVDEVGGEALGR	NC	NCBI_euromammals_byGENUS_bonevar_primates_Apr2018_nodupes.fasta	Locus:2.1.1.115.1	1314.66	99.7	AAZ39746.1 AAZ39746.1 beta globin [Homo sapiens]	primates	hemoglobin
Homo sapiens	VNVDEVGGEALGR	NC	NCBI_euromammals_byGENUS_bonevar_primates_Apr2018_nodupes.fasta	Locus:3.1.1.1015.1	1314.66	99.7	AAZ39791.1 AAZ39791.1 beta globin [Homo sapiens]	primates	hemoglobin
Homo sapiens	GSAGPPGATGFPGAAGR	NC	NCBI_euromammals_byGENUS_bonevar_primates_Apr2018_nodupes.fasta	Locus:3.1.1.1010.1	1459.69	99.7	CDM55394.1 CDM55394.1 unnamed protein product [Homo sapiens]	primates	collagen
Homo sapiens	DGEAGAQGPPGPAGPAGER	NC	NCBI_euromammals_byGENUS_bonevar_primates_Apr2018_nodupes.fasta	Locus:3.1.1.1006.1	1706.77	99.7	NP_000079.2.SAP65 NP_000079.2.SAP65 1464 GI:110349772 NM_000088.3:127..4521 GeneID:1277 COL1A1 collagen alpha-1(I) chain preproprotein [Homo sapiens]. SAP65:rs377161165;R187H;MAF=0.0,0.0227,0.0077	primates	collagen
Homo sapiens	GSAGPPGATGFPGAAGR	NC	NCBI_euromammals_byGENUS_bonevar_primates_Apr2018_nodupes.fasta	Locus:3.1.1.1010.1	1459.69	99.7	CDL93516.1 CDL93516.1 unnamed protein product [Homo sapiens]	primates	collagen
Homo sapiens	GSAGPPGATGFPGAAGR	NC	NCBI_euromammals_byGENUS_bonevar_primates_Apr2018_nodupes.fasta	Locus:3.1.1.1010.1	1459.69	99.7	AAA51995.1 AAA51995.1 alpha 1 (I) chain propeptide, partial [Homo sapiens]	primates	collagen
Homo sapiens	VNVDEVGGEALGR	NC	NCBI_euromammals_byGENUS_bonevar_primates_Apr2018_nodupes.fasta	Locus:2.1.1.115.1	1314.66	99.7	AAB62944.1 AAB62944.1 beta-globin [Homo sapiens]	primates	hemoglobin
Homo sapiens	VNVDEVGGEALGR	NC	NCBI_euromammals_byGENUS_bonevar_primates_Apr2018_nodupes.fasta	Locus:2.1.1.115.1	1314.66	99.7	ADL14493.1 ADL14493.1 hemoglobin, beta [Homo sapiens]	primates	hemoglobin
Homo sapiens	VNVDEVGGEALGR	NC	NCBI_euromammals_byGENUS_bonevar_primates_Apr2018_nodupes.fasta	Locus:1.1.1.336.1	1314.66	99.7	ABG47031.1 ABG47031.1 hemoglobin, partial [Homo sapiens]	primates	hemoglobin
Homo sapiens	GSAGPPGATGFPGAAGR	NC	NCBI_euromammals_byGENUS_bonevar_primates_Apr2018_nodupes.fasta	Locus:3.1.1.1010.1	1459.69	99.7	NP_000079.2.SAP49 NP_000079.2.SAP49 1464 GI:110349772 NM_000088.3:127..4521 GeneID:1277 COL1A1 collagen alpha-1(I) chain preproprotein [Homo sapiens]. SAP49:rs113950465;A628T;MAF=0.0233,0.0227,0.0231	primates	collagen
Homo sapiens	GSAGPPGATGFPGAAGR	NC	NCBI_euromammals_byGENUS_bonevar_primates_Apr2018_nodupes.fasta	Locus:3.1.1.1010.1	1459.69	99.7	NP_000079.2.SAP52 NP_000079.2.SAP52 1464 GI:110349772 NM_000088.3:127..4521 GeneID:1277 COL1A1 collagen alpha-1(I) chain preproprotein [Homo sapiens]. SAP52:rs376047287;A595S;MAF=0.0,0.0454,0.0154	primates	collagen
Homo sapiens	VNVDEVGGEALGR	NC	NCBI_euromammals_byGENUS_bonevar_primates_Apr2018_nodupes.fasta	Locus:2.1.1.115.1	1314.66	99.7	NP_000509.1 NP_000509.1 hemoglobin subunit beta [Homo sapiens]	primates	hemoglobin
Homo sapiens	GSAGPPGATGFPGAAGR	NC	NCBI_euromammals_byGENUS_bonevar_primates_Apr2018_nodupes.fasta	Locus:3.1.1.1010.1	1459.69	99.7	NP_000079.2.SAP42 NP_000079.2.SAP42 1464 GI:110349772 NM_000088.3:127..4521 GeneID:1277 COL1A1 collagen alpha-1(I) chain preproprotein [Homo sapiens]. SAP42:rs144820445;R763H;MAF=0.0349,0.0,0.0231	primates	collagen
Homo sapiens	VNVDEVGGEALGR	NC	NCBI_euromammals_byGENUS_bonevar_primates_Apr2018_nodupes.fasta	Locus:2.1.1.115.1	1314.66	99.7	AAA21102.1 AAA21102.1 beta-globin [Homo sapiens]	primates	hemoglobin
Homo sapiens	GSAGPPGATGFPGAAGR	NC	NCBI_euromammals_byGENUS_bonevar_primates_Apr2018_nodupes.fasta	Locus:3.1.1.1010.1	1459.69	99.7	NP_000079.2.SAP44 NP_000079.2.SAP44 1464 GI:110349772 NM_000088.3:127..4521 GeneID:1277 COL1A1 collagen alpha-1(I) chain preproprotein [Homo sapiens]. SAP44:rs370916785;K759T;MAF=0.0,0.0227,0.0077	primates	collagen
Homo sapiens	VNVDEVGGEALGR	NC	NCBI_euromammals_byGENUS_bonevar_primates_Apr2018_nodupes.fasta	Locus:2.1.1.115.1	1314.66	99.7	AAA21107.1 AAA21107.1 beta-globin [Homo sapiens]	primates	hemoglobin
Homo sapiens	DGEAGAQGPPGPAGPAGER	NC	NCBI_euromammals_byGENUS_bonevar_primates_Apr2018_nodupes.fasta	Locus:3.1.1.1006.1	1706.77	99.7	CBX51947.1 CBX51947.1 unnamed protein product [Homo sapiens]	primates	collagen
Homo sapiens	DGEAGAQGPPGPAGPAGER	NC	NCBI_euromammals_byGENUS_bonevar_primates_Apr2018_nodupes.fasta	Locus:3.1.1.1006.1	1706.77	99.7	CAL40954.1 CAL40954.1 unnamed protein product [Homo sapiens]	primates	collagen
Homo sapiens	GSAGPPGATGFPGAAGR	NC	NCBI_euromammals_byGENUS_bonevar_primates_Apr2018_nodupes.fasta	Locus:3.1.1.1010.1	1459.69	99.7	NP_000079.2.SAP54 NP_000079.2.SAP54 1464 GI:110349772 NM_000088.3:127..4521 GeneID:1277 COL1A1 collagen alpha-1(I) chain preproprotein [Homo sapiens]. SAP54:rs144751329;R528H;MAF=0.0116,0.0,0.0077	primates	collagen
Homo sapiens	GSAGPPGATGFPGAAGR	NC	NCBI_euromammals_byGENUS_bonevar_primates_Apr2018_nodupes.fasta	Locus:3.1.1.1010.1	1459.69	99.7	NP_000079.2.SAP55 NP_000079.2.SAP55 1464 GI:110349772 NM_000088.3:127..4521 GeneID:1277 COL1A1 collagen alpha-1(I) chain preproprotein [Homo sapiens]. SAP55:rs138570309;G489R;MAF=0.0,0.023,0.0078	primates	collagen
Homo sapiens	GSAGPPGATGFPGAAGR	NC	NCBI_euromammals_byGENUS_bonevar_primates_Apr2018_nodupes.fasta	Locus:3.1.1.1010.1	1459.69	99.7	CAA67261.1 CAA67261.1 collagen type I alpha 1, partial [Homo sapiens]	primates	collagen
Homo sapiens	GSAGPPGATGFPGAAGR	NC	NCBI_euromammals_byGENUS_bonevar_primates_Apr2018_nodupes.fasta	Locus:3.1.1.1010.1	1459.69	99.7	NP_000079.2.SAP57 NP_000079.2.SAP57 1464 GI:110349772 NM_000088.3:127..4521 GeneID:1277 COL1A1 collagen alpha-1(I) chain preproprotein [Homo sapiens]. SAP57:rs116794104;A390T;MAF=0.0116,1.1348,0.3921	primates	collagen
Homo sapiens	GSAGPPGATGFPGAAGR	NC	NCBI_euromammals_byGENUS_bonevar_primates_Apr2018_nodupes.fasta	Locus:3.1.1.1010.1	1459.69	99.7	NP_000079.2.SAP70 NP_000079.2.SAP70 1464 GI:110349772 NM_000088.3:127..4521 GeneID:1277 COL1A1 collagen alpha-1(I) chain preproprotein [Homo sapiens]. SAP70:rs372159426;G109D;MAF=0.0,0.0227,0.0077	primates	collagen
Homo sapiens	DGEAGAQGPPGPAGPAGER	NC	NCBI_euromammals_byGENUS_bonevar_primates_Apr2018_nodupes.fasta	Locus:1.1.1.71.1	1690.78	99.7	NP_000079.2.SAP66 NP_000079.2.SAP66 1464 GI:110349772 NM_000088.3:127..4521 GeneID:1277 COL1A1 collagen alpha-1(I) chain preproprotein [Homo sapiens]. SAP66:rs368246367;D168E;MAF=0.0,0.0227,0.0077	primates	collagen
Homo sapiens	GSAGPPGATGFPGAAGR	NC	NCBI_euromammals_byGENUS_bonevar_primates_Apr2018_nodupes.fasta	Locus:3.1.1.1010.1	1459.69	99.7	NP_000079.2.SAP72 NP_000079.2.SAP72 1464 GI:110349772 NM_000088.3:127..4521 GeneID:1277 COL1A1 collagen alpha-1(I) chain preproprotein [Homo sapiens]. SAP72:rs369883704;T103I;MAF=0.0116,0.0,0.0077	primates	collagen
Homo sapiens	GSAGPPGATGFPGAAGR	NC	NCBI_euromammals_byGENUS_bonevar_primates_Apr2018_nodupes.fasta	Locus:3.1.1.1010.1	1459.69	99.7	NP_000079.2.SAP61 NP_000079.2.SAP61 1464 GI:110349772 NM_000088.3:127..4521 GeneID:1277 COL1A1 collagen alpha-1(I) chain preproprotein [Homo sapiens]. SAP61:rs139840296;P292S;MAF=0.0116,0.0,0.0077	primates	collagen
Homo sapiens	GSAGPPGATGFPGAAGR	NC	NCBI_euromammals_byGENUS_bonevar_primates_Apr2018_nodupes.fasta	Locus:3.1.1.1010.1	1459.69	99.7	NP_000079.2.SAP24 NP_000079.2.SAP24 1464 GI:110349772 NM_000088.3:127..4521 GeneID:1277 COL1A1 collagen alpha-1(I) chain preproprotein [Homo sapiens]. SAP24:rs376564562;E1230K;MAF=0.0116,0.0,0.0077	primates	collagen
Homo sapiens	GETGPAGPAGPVGPVGAR	NC	NCBI_euromammals_byGENUS_bonevar_primates_Apr2018_nodupes.fasta	Locus:3.1.1.1011.1	1546.8	99.7	NP_000079.2.SAP13 NP_000079.2.SAP13 1464 GI:110349772 NM_000088.3:127..4521 GeneID:1277 COL1A1 collagen alpha-1(I) chain preproprotein [Homo sapiens]. SAP13:rs371547661;D1344N;MAF=0.0,0.0681,0.0231	primates	collagen
Homo sapiens	GSAGPPGATGFPGAAGR	NC	NCBI_euromammals_byGENUS_bonevar_primates_Apr2018_nodupes.fasta	Locus:3.1.1.1010.1	1459.69	99.7	NP_000079.2.SAP29 NP_000079.2.SAP29 1464 GI:110349772 NM_000088.3:127..4521 GeneID:1277 COL1A1 collagen alpha-1(I) chain preproprotein [Homo sapiens]. SAP29:rs372029024;A1083T;MAF=0.0,0.0228,0.0077	primates	collagen
Homo sapiens	GSAGPPGATGFPGAAGR	NC	NCBI_euromammals_byGENUS_bonevar_primates_Apr2018_nodupes.fasta	Locus:3.1.1.1010.1	1459.69	99.7	NP_000079.2.SAP31 NP_000079.2.SAP31 1464 GI:110349772 NM_000088.3:127..4521 GeneID:1277 COL1A1 collagen alpha-1(I) chain preproprotein [Homo sapiens]. SAP31:rs369626321;T1069I;MAF=0.0,0.0227,0.0077	primates	collagen
Homo sapiens	GSAGPPGATGFPGAAGR	NC	NCBI_euromammals_byGENUS_bonevar_primates_Apr2018_nodupes.fasta	Locus:3.1.1.1010.1	1459.69	99.7	NP_000079.2.SAP71 NP_000079.2.SAP71 1464 GI:110349772 NM_000088.3:127..4521 GeneID:1277 COL1A1 collagen alpha-1(I) chain preproprotein [Homo sapiens]. SAP71:rs375517119;D104E;MAF=0.0,0.0454,0.0154	primates	collagen
Homo sapiens	DGEAGAQGPPGPAGPAGER	NC	NCBI_euromammals_byGENUS_bonevar_primates_Apr2018_nodupes.fasta	Locus:1.1.1.71.1	1690.78	99.7	NP_000079.2.SAP34 NP_000079.2.SAP34 1464 GI:110349772 NM_000088.3:127..4521 GeneID:1277 COL1A1 collagen alpha-1(I) chain preproprotein [Homo sapiens]. SAP34:rs193922153;P978S;MAF=0.0233,0.0,0.0154	primates	collagen
Homo sapiens	VNVDEVGGEALGR	NC	NCBI_euromammals_byGENUS_bonevar_primates_Apr2018_nodupes.fasta	Locus:2.1.1.115.1	1314.66	99.7	AAZ39776.1 AAZ39776.1 beta globin [Homo sapiens]	primates	hemoglobin
Homo sapiens	GSAGPPGATGFPGAAGR	NC	NCBI_euromammals_byGENUS_bonevar_primates_Apr2018_nodupes.fasta	Locus:3.1.1.1010.1	1459.69	99.7	NP_000079.2.SAP56 NP_000079.2.SAP56 1464 GI:110349772 NM_000088.3:127..4521 GeneID:1277 COL1A1 collagen alpha-1(I) chain preproprotein [Homo sapiens]. SAP56:rs72648327;P417A;MAF=0.0698,0.0,0.0461	primates	collagen
Homo sapiens	DGEAGAQGPPGPAGPAGER	NC	NCBI_euromammals_byGENUS_bonevar_primates_Apr2018_nodupes.fasta	Locus:1.1.1.71.1	1690.78	99.7	CDM55394.1 CDM55394.1 unnamed protein product [Homo sapiens]	primates	collagen
Homo sapiens	GSAGPPGATGFPGAAGR	NC	NCBI_euromammals_byGENUS_bonevar_primates_Apr2018_nodupes.fasta	Locus:3.1.1.1010.1	1459.69	99.7	NP_000079.2.SAP67 NP_000079.2.SAP67 1464 GI:110349772 NM_000088.3:127..4521 GeneID:1277 COL1A1 collagen alpha-1(I) chain preproprotein [Homo sapiens]. SAP67:rs372514953;G166V;MAF=0.0116,0.0,0.0077	primates	collagen
Homo sapiens	LLVVYPWTQR	NC	NCBI_euromammals_byGENUS_bonevar_primates_Apr2018_nodupes.fasta	Locus:3.1.1.1018.1	1274.73	99.7	ACF16759.1 ACF16759.1 beta globin, partial [Homo sapiens]	primates	hemoglobin
Homo sapiens	VNVDEVGGEALGR	NC	NCBI_euromammals_byGENUS_bonevar_primates_Apr2018_nodupes.fasta	Locus:3.1.1.1015.1	1314.66	99.7	AAK30154.1 AAK30154.1 beta-globin, partial [Homo sapiens]	primates	hemoglobin
Homo sapiens	LLVVYPWTQR	NC	NCBI_euromammals_byGENUS_bonevar_primates_Apr2018_nodupes.fasta	Locus:3.1.1.1018.1	1274.73	99.7	ACF16755.1 ACF16755.1 beta globin, partial [Homo sapiens]	primates	hemoglobin
Homo sapiens	GSAGPPGATGFPGAAGR	NC	NCBI_euromammals_byGENUS_bonevar_primates_Apr2018_nodupes.fasta	Locus:3.1.1.1010.1	1459.69	99.7	NP_000079.2.SAP27 NP_000079.2.SAP27 1464 GI:110349772 NM_000088.3:127..4521 GeneID:1277 COL1A1 collagen alpha-1(I) chain preproprotein [Homo sapiens]. SAP27:rs142570406;P1191A;MAF=0.0,0.1816,0.0615	primates	collagen
Homo sapiens	DGEAGAQGPPGPAGPAGER	NC	NCBI_euromammals_byGENUS_bonevar_primates_Apr2018_nodupes.fasta	Locus:1.1.1.71.1	1690.78	99.7	NP_000079.2.SAP1 NP_000079.2.SAP1 1464 GI:110349772 NM_000088.3:127..4521 GeneID:1277 COL1A1 collagen alpha-1(I) chain preproprotein [Homo sapiens]. SAP1:rs138557594;V1458I;MAF=0.0349,0.0227,0.0308	primates	collagen
Homo sapiens	GETGPAGPAGPVGPVGAR	NC	NCBI_euromammals_byGENUS_bonevar_primates_Apr2018_nodupes.fasta	Locus:3.1.1.1011.1	1546.8	99.7	NP_000079.2.SAP55 NP_000079.2.SAP55 1464 GI:110349772 NM_000088.3:127..4521 GeneID:1277 COL1A1 collagen alpha-1(I) chain preproprotein [Homo sapiens]. SAP55:rs138570309;G489R;MAF=0.0,0.023,0.0078	primates	collagen
Homo sapiens	LLVVYPWTQR	NC	NCBI_euromammals_byGENUS_bonevar_primates_Apr2018_nodupes.fasta	Locus:3.1.1.1018.1	1274.73	99.7	ACF16751.1 ACF16751.1 beta globin, partial [Homo sapiens]	primates	hemoglobin
Homo sapiens	DGEAGAQGPPGPAGPAGER	NC	NCBI_euromammals_byGENUS_bonevar_primates_Apr2018_nodupes.fasta	Locus:3.1.1.1006.1	1706.77	99.7	NP_000079.2.SAP57 NP_000079.2.SAP57 1464 GI:110349772 NM_000088.3:127..4521 GeneID:1277 COL1A1 collagen alpha-1(I) chain preproprotein [Homo sapiens]. SAP57:rs116794104;A390T;MAF=0.0116,1.1348,0.3921	primates	collagen
Homo sapiens	DGEAGAQGPPGPAGPAGER	NC	NCBI_euromammals_byGENUS_bonevar_primates_Apr2018_nodupes.fasta	Locus:3.1.1.1006.1	1706.77	99.7	NP_000079.2.SAP56 NP_000079.2.SAP56 1464 GI:110349772 NM_000088.3:127..4521 GeneID:1277 COL1A1 collagen alpha-1(I) chain preproprotein [Homo sapiens]. SAP56:rs72648327;P417A;MAF=0.0698,0.0,0.0461	primates	collagen
Homo sapiens	VNVDEVGGEALGR	NC	NCBI_euromammals_byGENUS_bonevar_primates_Apr2018_nodupes.fasta	Locus:2.1.1.115.1	1314.66	99.7	AAZ39790.1 AAZ39790.1 beta globin [Homo sapiens]	primates	hemoglobin
Homo sapiens	GSAGPPGATGFPGAAGR	NC	NCBI_euromammals_byGENUS_bonevar_primates_Apr2018_nodupes.fasta	Locus:3.1.1.1010.1	1459.69	99.7	NP_000079.2.SAP66 NP_000079.2.SAP66 1464 GI:110349772 NM_000088.3:127..4521 GeneID:1277 COL1A1 collagen alpha-1(I) chain preproprotein [Homo sapiens]. SAP66:rs368246367;D168E;MAF=0.0,0.0227,0.0077	primates	collagen
Homo sapiens	GSAGPPGATGFPGAAGR	NC	NCBI_euromammals_byGENUS_bonevar_primates_Apr2018_nodupes.fasta	Locus:3.1.1.1010.1	1459.69	99.7	NP_000079.2.SAP65 NP_000079.2.SAP65 1464 GI:110349772 NM_000088.3:127..4521 GeneID:1277 COL1A1 collagen alpha-1(I) chain preproprotein [Homo sapiens]. SAP65:rs377161165;R187H;MAF=0.0,0.0227,0.0077	primates	collagen
Homo sapiens	DGEAGAQGPPGPAGPAGER	NC	NCBI_euromammals_byGENUS_bonevar_primates_Apr2018_nodupes.fasta	Locus:1.1.1.71.1	1690.78	99.7	NP_000079.2.SAP26 NP_000079.2.SAP26 1464 GI:110349772 NM_000088.3:127..4521 GeneID:1277 COL1A1 collagen alpha-1(I) chain preproprotein [Homo sapiens]. SAP26:rs137987935;R1214H;MAF=0.0116,0.0,0.0077	primates	collagen
Homo sapiens	EFTPPVQAAYQK	NC	NCBI_euromammals_byGENUS_bonevar_primates_Apr2018_nodupes.fasta	Locus:3.1.1.1014.1	1378.7	99.7	EAW68806.1 EAW68806.1 hemoglobin, beta [Homo sapiens]	primates	hemoglobin
Homo sapiens	EFTPPVQAAYQK	NC	NCBI_euromammals_byGENUS_bonevar_primates_Apr2018_nodupes.fasta	Locus:3.1.1.1014.1	1378.7	99.7	ACC78290.1 ACC78290.1 hemoglobin beta globin chain, partial [Homo sapiens]	primates	hemoglobin
Homo sapiens	VNVDEVGGEALGR	NC	NCBI_euromammals_byGENUS_bonevar_primates_Apr2018_nodupes.fasta	Locus:2.1.1.115.1	1314.66	99.7	AAK30154.1 AAK30154.1 beta-globin, partial [Homo sapiens]	primates	hemoglobin
Homo sapiens	VNVDEVGGEALGR	NC	NCBI_euromammals_byGENUS_bonevar_primates_Apr2018_nodupes.fasta	Locus:2.1.1.115.1	1314.66	99.7	AAA35952.1 AAA35952.1 beta-globin [Homo sapiens]	primates	hemoglobin
Homo sapiens	GETGPAGPAGPVGPVGAR	NC	NCBI_euromammals_byGENUS_bonevar_primates_Apr2018_nodupes.fasta	Locus:3.1.1.1011.1	1546.8	99.7	NP_000079.2.SAP70 NP_000079.2.SAP70 1464 GI:110349772 NM_000088.3:127..4521 GeneID:1277 COL1A1 collagen alpha-1(I) chain preproprotein [Homo sapiens]. SAP70:rs372159426;G109D;MAF=0.0,0.0227,0.0077	primates	collagen
Homo sapiens	VNVDEVGGEALGR	NC	NCBI_euromammals_byGENUS_bonevar_primates_Apr2018_nodupes.fasta	Locus:1.1.1.336.1	1314.66	99.7	AAZ39751.1 AAZ39751.1 beta globin [Homo sapiens]	primates	hemoglobin
Homo sapiens	LLVVYPWTQR	NC	NCBI_euromammals_byGENUS_bonevar_primates_Apr2018_nodupes.fasta	Locus:3.1.1.1018.1	1274.73	99.7	AAL72106.1 AAL72106.1 delta-globin [Homo sapiens]	primates	hemoglobin
Homo sapiens	VGAHAGEYGAEALER	NC	NCBI_euromammals_byGENUS_bonevar_primates_Apr2018_nodupes.fasta	Locus:1.1.1.274.1	1529.73	99.7	AAK61216.1 AAK61216.1 HBA1 [Homo sapiens]	primates	hemoglobin
Homo sapiens	EFTPPVQAAYQK	NC	NCBI_euromammals_byGENUS_bonevar_primates_Apr2018_nodupes.fasta	Locus:3.1.1.1014.1	1378.7	99.7	AAF00489.1 AAF00489.1 hemoglobin beta subunit variant [Homo sapiens]	primates	hemoglobin
Homo sapiens	EFTPPVQAAYQK	NC	NCBI_euromammals_byGENUS_bonevar_primates_Apr2018_nodupes.fasta	Locus:3.1.1.1014.1	1378.7	99.7	AAA88065.1 AAA88065.1 beta-globin [Homo sapiens]	primates	hemoglobin
Homo sapiens	EFTPPVQAAYQK	NC	NCBI_euromammals_byGENUS_bonevar_primates_Apr2018_nodupes.fasta	Locus:3.1.1.1014.1	1378.7	99.7	AAZ39764.1 AAZ39764.1 beta globin [Homo sapiens]	primates	hemoglobin
Homo sapiens	VNVDEVGGEALGR	NC	NCBI_euromammals_byGENUS_bonevar_primates_Apr2018_nodupes.fasta	Locus:2.1.1.115.1	1314.66	99.7	AJW81992.1 AJW81992.1 beta globin, partial [Homo sapiens]	primates	hemoglobin
Homo sapiens	LLVVYPWTQR	NC	NCBI_euromammals_byGENUS_bonevar_primates_Apr2018_nodupes.fasta	Locus:3.1.1.1018.1	1274.73	99.7	AAA21111.1 AAA21111.1 beta-globin [Homo sapiens]	primates	hemoglobin
Homo sapiens	VNVDEVGGEALGR	NC	NCBI_euromammals_byGENUS_bonevar_primates_Apr2018_nodupes.fasta	Locus:2.1.1.115.1	1314.66	99.7	ACF16781.1 ACF16781.1 beta globin, partial [Homo sapiens]	primates	hemoglobin
Homo sapiens	LLVVYPWTQR	NC	NCBI_euromammals_byGENUS_bonevar_primates_Apr2018_nodupes.fasta	Locus:3.1.1.1018.1	1274.73	99.7	AAZ39798.1 AAZ39798.1 beta globin [Homo sapiens]	primates	hemoglobin
Homo sapiens	GSAGPPGATGFPGAAGR	NC	NCBI_euromammals_byGENUS_bonevar_primates_Apr2018_nodupes.fasta	Locus:1.1.1.136.1	1459.69	99.7	NP_000079.2.SAP43 NP_000079.2.SAP43 1464 GI:110349772 NM_000088.3:127..4521 GeneID:1277 COL1A1 collagen alpha-1(I) chain preproprotein [Homo sapiens]. SAP43:rs138749826;V762I;MAF=0.0,0.0227,0.0077	primates	collagen
Homo sapiens	EFTPPVQAAYQK	NC	NCBI_euromammals_byGENUS_bonevar_primates_Apr2018_nodupes.fasta	Locus:3.1.1.1014.1	1378.7	99.7	AJW82010.1 AJW82010.1 beta globin, partial [Homo sapiens]	primates	hemoglobin
Homo sapiens	VNVDEVGGEALGR	NC	NCBI_euromammals_byGENUS_bonevar_primates_Apr2018_nodupes.fasta	Locus:2.1.1.115.1	1314.66	99.7	AAZ39767.1 AAZ39767.1 beta globin [Homo sapiens]	primates	hemoglobin
Homo sapiens	EFTPPVQAAYQK	NC	NCBI_euromammals_byGENUS_bonevar_primates_Apr2018_nodupes.fasta	Locus:3.1.1.1014.1	1378.7	99.7	AAZ39748.1 AAZ39748.1 beta globin [Homo sapiens]	primates	hemoglobin
Homo sapiens	LLVVYPWTQR	NC	NCBI_euromammals_byGENUS_bonevar_primates_Apr2018_nodupes.fasta	Locus:3.1.1.1018.1	1274.73	99.7	ACF16748.1 ACF16748.1 beta globin, partial [Homo sapiens]	primates	hemoglobin
Homo sapiens	VNVDEVGGEALGR	NC	NCBI_euromammals_byGENUS_bonevar_primates_Apr2018_nodupes.fasta	Locus:2.1.1.115.1	1314.66	99.7	AAZ39753.1 AAZ39753.1 beta globin [Homo sapiens]	primates	hemoglobin
Homo sapiens	VNVDEVGGEALGR	NC	NCBI_euromammals_byGENUS_bonevar_primates_Apr2018_nodupes.fasta	Locus:2.1.1.115.1	1314.66	99.7	AAZ39751.1 AAZ39751.1 beta globin [Homo sapiens]	primates	hemoglobin
Homo sapiens	VGAHAGEYGAEALER	NC	NCBI_euromammals_byGENUS_bonevar_primates_Apr2018_nodupes.fasta	Locus:3.1.1.1012.1	1529.73	99.7	CAJ42703.1 CAJ42703.1 unnamed protein product [Homo sapiens]	primates	hemoglobin
Homo sapiens	VNVDEVGGEALGR	NC	NCBI_euromammals_byGENUS_bonevar_primates_Apr2018_nodupes.fasta	Locus:2.1.1.115.1	1314.66	99.7	ACF93730.1 ACF93730.1 beta globin chain, partial [Homo sapiens]	primates	hemoglobin
Homo sapiens	EFTPPVQAAYQK	NC	NCBI_euromammals_byGENUS_bonevar_primates_Apr2018_nodupes.fasta	Locus:3.1.1.1014.1	1378.7	99.7	AAZ39757.1 AAZ39757.1 beta globin [Homo sapiens]	primates	hemoglobin
Homo sapiens	EFTPPVQAAYQK	NC	NCBI_euromammals_byGENUS_bonevar_primates_Apr2018_nodupes.fasta	Locus:3.1.1.1014.1	1378.7	99.7	AAZ39760.1 AAZ39760.1 beta globin [Homo sapiens]	primates	hemoglobin
Homo sapiens	EFTPPVQAAYQK	NC	NCBI_euromammals_byGENUS_bonevar_primates_Apr2018_nodupes.fasta	Locus:3.1.1.1014.1	1378.7	99.7	AAZ39759.1 AAZ39759.1 beta globin [Homo sapiens]	primates	hemoglobin
Homo sapiens	EFTPPVQAAYQK	NC	NCBI_euromammals_byGENUS_bonevar_primates_Apr2018_nodupes.fasta	Locus:3.1.1.1014.1	1378.7	99.7	AAZ39758.1 AAZ39758.1 beta globin [Homo sapiens]	primates	hemoglobin
Homo sapiens	LLVVYPWTQR	NC	NCBI_euromammals_byGENUS_bonevar_primates_Apr2018_nodupes.fasta	Locus:3.1.1.1018.1	1274.73	99.7	AAA16331.1 AAA16331.1 G-gamma globin [Homo sapiens]	primates	hemoglobin
Homo sapiens	VNVDEVGGEALGR	NC	NCBI_euromammals_byGENUS_bonevar_primates_Apr2018_nodupes.fasta	Locus:2.1.1.115.1	1314.66	99.7	AAF08265.1 AAF08265.1 beta-globin, partial [Homo sapiens]	primates	hemoglobin
Homo sapiens	EFTPPVQAAYQK	NC	NCBI_euromammals_byGENUS_bonevar_primates_Apr2018_nodupes.fasta	Locus:3.1.1.1014.1	1378.7	99.7	AAZ39797.1 AAZ39797.1 beta globin [Homo sapiens]	primates	hemoglobin
Homo sapiens	EFTPPVQAAYQK	NC	NCBI_euromammals_byGENUS_bonevar_primates_Apr2018_nodupes.fasta	Locus:3.1.1.1014.1	1378.7	99.7	AAZ39800.1 AAZ39800.1 beta globin [Homo sapiens]	primates	hemoglobin
Homo sapiens	EFTPPVQAAYQK	NC	NCBI_euromammals_byGENUS_bonevar_primates_Apr2018_nodupes.fasta	Locus:3.1.1.1014.1	1378.7	99.7	AAA21100.1 AAA21100.1 beta-globin [Homo sapiens]	primates	hemoglobin
Homo sapiens	DGEAGAQGPPGPAGPAGER	NC	NCBI_euromammals_byGENUS_bonevar_primates_Apr2018_nodupes.fasta	Locus:1.1.1.60.1	1706.77	99.7	NP_000079.2.SAP66 NP_000079.2.SAP66 1464 GI:110349772 NM_000088.3:127..4521 GeneID:1277 COL1A1 collagen alpha-1(I) chain preproprotein [Homo sapiens]. SAP66:rs368246367;D168E;MAF=0.0,0.0227,0.0077	primates	collagen
Homo sapiens	EFTPPVQAAYQK	NC	NCBI_euromammals_byGENUS_bonevar_primates_Apr2018_nodupes.fasta	Locus:3.1.1.1014.1	1378.7	99.7	AAA21101.1 AAA21101.1 beta-globin [Homo sapiens]	primates	hemoglobin
Homo sapiens	EFTPPVQAAYQK	NC	NCBI_euromammals_byGENUS_bonevar_primates_Apr2018_nodupes.fasta	Locus:3.1.1.1014.1	1378.7	99.7	AAZ39795.1 AAZ39795.1 beta globin [Homo sapiens]	primates	hemoglobin
Homo sapiens	LLVVYPWTQR	NC	NCBI_euromammals_byGENUS_bonevar_primates_Apr2018_nodupes.fasta	Locus:3.1.1.1018.1	1274.73	99.7	AAZ39749.1 AAZ39749.1 beta globin [Homo sapiens]	primates	hemoglobin
Homo sapiens	LLVVYPWTQR	NC	NCBI_euromammals_byGENUS_bonevar_primates_Apr2018_nodupes.fasta	Locus:3.1.1.1018.1	1274.73	99.7	ADW79453.1 ADW79453.1 hemoglobin beta chain, partial [Homo sapiens]	primates	hemoglobin
Homo sapiens	LLVVYPWTQR	NC	NCBI_euromammals_byGENUS_bonevar_primates_Apr2018_nodupes.fasta	Locus:3.1.1.1018.1	1274.73	99.7	ADV59922.1 ADV59922.1 hemoglobin beta globin chain, partial [Homo sapiens]	primates	hemoglobin
Homo sapiens	DGEAGAQGPPGPAGPAGER	NC	NCBI_euromammals_byGENUS_bonevar_primates_Apr2018_nodupes.fasta	Locus:1.1.1.60.1	1706.77	99.7	NP_000079.2.SAP16 NP_000079.2.SAP16 1464 GI:110349772 NM_000088.3:127..4521 GeneID:1277 COL1A1 collagen alpha-1(I) chain preproprotein [Homo sapiens]. SAP16:rs72656344;H1323N;MAF=0.0116,0.0,0.0077	primates	collagen
Homo sapiens	DGEAGAQGPPGPAGPAGER	NC	NCBI_euromammals_byGENUS_bonevar_primates_Apr2018_nodupes.fasta	Locus:1.1.1.60.1	1706.77	99.7	NP_000079.2.SAP29 NP_000079.2.SAP29 1464 GI:110349772 NM_000088.3:127..4521 GeneID:1277 COL1A1 collagen alpha-1(I) chain preproprotein [Homo sapiens]. SAP29:rs372029024;A1083T;MAF=0.0,0.0228,0.0077	primates	collagen
Homo sapiens	VNVDEVGGEALGR	NC	NCBI_euromammals_byGENUS_bonevar_primates_Apr2018_nodupes.fasta	Locus:2.1.1.115.1	1314.66	99.7	AJW81998.1 AJW81998.1 beta globin, partial [Homo sapiens]	primates	hemoglobin
Homo sapiens	EFTPPVQAAYQK	NC	NCBI_euromammals_byGENUS_bonevar_primates_Apr2018_nodupes.fasta	Locus:2.1.1.95.1	1378.7	99.7	AAZ30391.1 AAZ30391.1 hemoglobin beta chain, partial [Homo sapiens]	primates	hemoglobin
Homo sapiens	EFTPPVQAAYQK	NC	NCBI_euromammals_byGENUS_bonevar_primates_Apr2018_nodupes.fasta	Locus:2.1.1.95.1	1378.7	99.7	ADL14493.1 ADL14493.1 hemoglobin, beta [Homo sapiens]	primates	hemoglobin
Homo sapiens	DGEAGAQGPPGPAGPAGER	NC	NCBI_euromammals_byGENUS_bonevar_primates_Apr2018_nodupes.fasta	Locus:1.1.1.60.1	1706.77	99.7	NP_000079.2.SAP35 NP_000079.2.SAP35 1464 GI:110349772 NM_000088.3:127..4521 GeneID:1277 COL1A1 collagen alpha-1(I) chain preproprotein [Homo sapiens]. SAP35:rs371705356;T948A;MAF=0.0116,0.0,0.0077	primates	collagen
Homo sapiens	LLVVYPWTQR	NC	NCBI_euromammals_byGENUS_bonevar_primates_Apr2018_nodupes.fasta	Locus:3.1.1.1018.1	1274.73	99.7	AAY84735.1 AAY84735.1 hemoglobin beta chain, partial [Homo sapiens]	primates	hemoglobin
Homo sapiens	LLVVYPWTQR	NC	NCBI_euromammals_byGENUS_bonevar_primates_Apr2018_nodupes.fasta	Locus:3.1.1.1018.1	1274.73	99.7	AAY51976.1 AAY51976.1 hemoglobin beta chain, partial [Homo sapiens]	primates	hemoglobin
Homo sapiens	VNVDEVGGEALGR	NC	NCBI_euromammals_byGENUS_bonevar_primates_Apr2018_nodupes.fasta	Locus:2.1.1.115.1	1314.66	99.7	ACF16750.1 ACF16750.1 beta globin, partial [Homo sapiens]	primates	hemoglobin
Homo sapiens	GETGPAGPAGPVGPVGAR	NC	NCBI_euromammals_byGENUS_bonevar_primates_Apr2018_nodupes.fasta	Locus:1.1.1.205.1	1546.8	99.7	NP_000079.2.SAP49 NP_000079.2.SAP49 1464 GI:110349772 NM_000088.3:127..4521 GeneID:1277 COL1A1 collagen alpha-1(I) chain preproprotein [Homo sapiens]. SAP49:rs113950465;A628T;MAF=0.0233,0.0227,0.0231	primates	collagen
Homo sapiens	DGEAGAQGPPGPAGPAGER	NC	NCBI_euromammals_byGENUS_bonevar_primates_Apr2018_nodupes.fasta	Locus:1.1.1.60.1	1706.77	99.7	NP_000079.2.SAP28 NP_000079.2.SAP28 1464 GI:110349772 NM_000088.3:127..4521 GeneID:1277 COL1A1 collagen alpha-1(I) chain preproprotein [Homo sapiens]. SAP28:rs376986354;P1126A;MAF=0.0,0.0227,0.0077	primates	collagen
Homo sapiens	EFTPPVQAAYQK	NC	NCBI_euromammals_byGENUS_bonevar_primates_Apr2018_nodupes.fasta	Locus:2.1.1.95.1	1378.7	99.7	AAZ39769.1 AAZ39769.1 beta globin [Homo sapiens]	primates	hemoglobin
Homo sapiens	EFTPPVQAAYQK	NC	NCBI_euromammals_byGENUS_bonevar_primates_Apr2018_nodupes.fasta	Locus:2.1.1.95.1	1378.7	99.7	AAZ39768.1 AAZ39768.1 beta globin [Homo sapiens]	primates	hemoglobin
Homo sapiens	LLVVYPWTQR	NC	NCBI_euromammals_byGENUS_bonevar_primates_Apr2018_nodupes.fasta	Locus:3.1.1.1018.1	1274.73	99.7	ACC69180.1 ACC69180.1 beta-globin Tacoma variant, partial [Homo sapiens]	primates	hemoglobin
Homo sapiens	LLVVYPWTQR	NC	NCBI_euromammals_byGENUS_bonevar_primates_Apr2018_nodupes.fasta	Locus:3.1.1.1018.1	1274.73	99.7	ABA19233.1 ABA19233.1 hemoglobin beta, partial [Homo sapiens]	primates	hemoglobin
Homo sapiens	LLVVYPWTQR	NC	NCBI_euromammals_byGENUS_bonevar_primates_Apr2018_nodupes.fasta	Locus:3.1.1.1018.1	1274.73	99.7	AAA16334.1 AAA16334.1 beta-globin [Homo sapiens]	primates	hemoglobin
Homo sapiens	VNVDEVGGEALGR	NC	NCBI_euromammals_byGENUS_bonevar_primates_Apr2018_nodupes.fasta	Locus:2.1.1.115.1	1314.66	99.7	AAA53153.1 AAA53153.1 beta-hemoglobin, partial [Homo sapiens]	primates	hemoglobin
Homo sapiens	VNVDEVGGEALGR	NC	NCBI_euromammals_byGENUS_bonevar_primates_Apr2018_nodupes.fasta	Locus:2.1.1.115.1	1314.66	99.7	ACF16758.1 ACF16758.1 beta globin, partial [Homo sapiens]	primates	hemoglobin
Homo sapiens	EFTPPVQAAYQK	NC	NCBI_euromammals_byGENUS_bonevar_primates_Apr2018_nodupes.fasta	Locus:2.1.1.95.1	1378.7	99.7	AAA88054.1 AAA88054.1 beta-globin [Homo sapiens]	primates	hemoglobin
Homo sapiens	LLVVYPWTQR	NC	NCBI_euromammals_byGENUS_bonevar_primates_Apr2018_nodupes.fasta	Locus:3.1.1.1018.1	1274.73	99.7	ABK79072.1 ABK79072.1 hemoglobin delta [Homo sapiens]	primates	hemoglobin
Homo sapiens	LLVVYPWTQR	NC	NCBI_euromammals_byGENUS_bonevar_primates_Apr2018_nodupes.fasta	Locus:3.1.1.1018.1	1274.73	99.7	ABO36678.1 ABO36678.1 beta globin chain [Homo sapiens]	primates	hemoglobin
Homo sapiens	LLVVYPWTQR	NC	NCBI_euromammals_byGENUS_bonevar_primates_Apr2018_nodupes.fasta	Locus:3.1.1.1018.1	1274.73	99.7	AAN84548.1 AAN84548.1 beta globin chain variant [Homo sapiens]	primates	hemoglobin
Homo sapiens	DGEAGAQGPPGPAGPAGER	NC	NCBI_euromammals_byGENUS_bonevar_primates_Apr2018_nodupes.fasta	Locus:3.1.1.1006.1	1706.77	99.7	NP_000079.2.SAP51 NP_000079.2.SAP51 1464 GI:110349772 NM_000088.3:127..4521 GeneID:1277 COL1A1 collagen alpha-1(I) chain preproprotein [Homo sapiens]. SAP51:rs374990175;P604H;MAF=0.0,0.0227,0.0077	primates	collagen
Homo sapiens	LLVVYPWTQR	NC	NCBI_euromammals_byGENUS_bonevar_primates_Apr2018_nodupes.fasta	Locus:3.1.1.1018.1	1274.73	99.7	ADL14497.1 ADL14497.1 hemoglobin, gamma G [Homo sapiens]	primates	hemoglobin
Homo sapiens	LLVVYPWTQR	NC	NCBI_euromammals_byGENUS_bonevar_primates_Apr2018_nodupes.fasta	Locus:3.1.1.1018.1	1274.73	99.7	ADL14496.1 ADL14496.1 hemoglobin, gamma A [Homo sapiens]	primates	hemoglobin
Homo sapiens	VNVDEVGGEALGR	NC	NCBI_euromammals_byGENUS_bonevar_primates_Apr2018_nodupes.fasta	Locus:2.1.1.115.1	1314.66	99.7	AAH07075.1 AAH07075.1 Hemoglobin, beta [Homo sapiens]	primates	hemoglobin
Homo sapiens	DGEAGAQGPPGPAGPAGER	NC	NCBI_euromammals_byGENUS_bonevar_primates_Apr2018_nodupes.fasta	Locus:3.1.1.1006.1	1706.77	99.7	NP_000079.2.SAP20 NP_000079.2.SAP20 1464 GI:110349772 NM_000088.3:127..4521 GeneID:1277 COL1A1 collagen alpha-1(I) chain preproprotein [Homo sapiens]. SAP20:rs148216434;A1256T;MAF=0.0116,0.0227,0.0154	primates	collagen
Homo sapiens	LLVVYPWTQR	NC	NCBI_euromammals_byGENUS_bonevar_primates_Apr2018_nodupes.fasta	Locus:3.1.1.1018.1	1274.73	99.7	ADL14493.1 ADL14493.1 hemoglobin, beta [Homo sapiens]	primates	hemoglobin
Homo sapiens	EFTPPVQAAYQK	NC	NCBI_euromammals_byGENUS_bonevar_primates_Apr2018_nodupes.fasta	Locus:2.1.1.95.1	1378.7	99.7	AAZ39763.1 AAZ39763.1 beta globin [Homo sapiens]	primates	hemoglobin
Homo sapiens	VNVDEVGGEALGR	NC	NCBI_euromammals_byGENUS_bonevar_primates_Apr2018_nodupes.fasta	Locus:2.1.1.115.1	1314.66	99.7	CAX48890.1 CAX48890.1 unnamed protein product [Homo sapiens]	primates	hemoglobin
Homo sapiens	VNVDEVGGEALGR	NC	NCBI_euromammals_byGENUS_bonevar_primates_Apr2018_nodupes.fasta	Locus:2.1.1.115.1	1314.66	99.7	AAY51976.1 AAY51976.1 hemoglobin beta chain, partial [Homo sapiens]	primates	hemoglobin
Homo sapiens	VGAHAGEYGAEALER	NC	NCBI_euromammals_byGENUS_bonevar_primates_Apr2018_nodupes.fasta	Locus:3.1.1.1012.1	1529.73	99.7	AAB59408.1 AAB59408.1 hemoglobin alpha 1 [Homo sapiens]	primates	hemoglobin
Homo sapiens	VNVDEVGGEALGR	NC	NCBI_euromammals_byGENUS_bonevar_primates_Apr2018_nodupes.fasta	Locus:2.1.1.115.1	1314.66	99.7	AJW81993.1 AJW81993.1 beta globin, partial [Homo sapiens]	primates	hemoglobin
Homo sapiens	DGEAGAQGPPGPAGPAGER	NC	NCBI_euromammals_byGENUS_bonevar_primates_Apr2018_nodupes.fasta	Locus:3.1.1.1006.1	1706.77	99.7	NP_000079.2.SAP46 NP_000079.2.SAP46 1464 GI:110349772 NM_000088.3:127..4521 GeneID:1277 COL1A1 collagen alpha-1(I) chain preproprotein [Homo sapiens]. SAP46:rs371264264;D711G;MAF=0.0116,0.0,0.0077	primates	collagen
Homo sapiens	VNVDEVGGEALGR	NC	NCBI_euromammals_byGENUS_bonevar_primates_Apr2018_nodupes.fasta	Locus:1.1.1.336.1	1314.66	99.7	AJW82001.1 AJW82001.1 beta globin, partial [Homo sapiens]	primates	hemoglobin
Homo sapiens	DGEAGAQGPPGPAGPAGER	NC	NCBI_euromammals_byGENUS_bonevar_primates_Apr2018_nodupes.fasta	Locus:3.1.1.1006.1	1706.77	99.7	NP_000079.2.SAP22 NP_000079.2.SAP22 1464 GI:110349772 NM_000088.3:127..4521 GeneID:1277 COL1A1 collagen alpha-1(I) chain preproprotein [Homo sapiens]. SAP22:rs199514372;I1245F;MAF=0.0349,0.0,0.0231	primates	collagen
Homo sapiens	GETGPAGPAGPVGPVGAR	NC	NCBI_euromammals_byGENUS_bonevar_primates_Apr2018_nodupes.fasta	Locus:1.1.1.205.1	1546.8	99.7	NP_000079.2.SAP50 NP_000079.2.SAP50 1464 GI:110349772 NM_000088.3:127..4521 GeneID:1277 COL1A1 collagen alpha-1(I) chain preproprotein [Homo sapiens]. SAP50:rs149561221;A625T;MAF=0.0233,0.4085,0.1538	primates	collagen
Homo sapiens	DGEAGAQGPPGPAGPAGER	NC	NCBI_euromammals_byGENUS_bonevar_primates_Apr2018_nodupes.fasta	Locus:3.1.1.1006.1	1706.77	99.7	NP_000079.2.SAP52 NP_000079.2.SAP52 1464 GI:110349772 NM_000088.3:127..4521 GeneID:1277 COL1A1 collagen alpha-1(I) chain preproprotein [Homo sapiens]. SAP52:rs376047287;A595S;MAF=0.0,0.0454,0.0154	primates	collagen
Homo sapiens	VNVDEVGGEALGR	NC	NCBI_euromammals_byGENUS_bonevar_primates_Apr2018_nodupes.fasta	Locus:1.1.1.336.1	1314.66	99.7	AAA99224.1 AAA99224.1 beta-globin [Homo sapiens]	primates	hemoglobin
Homo sapiens	VNVDEVGGEALGR	NC	NCBI_euromammals_byGENUS_bonevar_primates_Apr2018_nodupes.fasta	Locus:1.1.1.336.1	1314.66	99.7	AAA88057.1 AAA88057.1 beta-globin [Homo sapiens]	primates	hemoglobin
Homo sapiens	VNVDEVGGEALGR	NC	NCBI_euromammals_byGENUS_bonevar_primates_Apr2018_nodupes.fasta	Locus:1.1.1.336.1	1314.66	99.7	AAA88063.1 AAA88063.1 beta-globin [Homo sapiens]	primates	hemoglobin
Homo sapiens	VNVDEVGGEALGR	NC	NCBI_euromammals_byGENUS_bonevar_primates_Apr2018_nodupes.fasta	Locus:1.1.1.336.1	1314.66	99.7	AAA88061.1 AAA88061.1 beta-globin [Homo sapiens]	primates	hemoglobin
Homo sapiens	GETGPAGPAGPVGPVGAR	NC	NCBI_euromammals_byGENUS_bonevar_primates_Apr2018_nodupes.fasta	Locus:1.1.1.205.1	1546.8	99.7	CAL40954.1 CAL40954.1 unnamed protein product [Homo sapiens]	primates	collagen
Homo sapiens	LLVVYPWTQR	NC	NCBI_euromammals_byGENUS_bonevar_primates_Apr2018_nodupes.fasta	Locus:3.1.1.1018.1	1274.73	99.7	ACF16793.1 ACF16793.1 beta globin, partial [Homo sapiens]	primates	hemoglobin
Homo sapiens	VNVDEVGGEALGR	NC	NCBI_euromammals_byGENUS_bonevar_primates_Apr2018_nodupes.fasta	Locus:3.1.1.1015.1	1314.66	99.7	SAI82130.1 SAI82130.1 TPA: globin A1 [Homo sapiens]	primates	hemoglobin
Homo sapiens	GSAGPPGATGFPGAAGR	NC	NCBI_euromammals_byGENUS_bonevar_primates_Apr2018_nodupes.fasta	Locus:3.1.1.1010.1	1459.69	99.7	NP_000079.2.SAP9 NP_000079.2.SAP9 1464 GI:110349772 NM_000088.3:127..4521 GeneID:1277 COL1A1 collagen alpha-1(I) chain preproprotein [Homo sapiens]. SAP9:rs370410110;Q1391R;MAF=0.0116,0.0,0.0077	primates	collagen
Homo sapiens	LLVVYPWTQR	NC	NCBI_euromammals_byGENUS_bonevar_primates_Apr2018_nodupes.fasta	Locus:3.1.1.1018.1	1274.73	99.7	AAA53153.1 AAA53153.1 beta-hemoglobin, partial [Homo sapiens]	primates	hemoglobin
Homo sapiens	VNVDEVGGEALGR	NC	NCBI_euromammals_byGENUS_bonevar_primates_Apr2018_nodupes.fasta	Locus:1.1.1.336.1	1314.66	99.7	ACE80932.1 ACE80932.1 mutant beta-globin [Homo sapiens]	primates	hemoglobin
Homo sapiens	GETGPAGPAGPVGPVGAR	NC	NCBI_euromammals_byGENUS_bonevar_primates_Apr2018_nodupes.fasta	Locus:1.1.1.205.1	1546.8	99.7	NP_000079.2.SAP2 NP_000079.2.SAP2 1464 GI:110349772 NM_000088.3:127..4521 GeneID:1277 COL1A1 collagen alpha-1(I) chain preproprotein [Homo sapiens]. SAP2:rs367952133;V1447I;MAF=0.0116,0.0,0.0077	primates	collagen
Homo sapiens	DGEAGAQGPPGPAGPAGER	NC	NCBI_euromammals_byGENUS_bonevar_primates_Apr2018_nodupes.fasta	Locus:3.1.1.1006.1	1706.77	99.7	NP_000079.2.SAP53 NP_000079.2.SAP53 1464 GI:110349772 NM_000088.3:127..4521 GeneID:1277 COL1A1 collagen alpha-1(I) chain preproprotein [Homo sapiens]. SAP53:rs1800211;R564H;MAF=0.0116,0.0,0.0077	primates	collagen
Homo sapiens	DGEAGAQGPPGPAGPAGER	NC	NCBI_euromammals_byGENUS_bonevar_primates_Apr2018_nodupes.fasta	Locus:3.1.1.1006.1	1706.77	99.7	NP_000079.2.SAP54 NP_000079.2.SAP54 1464 GI:110349772 NM_000088.3:127..4521 GeneID:1277 COL1A1 collagen alpha-1(I) chain preproprotein [Homo sapiens]. SAP54:rs144751329;R528H;MAF=0.0116,0.0,0.0077	primates	collagen
Homo sapiens	GSAGPPGATGFPGAAGR	NC	NCBI_euromammals_byGENUS_bonevar_primates_Apr2018_nodupes.fasta	Locus:3.1.1.1010.1	1459.69	99.7	NP_000079.2.SAP21 NP_000079.2.SAP21 1464 GI:110349772 NM_000088.3:127..4521 GeneID:1277 COL1A1 collagen alpha-1(I) chain preproprotein [Homo sapiens]. SAP21:rs371904584;R1252H;MAF=0.0116,0.0,0.0077	primates	collagen
Homo sapiens	VNVDEVGGEALGR	NC	NCBI_euromammals_byGENUS_bonevar_primates_Apr2018_nodupes.fasta	Locus:2.1.1.115.1	1314.66	99.7	ACU56984.1 ACU56984.1 beta-globin [Homo sapiens]	primates	hemoglobin
Homo sapiens	VNVDEVGGEALGR	NC	NCBI_euromammals_byGENUS_bonevar_primates_Apr2018_nodupes.fasta	Locus:1.1.1.336.1	1314.66	99.7	AAF08268.1 AAF08268.1 beta-globin, partial [Homo sapiens]	primates	hemoglobin
Homo sapiens	VNVDEVGGEALGR	NC	NCBI_euromammals_byGENUS_bonevar_primates_Apr2018_nodupes.fasta	Locus:1.1.1.336.1	1314.66	99.7	ACF16749.1 ACF16749.1 beta globin, partial [Homo sapiens]	primates	hemoglobin
Homo sapiens	EFTPPVQAAYQK	NC	NCBI_euromammals_byGENUS_bonevar_primates_Apr2018_nodupes.fasta	Locus:2.1.1.95.1	1378.7	99.7	AAZ39776.1 AAZ39776.1 beta globin [Homo sapiens]	primates	hemoglobin
Homo sapiens	GETGPAGPAGPVGPVGAR	NC	NCBI_euromammals_byGENUS_bonevar_primates_Apr2018_nodupes.fasta	Locus:1.1.1.205.1	1546.8	99.7	NP_000079.2.SAP73 NP_000079.2.SAP73 1464 GI:110349772 NM_000088.3:127..4521 GeneID:1277 COL1A1 collagen alpha-1(I) chain preproprotein [Homo sapiens]. SAP73:rs143980299;P87S;MAF=0.0,0.0227,0.0077	primates	collagen
Homo sapiens	VNVDEVGGEALGR	NC	NCBI_euromammals_byGENUS_bonevar_primates_Apr2018_nodupes.fasta	Locus:1.1.1.336.1	1314.66	99.7	AAA35966.1 AAA35966.1 sickle beta-hemoglobin [Homo sapiens]	primates	hemoglobin
Homo sapiens	LLVVYPWTQR	NC	NCBI_euromammals_byGENUS_bonevar_primates_Apr2018_nodupes.fasta	Locus:3.1.1.1018.1	1274.73	99.7	AAI30460.1 AAI30460.1 Hemoglobin, gamma G [Homo sapiens]	primates	hemoglobin
Homo sapiens	LLVVYPWTQR	NC	NCBI_euromammals_byGENUS_bonevar_primates_Apr2018_nodupes.fasta	Locus:3.1.1.1018.1	1274.73	99.7	AAH70282.1 AAH70282.1 Hemoglobin, delta [Homo sapiens]	primates	hemoglobin
Homo sapiens	VNVDEVGGEALGR	NC	NCBI_euromammals_byGENUS_bonevar_primates_Apr2018_nodupes.fasta	Locus:1.1.1.336.1	1314.66	99.7	ACF16748.1 ACF16748.1 beta globin, partial [Homo sapiens]	primates	hemoglobin
Homo sapiens	LLVVYPWTQR	NC	NCBI_euromammals_byGENUS_bonevar_primates_Apr2018_nodupes.fasta	Locus:3.1.1.1018.1	1274.73	99.7	AAH20719.1 AAH20719.1 Hemoglobin, gamma A [Homo sapiens]	primates	hemoglobin
Homo sapiens	VNVDEVGGEALGR	NC	NCBI_euromammals_byGENUS_bonevar_primates_Apr2018_nodupes.fasta	Locus:1.1.1.336.1	1314.66	99.7	CAA23758.1 CAA23758.1 beta globin [Homo sapiens]	primates	hemoglobin
Homo sapiens	LLVVYPWTQR	NC	NCBI_euromammals_byGENUS_bonevar_primates_Apr2018_nodupes.fasta	Locus:3.1.1.1018.1	1274.73	99.7	AAH10914.1 AAH10914.1 Hemoglobin, gamma A [Homo sapiens]	primates	hemoglobin
Homo sapiens	VNVDEVGGEALGR	NC	NCBI_euromammals_byGENUS_bonevar_primates_Apr2018_nodupes.fasta	Locus:1.1.1.336.1	1314.66	99.7	AAF08266.1 AAF08266.1 beta-globin, partial [Homo sapiens]	primates	hemoglobin
Homo sapiens	VNVDEVGGEALGR	NC	NCBI_euromammals_byGENUS_bonevar_primates_Apr2018_nodupes.fasta	Locus:2.1.1.115.1	1314.66	99.7	CAA01378.1 CAA01378.1 Beta globin protein [Homo sapiens]	primates	hemoglobin
Homo sapiens	VNVDEVGGEALGR	NC	NCBI_euromammals_byGENUS_bonevar_primates_Apr2018_nodupes.fasta	Locus:1.1.1.336.1	1314.66	99.7	AAR96398.1 AAR96398.1 hemoglobin beta [Homo sapiens]	primates	hemoglobin
Homo sapiens	DGEAGAQGPPGPAGPAGER	NC	NCBI_euromammals_byGENUS_bonevar_primates_Apr2018_nodupes.fasta	Locus:3.1.1.1006.1	1706.77	99.7	NP_000079.2.SAP7 NP_000079.2.SAP7 1464 GI:110349772 NM_000088.3:127..4521 GeneID:1277 COL1A1 collagen alpha-1(I) chain preproprotein [Homo sapiens]. SAP7:rs147266928;N1394S;MAF=0.2558,0.0,0.1692	primates	collagen
Homo sapiens	EFTPPVQAAYQK	NC	NCBI_euromammals_byGENUS_bonevar_primates_Apr2018_nodupes.fasta	Locus:2.1.1.95.1	1378.7	99.7	BAG34767.1 BAG34767.1 unnamed protein product [Homo sapiens]	primates	hemoglobin
Homo sapiens	DGEAGAQGPPGPAGPAGER	NC	NCBI_euromammals_byGENUS_bonevar_primates_Apr2018_nodupes.fasta	Locus:3.1.1.1006.1	1706.77	99.7	NP_000079.2.SAP10 NP_000079.2.SAP10 1464 GI:110349772 NM_000088.3:127..4521 GeneID:1277 COL1A1 collagen alpha-1(I) chain preproprotein [Homo sapiens]. SAP10:rs376024832;K1385R;MAF=0.0116,0.0,0.0077	primates	collagen
Homo sapiens	GSAGPPGATGFPGAAGR	NC	NCBI_euromammals_byGENUS_bonevar_primates_Apr2018_nodupes.fasta	Locus:3.1.1.1010.1	1459.69	99.7	NP_000079.2.SAP14 NP_000079.2.SAP14 1464 GI:110349772 NM_000088.3:127..4521 GeneID:1277 COL1A1 collagen alpha-1(I) chain preproprotein [Homo sapiens]. SAP14:rs147936946;G1340S;MAF=0.0698,0.0455,0.0616	primates	collagen
Homo sapiens	VGAHAGEYGAEALER	NC	NCBI_euromammals_byGENUS_bonevar_primates_Apr2018_nodupes.fasta	Locus:3.1.1.1012.1	1529.73	99.7	CAJ42835.1 CAJ42835.1 unnamed protein product [Homo sapiens]	primates	hemoglobin
Homo sapiens	VNVDEVGGEALGR	NC	NCBI_euromammals_byGENUS_bonevar_primates_Apr2018_nodupes.fasta	Locus:1.1.1.336.1	1314.66	99.7	AAZ39748.1 AAZ39748.1 beta globin [Homo sapiens]	primates	hemoglobin
Homo sapiens	GSAGPPGATGFPGAAGR	NC	NCBI_euromammals_byGENUS_bonevar_primates_Apr2018_nodupes.fasta	Locus:3.1.1.1010.1	1459.69	99.7	NP_000079.2.SAP46 NP_000079.2.SAP46 1464 GI:110349772 NM_000088.3:127..4521 GeneID:1277 COL1A1 collagen alpha-1(I) chain preproprotein [Homo sapiens]. SAP46:rs371264264;D711G;MAF=0.0116,0.0,0.0077	primates	collagen
Homo sapiens	GSAGPPGATGFPGAAGR	NC	NCBI_euromammals_byGENUS_bonevar_primates_Apr2018_nodupes.fasta	Locus:3.1.1.1010.1	1459.69	99.7	NP_000079.2.SAP47 NP_000079.2.SAP47 1464 GI:110349772 NM_000088.3:127..4521 GeneID:1277 COL1A1 collagen alpha-1(I) chain preproprotein [Homo sapiens]. SAP47:rs372215246;D706N;MAF=0.0116,0.0,0.0077	primates	collagen
Homo sapiens	GETGPAGPAGPVGPVGAR	NC	NCBI_euromammals_byGENUS_bonevar_primates_Apr2018_nodupes.fasta	Locus:1.1.1.205.1	1546.8	99.7	NP_000079.2.SAP3 NP_000079.2.SAP3 1464 GI:110349772 NM_000088.3:127..4521 GeneID:1277 COL1A1 collagen alpha-1(I) chain preproprotein [Homo sapiens]. SAP3:rs149295671;R1436H;MAF=0.0,0.0454,0.0154	primates	collagen
Homo sapiens	GSAGPPGATGFPGAAGR	NC	NCBI_euromammals_byGENUS_bonevar_primates_Apr2018_nodupes.fasta	Locus:3.1.1.1010.1	1459.69	99.7	NP_000079.2.SAP18 NP_000079.2.SAP18 1464 GI:110349772 NM_000088.3:127..4521 GeneID:1277 COL1A1 collagen alpha-1(I) chain preproprotein [Homo sapiens]. SAP18:rs199911681;N1283K;MAF=0.0,0.1362,0.0461	primates	collagen
Homo sapiens	GETGPAGPAGPVGPVGAR	NC	NCBI_euromammals_byGENUS_bonevar_primates_Apr2018_nodupes.fasta	Locus:1.1.1.205.1	1546.8	99.7	EAW94631.1 EAW94631.1 collagen, type I, alpha 1, isoform CRA_a [Homo sapiens]	primates	collagen
Homo sapiens	VNVDEVGGEALGR	NC	NCBI_euromammals_byGENUS_bonevar_primates_Apr2018_nodupes.fasta	Locus:2.1.1.115.1	1314.66	99.7	AAZ39787.1 AAZ39787.1 beta globin [Homo sapiens]	primates	hemoglobin
Homo sapiens	VNVDEVGGEALGR	NC	NCBI_euromammals_byGENUS_bonevar_primates_Apr2018_nodupes.fasta	Locus:3.1.1.1015.1	1314.66	99.7	AAZ39789.1 AAZ39789.1 beta globin [Homo sapiens]	primates	hemoglobin
Homo sapiens	VNVDEVGGEALGR	NC	NCBI_euromammals_byGENUS_bonevar_primates_Apr2018_nodupes.fasta	Locus:1.1.1.336.1	1314.66	99.7	AAA88065.1 AAA88065.1 beta-globin [Homo sapiens]	primates	hemoglobin
Homo sapiens	VNVDEVGGEALGR	NC	NCBI_euromammals_byGENUS_bonevar_primates_Apr2018_nodupes.fasta	Locus:3.1.1.1015.1	1314.66	99.7	AAZ39786.1 AAZ39786.1 beta globin [Homo sapiens]	primates	hemoglobin
Homo sapiens	GSAGPPGATGFPGAAGR	NC	NCBI_euromammals_byGENUS_bonevar_primates_Apr2018_nodupes.fasta	Locus:3.1.1.1010.1	1459.69	99.7	NP_000079.2.SAP45 NP_000079.2.SAP45 1464 GI:110349772 NM_000088.3:127..4521 GeneID:1277 COL1A1 collagen alpha-1(I) chain preproprotein [Homo sapiens]. SAP45:rs150803124;A723T;MAF=0.0116,0.0,0.0077	primates	collagen
Homo sapiens	DGEAGAQGPPGPAGPAGER	NC	NCBI_euromammals_byGENUS_bonevar_primates_Apr2018_nodupes.fasta	Locus:1.1.1.71.1	1690.78	99.7	AFD28984.1 AFD28984.1 collagen alpha-1(I) chain preproprotein [Homo sapiens]	primates	collagen
Homo sapiens	VNVDEVGGEALGR	NC	NCBI_euromammals_byGENUS_bonevar_primates_Apr2018_nodupes.fasta	Locus:1.1.1.336.1	1314.66	99.7	CAG46711.1 CAG46711.1 HBB, partial [Homo sapiens]	primates	hemoglobin
Homo sapiens	VNVDEVGGEALGR	NC	NCBI_euromammals_byGENUS_bonevar_primates_Apr2018_nodupes.fasta	Locus:1.1.1.336.1	1314.66	99.7	CAG38767.1 CAG38767.1 HBB [Homo sapiens]	primates	hemoglobin
Homo sapiens	VNVDEVGGEALGR	NC	NCBI_euromammals_byGENUS_bonevar_primates_Apr2018_nodupes.fasta	Locus:1.1.1.336.1	1314.66	99.7	CAA23756.1 CAA23756.1 unnamed protein product [Homo sapiens]	primates	hemoglobin
Homo sapiens	LLVVYPWTQR	NC	NCBI_euromammals_byGENUS_bonevar_primates_Apr2018_nodupes.fasta	Locus:3.1.1.1018.1	1274.73	99.7	AAF08265.1 AAF08265.1 beta-globin, partial [Homo sapiens]	primates	hemoglobin
Homo sapiens	LLVVYPWTQR	NC	NCBI_euromammals_byGENUS_bonevar_primates_Apr2018_nodupes.fasta	Locus:3.1.1.1018.1	1274.73	99.7	AAF08262.1 AAF08262.1 beta-globin, partial [Homo sapiens]	primates	hemoglobin
Homo sapiens	LLVVYPWTQR	NC	NCBI_euromammals_byGENUS_bonevar_primates_Apr2018_nodupes.fasta	Locus:3.1.1.1018.1	1274.73	99.7	AAF08261.1 AAF08261.1 beta-globin, partial [Homo sapiens]	primates	hemoglobin
Homo sapiens	LLVVYPWTQR	NC	NCBI_euromammals_byGENUS_bonevar_primates_Apr2018_nodupes.fasta	Locus:3.1.1.1018.1	1274.73	99.7	AAF08259.1 AAF08259.1 beta-globin, partial [Homo sapiens]	primates	hemoglobin
Homo sapiens	LLVVYPWTQR	NC	NCBI_euromammals_byGENUS_bonevar_primates_Apr2018_nodupes.fasta	Locus:3.1.1.1018.1	1274.73	99.7	AAF08258.1 AAF08258.1 beta-globin, partial [Homo sapiens]	primates	hemoglobin
Homo sapiens	LLVVYPWTQR	NC	NCBI_euromammals_byGENUS_bonevar_primates_Apr2018_nodupes.fasta	Locus:3.1.1.1018.1	1274.73	99.7	AAF00488.1 AAF00488.1 hemoglobin beta subunit variant, partial [Homo sapiens]	primates	hemoglobin
Homo sapiens	DGEAGAQGPPGPAGPAGER	NC	NCBI_euromammals_byGENUS_bonevar_primates_Apr2018_nodupes.fasta	Locus:3.1.1.1006.1	1706.77	99.7	NP_000079.2.SAP42 NP_000079.2.SAP42 1464 GI:110349772 NM_000088.3:127..4521 GeneID:1277 COL1A1 collagen alpha-1(I) chain preproprotein [Homo sapiens]. SAP42:rs144820445;R763H;MAF=0.0349,0.0,0.0231	primates	collagen
Homo sapiens	LLVVYPWTQR	NC	NCBI_euromammals_byGENUS_bonevar_primates_Apr2018_nodupes.fasta	Locus:3.1.1.1018.1	1274.73	99.7	AAD19655.1 AAD19655.1 hemoglobin gamma-G, partial [Homo sapiens]	primates	hemoglobin
Homo sapiens	LLVVYPWTQR	NC	NCBI_euromammals_byGENUS_bonevar_primates_Apr2018_nodupes.fasta	Locus:3.1.1.1018.1	1274.73	99.7	ACZ67952.1 ACZ67952.1 beta globin, partial [Homo sapiens]	primates	hemoglobin
Homo sapiens	DGEAGAQGPPGPAGPAGER	NC	NCBI_euromammals_byGENUS_bonevar_primates_Apr2018_nodupes.fasta	Locus:3.1.1.1006.1	1706.77	99.7	NP_000079.2.SAP45 NP_000079.2.SAP45 1464 GI:110349772 NM_000088.3:127..4521 GeneID:1277 COL1A1 collagen alpha-1(I) chain preproprotein [Homo sapiens]. SAP45:rs150803124;A723T;MAF=0.0116,0.0,0.0077	primates	collagen
Homo sapiens	LLVVYPWTQR	NC	NCBI_euromammals_byGENUS_bonevar_primates_Apr2018_nodupes.fasta	Locus:3.1.1.1018.1	1274.73	99.7	AAN11321.1 AAN11321.1 hemoglobin beta chain variant Hb-I_Toulouse, partial [Homo sapiens]	primates	hemoglobin
Homo sapiens	VNVDEVGGEALGR	NC	NCBI_euromammals_byGENUS_bonevar_primates_Apr2018_nodupes.fasta	Locus:3.1.1.1015.1	1314.66	99.7	AAA21107.1 AAA21107.1 beta-globin [Homo sapiens]	primates	hemoglobin
Homo sapiens	LLVVYPWTQR	NC	NCBI_euromammals_byGENUS_bonevar_primates_Apr2018_nodupes.fasta	Locus:3.1.1.1018.1	1274.73	99.7	ABL84269.1 ABL84269.1 beta-globin, partial [Homo sapiens]	primates	hemoglobin
Homo sapiens	VNVDEVGGEALGR	NC	NCBI_euromammals_byGENUS_bonevar_primates_Apr2018_nodupes.fasta	Locus:1.1.1.336.1	1314.66	99.7	SAI82130.1 SAI82130.1 TPA: globin A1 [Homo sapiens]	primates	hemoglobin
Homo sapiens	GSAGPPGATGFPGAAGR	NC	NCBI_euromammals_byGENUS_bonevar_primates_Apr2018_nodupes.fasta	Locus:1.1.1.136.1	1459.69	99.7	NP_000079.2.SAP18 NP_000079.2.SAP18 1464 GI:110349772 NM_000088.3:127..4521 GeneID:1277 COL1A1 collagen alpha-1(I) chain preproprotein [Homo sapiens]. SAP18:rs199911681;N1283K;MAF=0.0,0.1362,0.0461	primates	collagen
Homo sapiens	LLVVYPWTQR	NC	NCBI_euromammals_byGENUS_bonevar_primates_Apr2018_nodupes.fasta	Locus:3.1.1.1018.1	1274.73	99.7	AAL72107.1 AAL72107.1 delta-globin [Homo sapiens]	primates	hemoglobin
Homo sapiens	GSAGPPGATGFPGAAGR	NC	NCBI_euromammals_byGENUS_bonevar_primates_Apr2018_nodupes.fasta	Locus:1.1.1.136.1	1459.69	99.7	NP_000079.2.SAP23 NP_000079.2.SAP23 1464 GI:110349772 NM_000088.3:127..4521 GeneID:1277 COL1A1 collagen alpha-1(I) chain preproprotein [Homo sapiens]. SAP23:rs373777457;E1243K;MAF=0.0,0.0227,0.0077	primates	collagen
Homo sapiens	LLVVYPWTQR	NC	NCBI_euromammals_byGENUS_bonevar_primates_Apr2018_nodupes.fasta	Locus:3.1.1.1018.1	1274.73	99.7	AAA35952.1 AAA35952.1 beta-globin [Homo sapiens]	primates	hemoglobin
Homo sapiens	VNVDEVGGEALGR	NC	NCBI_euromammals_byGENUS_bonevar_primates_Apr2018_nodupes.fasta	Locus:3.1.1.1015.1	1314.66	99.7	AAZ39798.1 AAZ39798.1 beta globin [Homo sapiens]	primates	hemoglobin
Homo sapiens	VNVDEVGGEALGR	NC	NCBI_euromammals_byGENUS_bonevar_primates_Apr2018_nodupes.fasta	Locus:1.1.1.336.1	1314.66	99.7	AAZ39787.1 AAZ39787.1 beta globin [Homo sapiens]	primates	hemoglobin
Homo sapiens	DGEAGAQGPPGPAGPAGER	NC	NCBI_euromammals_byGENUS_bonevar_primates_Apr2018_nodupes.fasta	Locus:3.1.1.1006.1	1706.77	99.7	NP_000079.2.SAP60 NP_000079.2.SAP60 1464 GI:110349772 NM_000088.3:127..4521 GeneID:1277 COL1A1 collagen alpha-1(I) chain preproprotein [Homo sapiens]. SAP60:rs372658559;P346L;MAF=0.0,0.0455,0.0154	primates	collagen
Homo sapiens	VNVDEVGGEALGR	NC	NCBI_euromammals_byGENUS_bonevar_primates_Apr2018_nodupes.fasta	Locus:3.1.1.1015.1	1314.66	99.7	AAZ39795.1 AAZ39795.1 beta globin [Homo sapiens]	primates	hemoglobin
Homo sapiens	GSAGPPGATGFPGAAGR	NC	NCBI_euromammals_byGENUS_bonevar_primates_Apr2018_nodupes.fasta	Locus:3.1.1.1010.1	1459.69	99.7	NP_000079.2.SAP73 NP_000079.2.SAP73 1464 GI:110349772 NM_000088.3:127..4521 GeneID:1277 COL1A1 collagen alpha-1(I) chain preproprotein [Homo sapiens]. SAP73:rs143980299;P87S;MAF=0.0,0.0227,0.0077	primates	collagen
Homo sapiens	VNVDEVGGEALGR	NC	NCBI_euromammals_byGENUS_bonevar_primates_Apr2018_nodupes.fasta	Locus:2.1.1.115.1	1314.66	99.7	AAZ39747.1 AAZ39747.1 beta globin [Homo sapiens]	primates	hemoglobin
Homo sapiens	VNVDEVGGEALGR	NC	NCBI_euromammals_byGENUS_bonevar_primates_Apr2018_nodupes.fasta	Locus:2.1.1.115.1	1314.66	99.7	AAZ39786.1 AAZ39786.1 beta globin [Homo sapiens]	primates	hemoglobin
Homo sapiens	VNVDEVGGEALGR	NC	NCBI_euromammals_byGENUS_bonevar_primates_Apr2018_nodupes.fasta	Locus:3.1.1.1015.1	1314.66	99.7	AAZ39748.1 AAZ39748.1 beta globin [Homo sapiens]	primates	hemoglobin
Homo sapiens	VNVDEVGGEALGR	NC	NCBI_euromammals_byGENUS_bonevar_primates_Apr2018_nodupes.fasta	Locus:3.1.1.1015.1	1314.66	99.7	ACF16780.1 ACF16780.1 beta globin, partial [Homo sapiens]	primates	hemoglobin
Homo sapiens	VNVDEVGGEALGR	NC	NCBI_euromammals_byGENUS_bonevar_primates_Apr2018_nodupes.fasta	Locus:3.1.1.1015.1	1314.66	99.7	ACF16779.1 ACF16779.1 beta globin, partial [Homo sapiens]	primates	hemoglobin
Homo sapiens	DGEAGAQGPPGPAGPAGER	NC	NCBI_euromammals_byGENUS_bonevar_primates_Apr2018_nodupes.fasta	Locus:1.1.1.71.1	1690.78	99.7	NP_000079.2.SAP61 NP_000079.2.SAP61 1464 GI:110349772 NM_000088.3:127..4521 GeneID:1277 COL1A1 collagen alpha-1(I) chain preproprotein [Homo sapiens]. SAP61:rs139840296;P292S;MAF=0.0116,0.0,0.0077	primates	collagen
Homo sapiens	GSAGPPGATGFPGAAGR	NC	NCBI_euromammals_byGENUS_bonevar_primates_Apr2018_nodupes.fasta	Locus:3.1.1.1010.1	1459.69	99.7	CBX51947.1 CBX51947.1 unnamed protein product [Homo sapiens]	primates	collagen
Homo sapiens	DGEAGAQGPPGPAGPAGER	NC	NCBI_euromammals_byGENUS_bonevar_primates_Apr2018_nodupes.fasta	Locus:3.1.1.1006.1	1706.77	99.7	CAA75878.1 CAA75878.1 COL1A1 and PDGFB fusion transcript, partial [Homo sapiens]	primates	collagen
Homo sapiens	VNVDEVGGEALGR	NC	NCBI_euromammals_byGENUS_bonevar_primates_Apr2018_nodupes.fasta	Locus:1.1.1.336.1	1314.66	99.7	AAC97372.1 AAC97372.1 beta globin, partial [Homo sapiens]	primates	hemoglobin
Homo sapiens	VNVDEVGGEALGR	NC	NCBI_euromammals_byGENUS_bonevar_primates_Apr2018_nodupes.fasta	Locus:1.1.1.336.1	1314.66	99.7	ACZ67952.1 ACZ67952.1 beta globin, partial [Homo sapiens]	primates	hemoglobin
Homo sapiens	DGEAGAQGPPGPAGPAGER	NC	NCBI_euromammals_byGENUS_bonevar_primates_Apr2018_nodupes.fasta	Locus:3.1.1.1006.1	1706.77	99.7	CAA67261.1 CAA67261.1 collagen type I alpha 1, partial [Homo sapiens]	primates	collagen
Homo sapiens	GSAGPPGATGFPGAAGR	NC	NCBI_euromammals_byGENUS_bonevar_primates_Apr2018_nodupes.fasta	Locus:3.1.1.1010.1	1459.69	99.7	NP_000079.2.SAP33 NP_000079.2.SAP33 1464 GI:110349772 NM_000088.3:127..4521 GeneID:1277 COL1A1 collagen alpha-1(I) chain preproprotein [Homo sapiens]. SAP33:rs141117382;P982T;MAF=0.0465,0.0,0.0308	primates	collagen
Homo sapiens	DGEAGAQGPPGPAGPAGER	NC	NCBI_euromammals_byGENUS_bonevar_primates_Apr2018_nodupes.fasta	Locus:1.1.1.71.1	1690.78	99.7	CAA98968.1 CAA98968.1 prepro-alpha1(I) collagen [Homo sapiens]	primates	collagen
Homo sapiens	DGEAGAQGPPGPAGPAGER	NC	NCBI_euromammals_byGENUS_bonevar_primates_Apr2018_nodupes.fasta	Locus:1.1.1.71.1	1690.78	99.7	AAB94054.3 AAB94054.3 pro alpha 1(I) collagen [Homo sapiens]	primates	collagen
Homo sapiens	VNVDEVGGEALGR	NC	NCBI_euromammals_byGENUS_bonevar_primates_Apr2018_nodupes.fasta	Locus:2.1.1.115.1	1314.66	99.7	AAN11320.1 AAN11320.1 hemoglobin beta chain variant Hb S-Wake [Homo sapiens]	primates	hemoglobin
Homo sapiens	VNVDEVGGEALGR	NC	NCBI_euromammals_byGENUS_bonevar_primates_Apr2018_nodupes.fasta	Locus:3.1.1.1015.1	1314.66	99.7	AAZ39777.1 AAZ39777.1 beta globin [Homo sapiens]	primates	hemoglobin
Homo sapiens	VNVDEVGGEALGR	NC	NCBI_euromammals_byGENUS_bonevar_primates_Apr2018_nodupes.fasta	Locus:2.1.1.115.1	1314.66	99.7	AAA21115.1 AAA21115.1 beta-globin [Homo sapiens]	primates	hemoglobin
Homo sapiens	VNVDEVGGEALGR	NC	NCBI_euromammals_byGENUS_bonevar_primates_Apr2018_nodupes.fasta	Locus:2.1.1.115.1	1314.66	99.7	AAA21114.1 AAA21114.1 beta-globin [Homo sapiens]	primates	hemoglobin
Homo sapiens	GETGPAGPAGPVGPVGAR	NC	NCBI_euromammals_byGENUS_bonevar_primates_Apr2018_nodupes.fasta	Locus:3.1.1.1011.1	1546.8	99.7	NP_000079.2.SAP7 NP_000079.2.SAP7 1464 GI:110349772 NM_000088.3:127..4521 GeneID:1277 COL1A1 collagen alpha-1(I) chain preproprotein [Homo sapiens]. SAP7:rs147266928;N1394S;MAF=0.2558,0.0,0.1692	primates	collagen
Homo sapiens	GETGPAGPAGPVGPVGAR	NC	NCBI_euromammals_byGENUS_bonevar_primates_Apr2018_nodupes.fasta	Locus:3.1.1.1011.1	1546.8	99.7	NP_000079.2.SAP74 NP_000079.2.SAP74 1464 GI:110349772 NM_000088.3:127..4521 GeneID:1277 COL1A1 collagen alpha-1(I) chain preproprotein [Homo sapiens]. SAP74:rs146431113;V62I;MAF=0.0116,0.0,0.0077	primates	collagen
Homo sapiens	VNVDEVGGEALGR	NC	NCBI_euromammals_byGENUS_bonevar_primates_Apr2018_nodupes.fasta	Locus:2.1.1.115.1	1314.66	99.7	AAA21108.1 AAA21108.1 beta-globin [Homo sapiens]	primates	hemoglobin
Homo sapiens	DGEAGAQGPPGPAGPAGER	NC	NCBI_euromammals_byGENUS_bonevar_primates_Apr2018_nodupes.fasta	Locus:1.1.1.60.1	1706.77	99.7	NP_000079.2.SAP62 NP_000079.2.SAP62 1464 GI:110349772 NM_000088.3:127..4521 GeneID:1277 COL1A1 collagen alpha-1(I) chain preproprotein [Homo sapiens]. SAP62:rs374947065;M264L;MAF=0.0116,0.0,0.0077	primates	collagen
Homo sapiens	VGAHAGEYGAEALER	NC	NCBI_euromammals_byGENUS_bonevar_primates_Apr2018_nodupes.fasta	Locus:1.1.1.274.1	1529.73	99.7	CAJ42703.1 CAJ42703.1 unnamed protein product [Homo sapiens]	primates	hemoglobin
Homo sapiens	GETGPAGPAGPVGPVGAR	NC	NCBI_euromammals_byGENUS_bonevar_primates_Apr2018_nodupes.fasta	Locus:3.1.1.1011.1	1546.8	99.7	CAA75875.1 CAA75875.1 COL1A1 and PDGFB fusion transcript, partial [Homo sapiens]	primates	collagen
Homo sapiens	VNVDEVGGEALGR	NC	NCBI_euromammals_byGENUS_bonevar_primates_Apr2018_nodupes.fasta	Locus:3.1.1.1015.1	1314.66	99.7	CAF00031.1 CAF00031.1 unnamed protein product, partial [Homo sapiens]	primates	hemoglobin
Homo sapiens	VGAHAGEYGAEALER	NC	NCBI_euromammals_byGENUS_bonevar_primates_Apr2018_nodupes.fasta	Locus:3.1.1.1012.1	1529.73	99.7	ABF56144.1 ABF56144.1 hemoglobin alpha 2 [Homo sapiens]	primates	hemoglobin
Homo sapiens	GSAGPPGATGFPGAAGR	NC	NCBI_euromammals_byGENUS_bonevar_primates_Apr2018_nodupes.fasta	Locus:3.1.1.1010.1	1459.69	99.7	NP_000079.2.SAP26 NP_000079.2.SAP26 1464 GI:110349772 NM_000088.3:127..4521 GeneID:1277 COL1A1 collagen alpha-1(I) chain preproprotein [Homo sapiens]. SAP26:rs137987935;R1214H;MAF=0.0116,0.0,0.0077	primates	collagen
Homo sapiens	VNVDEVGGEALGR	NC	NCBI_euromammals_byGENUS_bonevar_primates_Apr2018_nodupes.fasta	Locus:2.1.1.115.1	1314.66	99.7	AAZ39798.1 AAZ39798.1 beta globin [Homo sapiens]	primates	hemoglobin
Homo sapiens	DGEAGAQGPPGPAGPAGER	NC	NCBI_euromammals_byGENUS_bonevar_primates_Apr2018_nodupes.fasta	Locus:3.1.1.1006.1	1706.77	99.7	NP_000079.2.SAP11 NP_000079.2.SAP11 1464 GI:110349772 NM_000088.3:127..4521 GeneID:1277 COL1A1 collagen alpha-1(I) chain preproprotein [Homo sapiens]. SAP11:rs141011435;E1361Q;MAF=0.0,0.0227,0.0077	primates	collagen
Homo sapiens	VNVDEVGGEALGR	NC	NCBI_euromammals_byGENUS_bonevar_primates_Apr2018_nodupes.fasta	Locus:1.1.1.336.1	1314.66	99.7	AAZ39749.1 AAZ39749.1 beta globin [Homo sapiens]	primates	hemoglobin
Homo sapiens	GSAGPPGATGFPGAAGR	NC	NCBI_euromammals_byGENUS_bonevar_primates_Apr2018_nodupes.fasta	Locus:1.1.1.136.1	1459.69	99.7	XP_005257115.2 XP_005257115.2 collagen alpha-1(I) chain isoform X2 [Homo sapiens]	primates	collagen
Homo sapiens	VNVDEVGGEALGR	NC	NCBI_euromammals_byGENUS_bonevar_primates_Apr2018_nodupes.fasta	Locus:2.1.1.115.1	1314.66	99.7	AAZ39794.1 AAZ39794.1 beta globin [Homo sapiens]	primates	hemoglobin
Homo sapiens	VNVDEVGGEALGR	NC	NCBI_euromammals_byGENUS_bonevar_primates_Apr2018_nodupes.fasta	Locus:1.1.1.336.1	1314.66	99.7	AAZ39746.1 AAZ39746.1 beta globin [Homo sapiens]	primates	hemoglobin
Homo sapiens	DGEAGAQGPPGPAGPAGER	NC	NCBI_euromammals_byGENUS_bonevar_primates_Apr2018_nodupes.fasta	Locus:3.1.1.1006.1	1706.77	99.7	NP_000079.2.SAP16 NP_000079.2.SAP16 1464 GI:110349772 NM_000088.3:127..4521 GeneID:1277 COL1A1 collagen alpha-1(I) chain preproprotein [Homo sapiens]. SAP16:rs72656344;H1323N;MAF=0.0116,0.0,0.0077	primates	collagen
Homo sapiens	LLVVYPWTQR	NC	NCBI_euromammals_byGENUS_bonevar_primates_Apr2018_nodupes.fasta	Locus:3.1.1.1018.1	1274.73	99.7	AJW82001.1 AJW82001.1 beta globin, partial [Homo sapiens]	primates	hemoglobin
Homo sapiens	LLVVYPWTQR	NC	NCBI_euromammals_byGENUS_bonevar_primates_Apr2018_nodupes.fasta	Locus:3.1.1.1018.1	1274.73	99.7	AJW82000.1 AJW82000.1 beta globin, partial [Homo sapiens]	primates	hemoglobin
Homo sapiens	LLVVYPWTQR	NC	NCBI_euromammals_byGENUS_bonevar_primates_Apr2018_nodupes.fasta	Locus:3.1.1.1018.1	1274.73	99.7	AJW81999.1 AJW81999.1 beta globin, partial [Homo sapiens]	primates	hemoglobin
Homo sapiens	LLVVYPWTQR	NC	NCBI_euromammals_byGENUS_bonevar_primates_Apr2018_nodupes.fasta	Locus:3.1.1.1018.1	1274.73	99.7	AJW81998.1 AJW81998.1 beta globin, partial [Homo sapiens]	primates	hemoglobin
Homo sapiens	GETGPAGPAGPVGPVGAR	NC	NCBI_euromammals_byGENUS_bonevar_primates_Apr2018_nodupes.fasta	Locus:3.1.1.1011.1	1546.8	99.7	NP_000079.2.SAP12 NP_000079.2.SAP12 1464 GI:110349772 NM_000088.3:127..4521 GeneID:1277 COL1A1 collagen alpha-1(I) chain preproprotein [Homo sapiens]. SAP12:rs149820303;R1356H;MAF=0.0116,0.0,0.0077	primates	collagen
Homo sapiens	LLVVYPWTQR	NC	NCBI_euromammals_byGENUS_bonevar_primates_Apr2018_nodupes.fasta	Locus:3.1.1.1018.1	1274.73	99.7	AJW81996.1 AJW81996.1 beta globin, partial [Homo sapiens]	primates	hemoglobin
Homo sapiens	VNVDEVGGEALGR	NC	NCBI_euromammals_byGENUS_bonevar_primates_Apr2018_nodupes.fasta	Locus:2.1.1.115.1	1314.66	99.7	AAZ39784.1 AAZ39784.1 beta globin [Homo sapiens]	primates	hemoglobin
Homo sapiens	LLVVYPWTQR	NC	NCBI_euromammals_byGENUS_bonevar_primates_Apr2018_nodupes.fasta	Locus:3.1.1.1018.1	1274.73	99.7	AJW81994.1 AJW81994.1 beta globin, partial [Homo sapiens]	primates	hemoglobin
Homo sapiens	LLVVYPWTQR	NC	NCBI_euromammals_byGENUS_bonevar_primates_Apr2018_nodupes.fasta	Locus:3.1.1.1018.1	1274.73	99.7	AJW81993.1 AJW81993.1 beta globin, partial [Homo sapiens]	primates	hemoglobin
Homo sapiens	LLVVYPWTQR	NC	NCBI_euromammals_byGENUS_bonevar_primates_Apr2018_nodupes.fasta	Locus:3.1.1.1018.1	1274.73	99.7	ACF16780.1 ACF16780.1 beta globin, partial [Homo sapiens]	primates	hemoglobin
Homo sapiens	LLVVYPWTQR	NC	NCBI_euromammals_byGENUS_bonevar_primates_Apr2018_nodupes.fasta	Locus:3.1.1.1018.1	1274.73	99.7	ACF16778.1 ACF16778.1 beta globin, partial [Homo sapiens]	primates	hemoglobin
Homo sapiens	DGEAGAQGPPGPAGPAGER	NC	NCBI_euromammals_byGENUS_bonevar_primates_Apr2018_nodupes.fasta	Locus:3.1.1.1006.1	1706.77	99.7	CDM55394.1 CDM55394.1 unnamed protein product [Homo sapiens]	primates	collagen
Homo sapiens	LLVVYPWTQR	NC	NCBI_euromammals_byGENUS_bonevar_primates_Apr2018_nodupes.fasta	Locus:3.1.1.1018.1	1274.73	99.7	ACF16776.1 ACF16776.1 beta globin, partial [Homo sapiens]	primates	hemoglobin
Homo sapiens	GETGPAGPAGPVGPVGAR	NC	NCBI_euromammals_byGENUS_bonevar_primates_Apr2018_nodupes.fasta	Locus:3.1.1.1011.1	1546.8	99.7	NP_000079.2.SAP23 NP_000079.2.SAP23 1464 GI:110349772 NM_000088.3:127..4521 GeneID:1277 COL1A1 collagen alpha-1(I) chain preproprotein [Homo sapiens]. SAP23:rs373777457;E1243K;MAF=0.0,0.0227,0.0077	primates	collagen
Homo sapiens	GETGPAGPAGPVGPVGAR	NC	NCBI_euromammals_byGENUS_bonevar_primates_Apr2018_nodupes.fasta	Locus:3.1.1.1011.1	1546.8	99.7	NP_000079.2.SAP24 NP_000079.2.SAP24 1464 GI:110349772 NM_000088.3:127..4521 GeneID:1277 COL1A1 collagen alpha-1(I) chain preproprotein [Homo sapiens]. SAP24:rs376564562;E1230K;MAF=0.0116,0.0,0.0077	primates	collagen
Homo sapiens	GETGPAGPAGPVGPVGAR	NC	NCBI_euromammals_byGENUS_bonevar_primates_Apr2018_nodupes.fasta	Locus:3.1.1.1011.1	1546.8	99.7	XP_005257115.2 XP_005257115.2 collagen alpha-1(I) chain isoform X2 [Homo sapiens]	primates	collagen
Homo sapiens	LLVVYPWTQR	NC	NCBI_euromammals_byGENUS_bonevar_primates_Apr2018_nodupes.fasta	Locus:3.1.1.1018.1	1274.73	99.7	ACF16768.1 ACF16768.1 beta globin, partial [Homo sapiens]	primates	hemoglobin
Homo sapiens	LLVVYPWTQR	NC	NCBI_euromammals_byGENUS_bonevar_primates_Apr2018_nodupes.fasta	Locus:3.1.1.1018.1	1274.73	99.7	ACF16767.1 ACF16767.1 beta globin, partial [Homo sapiens]	primates	hemoglobin
Homo sapiens	LLVVYPWTQR	NC	NCBI_euromammals_byGENUS_bonevar_primates_Apr2018_nodupes.fasta	Locus:3.1.1.1018.1	1274.73	99.7	ACF16766.1 ACF16766.1 beta globin, partial [Homo sapiens]	primates	hemoglobin
Homo sapiens	VNVDEVGGEALGR	NC	NCBI_euromammals_byGENUS_bonevar_primates_Apr2018_nodupes.fasta	Locus:1.1.1.336.1	1314.66	99.7	CAX48890.1 CAX48890.1 unnamed protein product [Homo sapiens]	primates	hemoglobin
Homo sapiens	LLVVYPWTQR	NC	NCBI_euromammals_byGENUS_bonevar_primates_Apr2018_nodupes.fasta	Locus:3.1.1.1018.1	1274.73	99.7	ACF16764.1 ACF16764.1 beta globin, partial [Homo sapiens]	primates	hemoglobin
Homo sapiens	DGEAGAQGPPGPAGPAGER	NC	NCBI_euromammals_byGENUS_bonevar_primates_Apr2018_nodupes.fasta	Locus:3.1.1.1006.1	1706.77	99.7	NP_000079.2.SAP28 NP_000079.2.SAP28 1464 GI:110349772 NM_000088.3:127..4521 GeneID:1277 COL1A1 collagen alpha-1(I) chain preproprotein [Homo sapiens]. SAP28:rs376986354;P1126A;MAF=0.0,0.0227,0.0077	primates	collagen
Homo sapiens	GETGPAGPAGPVGPVGAR	NC	NCBI_euromammals_byGENUS_bonevar_primates_Apr2018_nodupes.fasta	Locus:3.1.1.1011.1	1546.8	99.7	NP_000079.2.SAP42 NP_000079.2.SAP42 1464 GI:110349772 NM_000088.3:127..4521 GeneID:1277 COL1A1 collagen alpha-1(I) chain preproprotein [Homo sapiens]. SAP42:rs144820445;R763H;MAF=0.0349,0.0,0.0231	primates	collagen
Homo sapiens	GETGPAGPAGPVGPVGAR	NC	NCBI_euromammals_byGENUS_bonevar_primates_Apr2018_nodupes.fasta	Locus:3.1.1.1011.1	1546.8	99.7	NP_000079.2.SAP17 NP_000079.2.SAP17 1464 GI:110349772 NM_000088.3:127..4521 GeneID:1277 COL1A1 collagen alpha-1(I) chain preproprotein [Homo sapiens]. SAP17:rs138544681;R1322K;MAF=0.0116,0.2497,0.0923	primates	collagen
Homo sapiens	GETGPAGPAGPVGPVGAR	NC	NCBI_euromammals_byGENUS_bonevar_primates_Apr2018_nodupes.fasta	Locus:3.1.1.1011.1	1546.8	99.7	NP_000079.2.SAP9 NP_000079.2.SAP9 1464 GI:110349772 NM_000088.3:127..4521 GeneID:1277 COL1A1 collagen alpha-1(I) chain preproprotein [Homo sapiens]. SAP9:rs370410110;Q1391R;MAF=0.0116,0.0,0.0077	primates	collagen
Homo sapiens	LLVVYPWTQR	NC	NCBI_euromammals_byGENUS_bonevar_primates_Apr2018_nodupes.fasta	Locus:3.1.1.1018.1	1274.73	99.7	ACF16758.1 ACF16758.1 beta globin, partial [Homo sapiens]	primates	hemoglobin
Homo sapiens	GETGPAGPAGPVGPVGAR	NC	NCBI_euromammals_byGENUS_bonevar_primates_Apr2018_nodupes.fasta	Locus:3.1.1.1011.1	1546.8	99.7	XP_011522643.1 XP_011522643.1 collagen alpha-1(I) chain isoform X1 [Homo sapiens]	primates	collagen
Homo sapiens	VNVDEVGGEALGR	NC	NCBI_euromammals_byGENUS_bonevar_primates_Apr2018_nodupes.fasta	Locus:1.1.1.336.1	1314.66	99.7	AAZ39796.1 AAZ39796.1 beta globin [Homo sapiens]	primates	hemoglobin
Homo sapiens	GETGPAGPAGPVGPVGAR	NC	NCBI_euromammals_byGENUS_bonevar_primates_Apr2018_nodupes.fasta	Locus:3.1.1.1011.1	1546.8	99.7	NP_000079.2.SAP15 NP_000079.2.SAP15 1464 GI:110349772 NM_000088.3:127..4521 GeneID:1277 COL1A1 collagen alpha-1(I) chain preproprotein [Homo sapiens]. SAP15:rs147104425;G1327S;MAF=0.0116,0.0,0.0077	primates	collagen
Homo sapiens	GSAGPPGATGFPGAAGR	NC	NCBI_euromammals_byGENUS_bonevar_primates_Apr2018_nodupes.fasta	Locus:1.1.1.136.1	1459.69	99.7	EAW94630.1 EAW94630.1 collagen, type I, alpha 1, isoform CRA_a [Homo sapiens]	primates	collagen
Homo sapiens	GSAGPPGATGFPGAAGR	NC	NCBI_euromammals_byGENUS_bonevar_primates_Apr2018_nodupes.fasta	Locus:1.1.1.136.1	1459.69	99.7	NP_000079.2.SAP6 NP_000079.2.SAP6 1464 GI:110349772 NM_000088.3:127..4521 GeneID:1277 COL1A1 collagen alpha-1(I) chain preproprotein [Homo sapiens]. SAP6:rs373474549;E1395K;MAF=0.0116,0.0,0.0077	primates	collagen
Homo sapiens	VNVDEVGGEALGR	NC	NCBI_euromammals_byGENUS_bonevar_primates_Apr2018_nodupes.fasta	Locus:3.1.1.1015.1	1314.66	99.7	BAU68217.1 BAU68217.1 beta globin, partial [Homo sapiens]	primates	hemoglobin
Homo sapiens	VGAHAGEYGAEALER	NC	NCBI_euromammals_byGENUS_bonevar_primates_Apr2018_nodupes.fasta	Locus:3.1.1.1012.1	1529.73	99.7	CAB06555.1 CAB06555.1 alpha-globin 2 [Homo sapiens]	primates	hemoglobin
Homo sapiens	GSAGPPGATGFPGAAGR	NC	NCBI_euromammals_byGENUS_bonevar_primates_Apr2018_nodupes.fasta	Locus:1.1.1.136.1	1459.69	99.7	NP_000079.2.SAP9 NP_000079.2.SAP9 1464 GI:110349772 NM_000088.3:127..4521 GeneID:1277 COL1A1 collagen alpha-1(I) chain preproprotein [Homo sapiens]. SAP9:rs370410110;Q1391R;MAF=0.0116,0.0,0.0077	primates	collagen
Homo sapiens	DGEAGAQGPPGPAGPAGER	NC	NCBI_euromammals_byGENUS_bonevar_primates_Apr2018_nodupes.fasta	Locus:3.1.1.1006.1	1706.77	99.7	NP_000079.2.SAP71 NP_000079.2.SAP71 1464 GI:110349772 NM_000088.3:127..4521 GeneID:1277 COL1A1 collagen alpha-1(I) chain preproprotein [Homo sapiens]. SAP71:rs375517119;D104E;MAF=0.0,0.0454,0.0154	primates	collagen
Homo sapiens	VNVDEVGGEALGR	NC	NCBI_euromammals_byGENUS_bonevar_primates_Apr2018_nodupes.fasta	Locus:1.1.1.336.1	1314.66	99.7	ACF16778.1 ACF16778.1 beta globin, partial [Homo sapiens]	primates	hemoglobin
Homo sapiens	DGEAGAQGPPGPAGPAGER	NC	NCBI_euromammals_byGENUS_bonevar_primates_Apr2018_nodupes.fasta	Locus:3.1.1.1006.1	1706.77	99.7	NP_000079.2.SAP70 NP_000079.2.SAP70 1464 GI:110349772 NM_000088.3:127..4521 GeneID:1277 COL1A1 collagen alpha-1(I) chain preproprotein [Homo sapiens]. SAP70:rs372159426;G109D;MAF=0.0,0.0227,0.0077	primates	collagen
Homo sapiens	GETGPAGPAGPVGPVGAR	NC	NCBI_euromammals_byGENUS_bonevar_primates_Apr2018_nodupes.fasta	Locus:3.1.1.1011.1	1546.8	99.7	CDM55394.1 CDM55394.1 unnamed protein product [Homo sapiens]	primates	collagen
Homo sapiens	VNVDEVGGEALGR	NC	NCBI_euromammals_byGENUS_bonevar_primates_Apr2018_nodupes.fasta	Locus:1.1.1.336.1	1314.66	99.7	ACF16776.1 ACF16776.1 beta globin, partial [Homo sapiens]	primates	hemoglobin
Homo sapiens	VNVDEVGGEALGR	NC	NCBI_euromammals_byGENUS_bonevar_primates_Apr2018_nodupes.fasta	Locus:1.1.1.336.1	1314.66	99.7	AAZ39783.1 AAZ39783.1 beta globin [Homo sapiens]	primates	hemoglobin
Homo sapiens	GETGPAGPAGPVGPVGAR	NC	NCBI_euromammals_byGENUS_bonevar_primates_Apr2018_nodupes.fasta	Locus:3.1.1.1011.1	1546.8	99.7	NP_000079.2.SAP54 NP_000079.2.SAP54 1464 GI:110349772 NM_000088.3:127..4521 GeneID:1277 COL1A1 collagen alpha-1(I) chain preproprotein [Homo sapiens]. SAP54:rs144751329;R528H;MAF=0.0116,0.0,0.0077	primates	collagen
Homo sapiens	LLVVYPWTQR	NC	NCBI_euromammals_byGENUS_bonevar_primates_Apr2018_nodupes.fasta	Locus:3.1.1.1018.1	1274.73	99.7	AAW66689.1 AAW66689.1 truncated beta-globin, partial [Homo sapiens]	primates	hemoglobin
Homo sapiens	LLVVYPWTQR	NC	NCBI_euromammals_byGENUS_bonevar_primates_Apr2018_nodupes.fasta	Locus:3.1.1.1018.1	1274.73	99.7	AAU08171.1 AAU08171.1 hemoglobin Lepore-Baltimore, partial [Homo sapiens]	primates	hemoglobin
Homo sapiens	LLVVYPWTQR	NC	NCBI_euromammals_byGENUS_bonevar_primates_Apr2018_nodupes.fasta	Locus:3.1.1.1018.1	1274.73	99.7	AAT36651.1 AAT36651.1 hemoglobin beta, partial [Homo sapiens]	primates	hemoglobin
Homo sapiens	LLVVYPWTQR	NC	NCBI_euromammals_byGENUS_bonevar_primates_Apr2018_nodupes.fasta	Locus:3.1.1.1018.1	1274.73	99.7	AAQ63175.1 AAQ63175.1 mutant hemoglobin beta chain, partial [Homo sapiens]	primates	hemoglobin
Homo sapiens	LLVVYPWTQR	NC	NCBI_euromammals_byGENUS_bonevar_primates_Apr2018_nodupes.fasta	Locus:3.1.1.1018.1	1274.73	99.7	AAF08271.1 AAF08271.1 beta-globin, partial [Homo sapiens]	primates	hemoglobin
Homo sapiens	GETGPAGPAGPVGPVGAR	NC	NCBI_euromammals_byGENUS_bonevar_primates_Apr2018_nodupes.fasta	Locus:3.1.1.1011.1	1546.8	99.7	NP_000079.2.SAP8 NP_000079.2.SAP8 1464 GI:110349772 NM_000088.3:127..4521 GeneID:1277 COL1A1 collagen alpha-1(I) chain preproprotein [Homo sapiens]. SAP8:rs377379528;G1392S;MAF=0.0116,0.0,0.0077	primates	collagen
Homo sapiens	LLVVYPWTQR	NC	NCBI_euromammals_byGENUS_bonevar_primates_Apr2018_nodupes.fasta	Locus:3.1.1.1018.1	1274.73	99.7	AAF08269.1 AAF08269.1 beta-globin, partial [Homo sapiens]	primates	hemoglobin
Homo sapiens	VNVDEVGGEALGR	NC	NCBI_euromammals_byGENUS_bonevar_primates_Apr2018_nodupes.fasta	Locus:2.1.1.115.1	1314.66	99.7	AAZ39778.1 AAZ39778.1 beta globin [Homo sapiens]	primates	hemoglobin
Homo sapiens	GETGPAGPAGPVGPVGAR	NC	NCBI_euromammals_byGENUS_bonevar_primates_Apr2018_nodupes.fasta	Locus:3.1.1.1011.1	1546.8	99.7	NP_000079.2.SAP10 NP_000079.2.SAP10 1464 GI:110349772 NM_000088.3:127..4521 GeneID:1277 COL1A1 collagen alpha-1(I) chain preproprotein [Homo sapiens]. SAP10:rs376024832;K1385R;MAF=0.0116,0.0,0.0077	primates	collagen
Homo sapiens	GETGPAGPAGPVGPVGAR	NC	NCBI_euromammals_byGENUS_bonevar_primates_Apr2018_nodupes.fasta	Locus:3.1.1.1011.1	1546.8	99.7	NP_000079.2.SAP51 NP_000079.2.SAP51 1464 GI:110349772 NM_000088.3:127..4521 GeneID:1277 COL1A1 collagen alpha-1(I) chain preproprotein [Homo sapiens]. SAP51:rs374990175;P604H;MAF=0.0,0.0227,0.0077	primates	collagen
Homo sapiens	LLVVYPWTQR	NC	NCBI_euromammals_byGENUS_bonevar_primates_Apr2018_nodupes.fasta	Locus:3.1.1.1018.1	1274.73	99.7	AAA58492.1 AAA58492.1 G-gamma globin [Homo sapiens]	primates	hemoglobin
Homo sapiens	GETGPAGPAGPVGPVGAR	NC	NCBI_euromammals_byGENUS_bonevar_primates_Apr2018_nodupes.fasta	Locus:3.1.1.1011.1	1546.8	99.7	NP_000079.2.SAP26 NP_000079.2.SAP26 1464 GI:110349772 NM_000088.3:127..4521 GeneID:1277 COL1A1 collagen alpha-1(I) chain preproprotein [Homo sapiens]. SAP26:rs137987935;R1214H;MAF=0.0116,0.0,0.0077	primates	collagen
Homo sapiens	GETGPAGPAGPVGPVGAR	NC	NCBI_euromammals_byGENUS_bonevar_primates_Apr2018_nodupes.fasta	Locus:3.1.1.1011.1	1546.8	99.7	NP_000079.2.SAP67 NP_000079.2.SAP67 1464 GI:110349772 NM_000088.3:127..4521 GeneID:1277 COL1A1 collagen alpha-1(I) chain preproprotein [Homo sapiens]. SAP67:rs372514953;G166V;MAF=0.0116,0.0,0.0077	primates	collagen
Homo sapiens	VGAHAGEYGAEALER	NC	NCBI_euromammals_byGENUS_bonevar_primates_Apr2018_nodupes.fasta	Locus:1.1.1.274.1	1529.73	99.7	AAY30253.1 AAY30253.1 hemoglobin alpha-2 globin mutant, partial [Homo sapiens]	primates	hemoglobin
Homo sapiens	GETGPAGPAGPVGPVGAR	NC	NCBI_euromammals_byGENUS_bonevar_primates_Apr2018_nodupes.fasta	Locus:3.1.1.1011.1	1546.8	99.7	NP_000079.2.SAP32 NP_000079.2.SAP32 1464 GI:110349772 NM_000088.3:127..4521 GeneID:1277 COL1A1 collagen alpha-1(I) chain preproprotein [Homo sapiens]. SAP32:rs139593707;E1021Q;MAF=0.0233,0.0,0.0154	primates	collagen
Homo sapiens	GETGPAGPAGPVGPVGAR	NC	NCBI_euromammals_byGENUS_bonevar_primates_Apr2018_nodupes.fasta	Locus:3.1.1.1011.1	1546.8	99.7	NP_000079.2.SAP33 NP_000079.2.SAP33 1464 GI:110349772 NM_000088.3:127..4521 GeneID:1277 COL1A1 collagen alpha-1(I) chain preproprotein [Homo sapiens]. SAP33:rs141117382;P982T;MAF=0.0465,0.0,0.0308	primates	collagen
Homo sapiens	GETGPAGPAGPVGPVGAR	NC	NCBI_euromammals_byGENUS_bonevar_primates_Apr2018_nodupes.fasta	Locus:3.1.1.1011.1	1546.8	99.7	NP_000079.2.SAP38 NP_000079.2.SAP38 1464 GI:110349772 NM_000088.3:127..4521 GeneID:1277 COL1A1 collagen alpha-1(I) chain preproprotein [Homo sapiens]. SAP38:rs369455732;A847T;MAF=0.0,0.0227,0.0077	primates	collagen
Homo sapiens	LLVVYPWTQR	NC	NCBI_euromammals_byGENUS_bonevar_primates_Apr2018_nodupes.fasta	Locus:3.1.1.1018.1	1274.73	99.7	AAG35523.1 AAG35523.1 PRO2979 [Homo sapiens]	primates	hemoglobin
Homo sapiens	LLVVYPWTQR	NC	NCBI_euromammals_byGENUS_bonevar_primates_Apr2018_nodupes.fasta	Locus:3.1.1.1018.1	1274.73	99.7	AAL72118.1 AAL72118.1 delta-globin [Homo sapiens]	primates	hemoglobin
Homo sapiens	GETGPAGPAGPVGPVGAR	NC	NCBI_euromammals_byGENUS_bonevar_primates_Apr2018_nodupes.fasta	Locus:3.1.1.1011.1	1546.8	99.7	NP_000079.2.SAP49 NP_000079.2.SAP49 1464 GI:110349772 NM_000088.3:127..4521 GeneID:1277 COL1A1 collagen alpha-1(I) chain preproprotein [Homo sapiens]. SAP49:rs113950465;A628T;MAF=0.0233,0.0227,0.0231	primates	collagen
Homo sapiens	LLVVYPWTQR	NC	NCBI_euromammals_byGENUS_bonevar_primates_Apr2018_nodupes.fasta	Locus:3.1.1.1018.1	1274.73	99.7	AAL72116.1 AAL72116.1 delta-globin [Homo sapiens]	primates	hemoglobin
Homo sapiens	LLVVYPWTQR	NC	NCBI_euromammals_byGENUS_bonevar_primates_Apr2018_nodupes.fasta	Locus:3.1.1.1018.1	1274.73	99.7	AAL72115.1 AAL72115.1 delta-globin [Homo sapiens]	primates	hemoglobin
Homo sapiens	LLVVYPWTQR	NC	NCBI_euromammals_byGENUS_bonevar_primates_Apr2018_nodupes.fasta	Locus:3.1.1.1018.1	1274.73	99.7	AAL72114.1 AAL72114.1 delta-globin [Homo sapiens]	primates	hemoglobin
Homo sapiens	LLVVYPWTQR	NC	NCBI_euromammals_byGENUS_bonevar_primates_Apr2018_nodupes.fasta	Locus:3.1.1.1018.1	1274.73	99.7	AAL72113.1 AAL72113.1 delta-globin [Homo sapiens]	primates	hemoglobin
Homo sapiens	GETGPAGPAGPVGPVGAR	NC	NCBI_euromammals_byGENUS_bonevar_primates_Apr2018_nodupes.fasta	Locus:3.1.1.1011.1	1546.8	99.7	NP_000079.2.SAP53 NP_000079.2.SAP53 1464 GI:110349772 NM_000088.3:127..4521 GeneID:1277 COL1A1 collagen alpha-1(I) chain preproprotein [Homo sapiens]. SAP53:rs1800211;R564H;MAF=0.0116,0.0,0.0077	primates	collagen
Homo sapiens	LLVVYPWTQR	NC	NCBI_euromammals_byGENUS_bonevar_primates_Apr2018_nodupes.fasta	Locus:3.1.1.1018.1	1274.73	99.7	AAL72111.1 AAL72111.1 delta-globin [Homo sapiens]	primates	hemoglobin
Homo sapiens	LLVVYPWTQR	NC	NCBI_euromammals_byGENUS_bonevar_primates_Apr2018_nodupes.fasta	Locus:3.1.1.1018.1	1274.73	99.7	AAL72110.1 AAL72110.1 delta-globin [Homo sapiens]	primates	hemoglobin
Homo sapiens	LLVVYPWTQR	NC	NCBI_euromammals_byGENUS_bonevar_primates_Apr2018_nodupes.fasta	Locus:3.1.1.1018.1	1274.73	99.7	AAL72109.1 AAL72109.1 delta-globin [Homo sapiens]	primates	hemoglobin
Homo sapiens	GETGPAGPAGPVGPVGAR	NC	NCBI_euromammals_byGENUS_bonevar_primates_Apr2018_nodupes.fasta	Locus:1.1.1.205.1	1546.8	99.7	NP_000079.2.SAP40 NP_000079.2.SAP40 1464 GI:110349772 NM_000088.3:127..4521 GeneID:1277 COL1A1 collagen alpha-1(I) chain preproprotein [Homo sapiens]. SAP40:rs72651668;Q822E;MAF=0.0116,0.0,0.0077	primates	collagen
Homo sapiens	VNVDEVGGEALGR	NC	NCBI_euromammals_byGENUS_bonevar_primates_Apr2018_nodupes.fasta	Locus:3.1.1.1015.1	1314.66	99.7	AAY51976.1 AAY51976.1 hemoglobin beta chain, partial [Homo sapiens]	primates	hemoglobin
Homo sapiens	LLVVYPWTQR	NC	NCBI_euromammals_byGENUS_bonevar_primates_Apr2018_nodupes.fasta	Locus:3.1.1.1018.1	1274.73	99.7	AAA88067.1 AAA88067.1 beta-globin [Homo sapiens]	primates	hemoglobin
Homo sapiens	LLVVYPWTQR	NC	NCBI_euromammals_byGENUS_bonevar_primates_Apr2018_nodupes.fasta	Locus:3.1.1.1018.1	1274.73	99.7	AAL72105.1 AAL72105.1 delta-globin [Homo sapiens]	primates	hemoglobin
Homo sapiens	LLVVYPWTQR	NC	NCBI_euromammals_byGENUS_bonevar_primates_Apr2018_nodupes.fasta	Locus:3.1.1.1018.1	1274.73	99.7	AAL72104.1 AAL72104.1 delta-globin [Homo sapiens]	primates	hemoglobin
Homo sapiens	LLVVYPWTQR	NC	NCBI_euromammals_byGENUS_bonevar_primates_Apr2018_nodupes.fasta	Locus:3.1.1.1018.1	1274.73	99.7	AAL72103.1 AAL72103.1 delta-globin [Homo sapiens]	primates	hemoglobin
Homo sapiens	LLVVYPWTQR	NC	NCBI_euromammals_byGENUS_bonevar_primates_Apr2018_nodupes.fasta	Locus:3.1.1.1018.1	1274.73	99.7	AAL72102.1 AAL72102.1 delta-globin [Homo sapiens]	primates	hemoglobin
Homo sapiens	LLVVYPWTQR	NC	NCBI_euromammals_byGENUS_bonevar_primates_Apr2018_nodupes.fasta	Locus:3.1.1.1018.1	1274.73	99.7	ADB93137.1 ADB93137.1 G-gamma globin Paulinia variant [Homo sapiens]	primates	hemoglobin
Homo sapiens	VNVDEVGGEALGR	NC	NCBI_euromammals_byGENUS_bonevar_primates_Apr2018_nodupes.fasta	Locus:3.1.1.1015.1	1314.66	99.7	ACF16787.1 ACF16787.1 beta globin, partial [Homo sapiens]	primates	hemoglobin
Homo sapiens	LLVVYPWTQR	NC	NCBI_euromammals_byGENUS_bonevar_primates_Apr2018_nodupes.fasta	Locus:3.1.1.1018.1	1274.73	99.7	AAZ83699.1 AAZ83699.1 delta-globin Troodos variant [Homo sapiens]	primates	hemoglobin
Homo sapiens	LLVVYPWTQR	NC	NCBI_euromammals_byGENUS_bonevar_primates_Apr2018_nodupes.fasta	Locus:3.1.1.1018.1	1274.73	99.7	ACZ54506.1 ACZ54506.1 delta globin [Homo sapiens]	primates	hemoglobin
Homo sapiens	VNVDEVGGEALGR	NC	NCBI_euromammals_byGENUS_bonevar_primates_Apr2018_nodupes.fasta	Locus:1.1.1.336.1	1314.66	99.7	AAF00489.1 AAF00489.1 hemoglobin beta subunit variant [Homo sapiens]	primates	hemoglobin
Homo sapiens	LLVVYPWTQR	NC	NCBI_euromammals_byGENUS_bonevar_primates_Apr2018_nodupes.fasta	Locus:3.1.1.1018.1	1274.73	99.7	CAY85982.1 CAY85982.1 unnamed protein product, partial [Homo sapiens]	primates	hemoglobin
Homo sapiens	VGAHAGEYGAEALER	NC	NCBI_euromammals_byGENUS_bonevar_primates_Apr2018_nodupes.fasta	Locus:1.1.1.274.1	1529.73	99.7	AKZ66543.1 AKZ66543.1 mutant hemoglobin alpha 2 globin chain [Homo sapiens]	primates	hemoglobin
Homo sapiens	LLVVYPWTQR	NC	NCBI_euromammals_byGENUS_bonevar_primates_Apr2018_nodupes.fasta	Locus:3.1.1.1018.1	1274.73	99.7	CAG46711.1 CAG46711.1 HBB, partial [Homo sapiens]	primates	hemoglobin
Homo sapiens	LLVVYPWTQR	NC	NCBI_euromammals_byGENUS_bonevar_primates_Apr2018_nodupes.fasta	Locus:3.1.1.1018.1	1274.73	99.7	CAG46710.1 CAG46710.1 HBE1, partial [Homo sapiens]	primates	hemoglobin
Homo sapiens	LLVVYPWTQR	NC	NCBI_euromammals_byGENUS_bonevar_primates_Apr2018_nodupes.fasta	Locus:3.1.1.1018.1	1274.73	99.7	CAG38767.1 CAG38767.1 HBB [Homo sapiens]	primates	hemoglobin
Homo sapiens	GETGPAGPAGPVGPVGAR	NC	NCBI_euromammals_byGENUS_bonevar_primates_Apr2018_nodupes.fasta	Locus:3.1.1.1011.1	1546.8	99.7	NP_000079.2.SAP35 NP_000079.2.SAP35 1464 GI:110349772 NM_000088.3:127..4521 GeneID:1277 COL1A1 collagen alpha-1(I) chain preproprotein [Homo sapiens]. SAP35:rs371705356;T948A;MAF=0.0116,0.0,0.0077	primates	collagen
Homo sapiens	VGAHAGEYGAEALER	NC	NCBI_euromammals_byGENUS_bonevar_primates_Apr2018_nodupes.fasta	Locus:1.1.1.274.1	1529.73	99.7	AHA12104.1 AHA12104.1 mutant hemoglobin alpha 1 globin chain, partial [Homo sapiens]	primates	hemoglobin
Homo sapiens	LLVVYPWTQR	NC	NCBI_euromammals_byGENUS_bonevar_primates_Apr2018_nodupes.fasta	Locus:3.1.1.1018.1	1274.73	99.7	BAG34767.1 BAG34767.1 unnamed protein product [Homo sapiens]	primates	hemoglobin
Homo sapiens	VNVDEVGGEALGR	NC	NCBI_euromammals_byGENUS_bonevar_primates_Apr2018_nodupes.fasta	Locus:1.1.1.336.1	1314.66	99.7	AAN16468.1 AAN16468.1 hemoglobin beta chain variant Hb.Sinai-Bel Air, partial [Homo sapiens]	primates	hemoglobin
Homo sapiens	GETGPAGPAGPVGPVGAR	NC	NCBI_euromammals_byGENUS_bonevar_primates_Apr2018_nodupes.fasta	Locus:3.1.1.1011.1	1546.8	99.7	AAB94054.3 AAB94054.3 pro alpha 1(I) collagen [Homo sapiens]	primates	collagen
Homo sapiens	DGEAGAQGPPGPAGPAGER	NC	NCBI_euromammals_byGENUS_bonevar_primates_Apr2018_nodupes.fasta	Locus:1.1.1.60.1	1706.77	99.7	NP_000079.2.SAP8 NP_000079.2.SAP8 1464 GI:110349772 NM_000088.3:127..4521 GeneID:1277 COL1A1 collagen alpha-1(I) chain preproprotein [Homo sapiens]. SAP8:rs377379528;G1392S;MAF=0.0116,0.0,0.0077	primates	collagen
Homo sapiens	GETGPAGPAGPVGPVGAR	NC	NCBI_euromammals_byGENUS_bonevar_primates_Apr2018_nodupes.fasta	Locus:3.1.1.1011.1	1546.8	99.7	BAD92834.1 BAD92834.1 Collagen alpha 1 chain precursor variant, partial [Homo sapiens]	primates	collagen
Homo sapiens	VGAHAGEYGAEALER	NC	NCBI_euromammals_byGENUS_bonevar_primates_Apr2018_nodupes.fasta	Locus:1.1.1.274.1	1529.73	99.7	AAM83102.1 AAM83102.1 alpha-1-globin [Homo sapiens]	primates	hemoglobin
Homo sapiens	VGAHAGEYGAEALER	NC	NCBI_euromammals_byGENUS_bonevar_primates_Apr2018_nodupes.fasta	Locus:1.1.1.274.1	1529.73	99.7	AAH05931.1 AAH05931.1 HBA1 protein [Homo sapiens]	primates	hemoglobin
Homo sapiens	VGAHAGEYGAEALER	NC	NCBI_euromammals_byGENUS_bonevar_primates_Apr2018_nodupes.fasta	Locus:1.1.1.274.1	1529.73	99.7	CAA23748.1 CAA23748.1 alpha globin [Homo sapiens]	primates	hemoglobin
Homo sapiens	LLVVYPWTQR	NC	NCBI_euromammals_byGENUS_bonevar_primates_Apr2018_nodupes.fasta	Locus:3.1.1.1018.1	1274.73	99.7	CAA23771.1 CAA23771.1 gamma globin [Homo sapiens]	primates	hemoglobin
Homo sapiens	GETGPAGPAGPVGPVGAR	NC	NCBI_euromammals_byGENUS_bonevar_primates_Apr2018_nodupes.fasta	Locus:3.1.1.1011.1	1546.8	99.7	NP_000079.2.SAP72 NP_000079.2.SAP72 1464 GI:110349772 NM_000088.3:127..4521 GeneID:1277 COL1A1 collagen alpha-1(I) chain preproprotein [Homo sapiens]. SAP72:rs369883704;T103I;MAF=0.0116,0.0,0.0077	primates	collagen
Homo sapiens	DGEAGAQGPPGPAGPAGER	NC	NCBI_euromammals_byGENUS_bonevar_primates_Apr2018_nodupes.fasta	Locus:1.1.1.60.1	1706.77	99.7	EAW94631.1 EAW94631.1 collagen, type I, alpha 1, isoform CRA_a [Homo sapiens]	primates	collagen
[truncated: 23,689 more rows]
