# Supplementary material for: Proteins, possibly human, found in World War II concentration camp artifact
Source: Sci Rep. 2022 Jul 20;12:12369. doi: 10.1038/s41598-022-16192-5 (PMC9300652; doi:10.1038/s41598-022-16192-5)
Supplement: Supplementary file 10 — Supplementary Information 10. [file 41598_2022_16192_MOESM10_ESM.xlsx]

## Sheet: NC
Suppl Table 5 Collagen & Hemoglobin Species Rank for Each Disk
Species	Assigned Spectra	Assigned Peptides	Assigned spectra to total	Assigned peptides to total
Homo sapiens	15	7	0.652174	0.538462
Pan paniscus	15	7	0.652174	0.538462
Pan troglodytes	15	7	0.652174	0.538462
Pantholops hodgsonii	15	8	0.652174	0.615385
Ursus maritimus	15	8	0.652174	0.615385
Canis lupus	14	7	0.608696	0.538462
Felis catus	14	7	0.608696	0.538462
Panthera pardus	14	7	0.608696	0.538462
Sus scrofa	14	8	0.608696	0.615385
Delphinapterus leucas	13	8	0.565217	0.615385
Gorilla gorilla	13	6	0.565217	0.461538
Ovis aries	13	8	0.565217	0.615385
Physeter catodon	13	8	0.565217	0.615385
Pongo abelii	13	6	0.565217	0.461538
Bison bison	12	7	0.521739	0.538462
Bos indicus	12	7	0.521739	0.538462
Bos mutus	12	7	0.521739	0.538462
Bos taurus	12	7	0.521739	0.538462
Capra hircus	12	7	0.521739	0.538462
Chlorocebus sabaeus	12	6	0.521739	0.461538
Colobus angolensis	12	6	0.521739	0.461538
Odocoileus virginianus	12	7	0.521739	0.538462
Piliocolobus tephrosceles	12	6	0.521739	0.461538
Rhinopithecus bieti	12	6	0.521739	0.461538
Rhinopithecus roxellana	12	6	0.521739	0.461538
Saimiri boliviensis	12	6	0.521739	0.461538
Vicugna pacos	12	7	0.521739	0.538462
Cebus capucinus	11	5	0.478261	0.384615
Cercocebus atys	11	5	0.478261	0.384615
Macaca fascicularis	11	5	0.478261	0.384615
Macaca mulatta	11	5	0.478261	0.384615
Mandrillus leucophaeus	11	5	0.478261	0.384615
Odobenus rosmarus	11	6	0.478261	0.461538
Papio anubis	11	5	0.478261	0.384615
Callithrix jacchus	10	5	0.434783	0.384615
Orcinus orca	10	7	0.434783	0.538462
Panthera tigris	10	5	0.434783	0.384615
Balaenoptera acutorostrata	9	6	0.391304	0.461538
Castor canadensis	8	5	0.347826	0.384615
Macaca nemestrina	8	4	0.347826	0.307692
Marmota marmota	8	5	0.347826	0.384615
Mustela putorius	8	5	0.347826	0.384615
Rhinolophus sinicus	8	5	0.347826	0.384615
Sorex araneus	8	5	0.347826	0.384615
Eptesicus fuscus	7	4	0.304348	0.307692
Equus asinus	7	4	0.304348	0.307692
Equus caballus	7	4	0.304348	0.307692
Equus przewalskii	7	4	0.304348	0.307692
Myotis brandtii	7	4	0.304348	0.307692
Myotis davidii	7	4	0.304348	0.307692
Myotis lucifugus	7	4	0.304348	0.307692
Otolemur garnettii	7	4	0.304348	0.307692
Propithecus coquereli	7	4	0.304348	0.307692
Aotus nancymaae	6	3	0.26087	0.230769
Nomascus leucogenys	6	3	0.26087	0.230769
Microcebus murinus	5	4	0.217391	0.307692
Alouatta belzebul	4	2	0.173913	0.153846
Aotus azarai	4	2	0.173913	0.153846
Ateles paniscus	4	2	0.173913	0.153846
Callimico goeldii	4	2	0.173913	0.153846
Lagothrix lagotricha	4	2	0.173913	0.153846
Lynx lynx	4	2	0.173913	0.153846
Macaca hecki	4	2	0.173913	0.153846
Macaca maura	4	2	0.173913	0.153846
Macaca nigra	4	2	0.173913	0.153846
Macaca nigrescens	4	2	0.173913	0.153846
Macaca ochreata	4	2	0.173913	0.153846
Macaca tonkeana	4	2	0.173913	0.153846
Panthera leo	4	2	0.173913	0.153846
Panthera uncia	4	2	0.173913	0.153846
Pithecia pithecia	4	2	0.173913	0.153846
Plecturocebus moloch	4	2	0.173913	0.153846
Rhinolophus ferrumequinum	4	2	0.173913	0.153846
Sapajus apella	4	2	0.173913	0.153846
Carlito syrichta	3	2	0.130435	0.153846
Meriones unguiculatus	3	3	0.130435	0.230769
Neovison vison	2	1	0.0869565	0.0769231
Tursiops truncatus	2	2	0.0869565	0.153846
Alces alces	1	1	0.0434783	0.0769231
Alouatta caraya	1	1	0.0434783	0.0769231
Alouatta seniculus	1	1	0.0434783	0.0769231
Ammotragus lervia	1	1	0.0434783	0.0769231
Ateles geoffroyi	1	1	0.0434783	0.0769231
Balaenoptera omurai	1	1	0.0434783	0.0769231
Bos frontalis	1	1	0.0434783	0.0769231
Bos grunniens	1	1	0.0434783	0.0769231
Bos javanicus	1	1	0.0434783	0.0769231
Brachyteles arachnoides	1	1	0.0434783	0.0769231
Capreolus capreolus	1	1	0.0434783	0.0769231
Cervus canadensis	1	1	0.0434783	0.0769231
Cervus elaphus	1	1	0.0434783	0.0769231
Cervus hanglu	1	1	0.0434783	0.0769231
Cervus nippon	1	1	0.0434783	0.0769231
Cheracebus torquatus	1	1	0.0434783	0.0769231
Cricetulus griseus	1	1	0.0434783	0.0769231
Dama dama	1	1	0.0434783	0.0769231
Delphinus capensis	1	1	0.0434783	0.0769231
Delphinus delphis	1	1	0.0434783	0.0769231
Eulemur macaco	1	1	0.0434783	0.0769231
Hydropotes inermis	1	1	0.0434783	0.0769231
Kogia sima	1	1	0.0434783	0.0769231
Macaca fuscata	1	1	0.0434783	0.0769231
Marmota caligata	1	1	0.0434783	0.0769231
Marmota flaviventris	1	1	0.0434783	0.0769231
Mesoplodon densirostris	1	1	0.0434783	0.0769231
Microtus ochrogaster	1	1	0.0434783	0.0769231
Microtus oeconomus	1	1	0.0434783	0.0769231
Muntiacus reevesi	1	1	0.0434783	0.0769231
Myodes glareolus	1	1	0.0434783	0.0769231
Otolemur crassicaudatus	1	1	0.0434783	0.0769231
Rangifer tarandus	1	1	0.0434783	0.0769231
Saimiri sciureus	1	1	0.0434783	0.0769231
Sousa chinensis	1	1	0.0434783	0.0769231

## Sheet: Yd 5910
Suppl Table 5 Collagen & Hemoglobin Species Rank for Each Disk
Species	Assigned Spectra	Assigned Peptides	Assigned spectra to total	Assigned peptides to total
Capra hircus	14	10	0.933333	0.909091
Ovis aries	14	10	0.933333	0.909091
Pantholops hodgsonii	14	10	0.933333	0.909091
Bison bison	13	9	0.866667	0.818182
Bos indicus	13	9	0.866667	0.818182
Bos taurus	13	9	0.866667	0.818182
Odocoileus virginianus	13	9	0.866667	0.818182
Bos mutus	12	8	0.8	0.727273
Canis lupus	9	6	0.6	0.545455
Felis catus	9	6	0.6	0.545455
Homo sapiens	9	6	0.6	0.545455
Mustela putorius	9	6	0.6	0.545455
Odobenus rosmarus	9	6	0.6	0.545455
Pan paniscus	9	6	0.6	0.545455
Pan troglodytes	9	6	0.6	0.545455
Panthera pardus	9	6	0.6	0.545455
Pongo abelii	9	6	0.6	0.545455
Ursus maritimus	9	6	0.6	0.545455
Vicugna pacos	9	6	0.6	0.545455
Aotus nancymaae	8	5	0.533333	0.454545
Callithrix jacchus	8	5	0.533333	0.454545
Castor canadensis	8	5	0.533333	0.454545
Cebus capucinus	8	5	0.533333	0.454545
Cercocebus atys	8	5	0.533333	0.454545
Chlorocebus sabaeus	8	5	0.533333	0.454545
Colobus angolensis	8	5	0.533333	0.454545
Gorilla gorilla	8	5	0.533333	0.454545
Macaca fascicularis	8	5	0.533333	0.454545
Macaca mulatta	8	5	0.533333	0.454545
Macaca nemestrina	8	5	0.533333	0.454545
Mandrillus leucophaeus	8	5	0.533333	0.454545
Marmota marmota	8	5	0.533333	0.454545
Microcebus murinus	8	5	0.533333	0.454545
Nomascus leucogenys	8	5	0.533333	0.454545
Panthera tigris	8	5	0.533333	0.454545
Papio anubis	8	5	0.533333	0.454545
Physeter catodon	8	7	0.533333	0.636364
Piliocolobus tephrosceles	8	5	0.533333	0.454545
Rhinopithecus bieti	8	5	0.533333	0.454545
Rhinopithecus roxellana	8	5	0.533333	0.454545
Sus scrofa	8	5	0.533333	0.454545
Delphinapterus leucas	7	6	0.466667	0.545455
Eptesicus fuscus	7	4	0.466667	0.363636
Myotis brandtii	7	4	0.466667	0.363636
Myotis davidii	7	4	0.466667	0.363636
Myotis lucifugus	7	4	0.466667	0.363636
Otolemur garnettii	7	4	0.466667	0.363636
Propithecus coquereli	7	4	0.466667	0.363636
Rhinolophus sinicus	7	4	0.466667	0.363636
Saimiri boliviensis	7	4	0.466667	0.363636
Sorex araneus	7	4	0.466667	0.363636
Balaenoptera acutorostrata	6	5	0.4	0.454545
Carlito syrichta	6	3	0.4	0.272727
Equus asinus	6	3	0.4	0.272727
Equus caballus	6	3	0.4	0.272727
Equus przewalskii	6	3	0.4	0.272727
Meriones unguiculatus	6	4	0.4	0.363636
Orcinus orca	6	5	0.4	0.454545
Cricetulus griseus	5	3	0.333333	0.272727
Microtus ochrogaster	5	3	0.333333	0.272727
Neovison vison	5	2	0.333333	0.181818
Tursiops truncatus	2	2	0.133333	0.181818

## Sheet: Yd 3278
Suppl Table 5 Collagen & Hemoglobin Species Rank for Each Disk
Species	Assigned Spectra	Assigned Peptides	Assigned spectra to total	Assigned peptides to total
Odocoileus virginianus	191	93	0.927184	0.877358
Capra hircus	173	83	0.839806	0.783019
Ovis aries	172	82	0.834951	0.773585
Pantholops hodgsonii	172	83	0.834951	0.783019
Bison bison	169	80	0.820388	0.754717
Bos indicus	169	80	0.820388	0.754717
Bos taurus	169	80	0.820388	0.754717
Bos mutus	166	79	0.805825	0.745283
Vicugna pacos	117	54	0.567961	0.509434
Ursus maritimus	109	53	0.529126	0.5
Felis catus	105	51	0.509709	0.481132
Physeter catodon	104	48	0.504854	0.45283
Mustela putorius	102	50	0.495146	0.471698
Delphinapterus leucas	101	46	0.490291	0.433962
Sus scrofa	101	48	0.490291	0.45283
Canis lupus	98	48	0.475728	0.45283
Panthera pardus	97	48	0.470874	0.45283
Chlorocebus sabaeus	94	45	0.456311	0.424528
Colobus angolensis	94	45	0.456311	0.424528
Piliocolobus tephrosceles	94	45	0.456311	0.424528
Rhinopithecus bieti	94	45	0.456311	0.424528
Rhinopithecus roxellana	94	45	0.456311	0.424528
Balaenoptera acutorostrata	91	43	0.441748	0.40566
Odobenus rosmarus	91	44	0.441748	0.415094
Orcinus orca	91	42	0.441748	0.396226
Cercocebus atys	90	43	0.436893	0.40566
Macaca fascicularis	90	43	0.436893	0.40566
Macaca mulatta	90	43	0.436893	0.40566
Mandrillus leucophaeus	90	43	0.436893	0.40566
Microcebus murinus	90	44	0.436893	0.415094
Propithecus coquereli	90	43	0.436893	0.40566
Homo sapiens	89	42	0.432039	0.396226
Pongo abelii	89	42	0.432039	0.396226
Callithrix jacchus	88	41	0.427184	0.386792
Marmota marmota	88	41	0.427184	0.386792
Equus asinus	86	43	0.417476	0.40566
Equus caballus	86	43	0.417476	0.40566
Pan troglodytes	86	40	0.417476	0.377358
Gorilla gorilla	85	39	0.412621	0.367925
Castor canadensis	84	37	0.407767	0.349057
Macaca nemestrina	84	41	0.407767	0.386792
Pan paniscus	84	39	0.407767	0.367925
Saimiri boliviensis	84	39	0.407767	0.367925
Papio anubis	83	42	0.402913	0.396226
Cebus capucinus	82	36	0.398058	0.339623
Nomascus leucogenys	82	37	0.398058	0.349057
Aotus nancymaae	75	34	0.364078	0.320755
Equus przewalskii	74	37	0.359223	0.349057
Otolemur garnettii	74	32	0.359223	0.301887
Myotis brandtii	69	34	0.334951	0.320755
Eptesicus fuscus	68	33	0.330097	0.311321
Rhinolophus sinicus	68	35	0.330097	0.330189
Panthera tigris	66	34	0.320388	0.320755
Myotis davidii	64	31	0.31068	0.292453
Myotis lucifugus	62	33	0.300971	0.311321
Sorex araneus	61	27	0.296117	0.254717
Microtus ochrogaster	54	28	0.262136	0.264151
Meriones unguiculatus	52	23	0.252427	0.216981
Cricetulus griseus	51	26	0.247573	0.245283
Carlito syrichta	49	23	0.237864	0.216981
Tursiops truncatus	20	13	0.0970874	0.122642
Neovison vison	18	8	0.0873786	0.0754717
Cervus elaphus	16	5	0.0776699	0.0471698
Cervus canadensis	1	1	0.00485437	0.00943396
Cervus hanglu	1	1	0.00485437	0.00943396
Cervus nippon	1	1	0.00485437	0.00943396
Dama dama	1	1	0.00485437	0.00943396
Muntiacus reevesi	1	1	0.00485437	0.00943396

## Sheet: SA 4737
Suppl Table 5 Collagen & Hemoglobin Species Rank for Each Disk
Species	Assigned Spectra	Assigned Peptides	Assigned spectra to total	Assigned peptides to total
Capra hircus	3	3	1	1
Ovis aries	3	3	1	1
Alouatta belzebul	1	1	0.333333	0.333333
Ammotragus lervia	1	1	0.333333	0.333333
Aotus azarai	1	1	0.333333	0.333333
Aotus nancymaae	1	1	0.333333	0.333333
Ateles paniscus	1	1	0.333333	0.333333
Bos frontalis	1	1	0.333333	0.333333
Bos grunniens	1	1	0.333333	0.333333
Bos indicus	1	1	0.333333	0.333333
Bos javanicus	1	1	0.333333	0.333333
Bos taurus	1	1	0.333333	0.333333
Callimico goeldii	1	1	0.333333	0.333333
Callithrix jacchus	1	1	0.333333	0.333333
Cebus capucinus	1	1	0.333333	0.333333
Cercocebus atys	1	1	0.333333	0.333333
Cervus elaphus	1	1	0.333333	0.333333
Chlorocebus sabaeus	1	1	0.333333	0.333333
Colobus angolensis	1	1	0.333333	0.333333
Equus asinus	1	1	0.333333	0.333333
Equus caballus	1	1	0.333333	0.333333
Equus przewalskii	1	1	0.333333	0.333333
Eulemur macaco	1	1	0.333333	0.333333
Gorilla gorilla	1	1	0.333333	0.333333
Homo sapiens	1	1	0.333333	0.333333
Kogia sima	1	1	0.333333	0.333333
Lagothrix lagotricha	1	1	0.333333	0.333333
Macaca fascicularis	1	1	0.333333	0.333333
Macaca hecki	1	1	0.333333	0.333333
Macaca maura	1	1	0.333333	0.333333
Macaca mulatta	1	1	0.333333	0.333333
Macaca nemestrina	1	1	0.333333	0.333333
Macaca nigra	1	1	0.333333	0.333333
Macaca nigrescens	1	1	0.333333	0.333333
Macaca ochreata	1	1	0.333333	0.333333
Macaca tonkeana	1	1	0.333333	0.333333
Mandrillus leucophaeus	1	1	0.333333	0.333333
Microcebus murinus	1	1	0.333333	0.333333
Nomascus leucogenys	1	1	0.333333	0.333333
Odocoileus virginianus	1	1	0.333333	0.333333
Ovis orientalis	1	1	0.333333	0.333333
Pan paniscus	1	1	0.333333	0.333333
Pan troglodytes	1	1	0.333333	0.333333
Pantholops hodgsonii	1	1	0.333333	0.333333
Papio anubis	1	1	0.333333	0.333333
Piliocolobus tephrosceles	1	1	0.333333	0.333333
Pithecia pithecia	1	1	0.333333	0.333333
Plecturocebus moloch	1	1	0.333333	0.333333
Pongo abelii	1	1	0.333333	0.333333
Propithecus coquereli	1	1	0.333333	0.333333
Rhinopithecus bieti	1	1	0.333333	0.333333
Rhinopithecus roxellana	1	1	0.333333	0.333333
Saimiri boliviensis	1	1	0.333333	0.333333
Saimiri sciureus	1	1	0.333333	0.333333
Sapajus apella	1	1	0.333333	0.333333
Vicugna pacos	1	1	0.333333	0.333333

## Sheet: SA 2008
Suppl Table 5 Collagen & Hemoglobin Species Rank for Each Disk
Species	Assigned Spectra	Assigned Peptides	Assigned spectra to total	Assigned peptides to total
Capra hircus	8	5	1	1
Ovis aries	8	5	1	1
Odocoileus virginianus	5	3	0.625	0.6
Pantholops hodgsonii	5	3	0.625	0.6
Bos indicus	3	2	0.375	0.4
Bos taurus	3	2	0.375	0.4
Vicugna pacos	3	2	0.375	0.4
Ammotragus lervia	2	1	0.25	0.2
Aotus nancymaae	2	2	0.25	0.4
Bos frontalis	2	1	0.25	0.2
Bos grunniens	2	1	0.25	0.2
Bos javanicus	2	1	0.25	0.2
Callithrix jacchus	2	2	0.25	0.4
Cebus capucinus	2	2	0.25	0.4
Cercocebus atys	2	2	0.25	0.4
Cervus elaphus	2	1	0.25	0.2
Chlorocebus sabaeus	2	2	0.25	0.4
Colobus angolensis	2	2	0.25	0.4
Equus asinus	2	2	0.25	0.4
Equus caballus	2	2	0.25	0.4
Equus przewalskii	2	2	0.25	0.4
Gorilla gorilla	2	2	0.25	0.4
Homo sapiens	2	2	0.25	0.4
Macaca fascicularis	2	2	0.25	0.4
Macaca mulatta	2	2	0.25	0.4
Macaca nemestrina	2	2	0.25	0.4
Mandrillus leucophaeus	2	2	0.25	0.4
Microcebus murinus	2	2	0.25	0.4
Nomascus leucogenys	2	2	0.25	0.4
Ovis orientalis	2	1	0.25	0.2
Pan paniscus	2	2	0.25	0.4
Pan troglodytes	2	2	0.25	0.4
Papio anubis	2	2	0.25	0.4
Piliocolobus tephrosceles	2	2	0.25	0.4
Pongo abelii	2	2	0.25	0.4
Propithecus coquereli	2	2	0.25	0.4
Rangifer tarandus	2	1	0.25	0.2
Rhinopithecus bieti	2	2	0.25	0.4
Rhinopithecus roxellana	2	2	0.25	0.4
Saimiri boliviensis	2	2	0.25	0.4
Alouatta belzebul	1	1	0.125	0.2
Aotus azarai	1	1	0.125	0.2
Ateles paniscus	1	1	0.125	0.2
Bison bison	1	1	0.125	0.2
Bos mutus	1	1	0.125	0.2
Callimico goeldii	1	1	0.125	0.2
Canis lupus	1	1	0.125	0.2
Carlito syrichta	1	1	0.125	0.2
Castor canadensis	1	1	0.125	0.2
Cricetulus griseus	1	1	0.125	0.2
Eptesicus fuscus	1	1	0.125	0.2
Eulemur macaco	1	1	0.125	0.2
Felis catus	1	1	0.125	0.2
Kogia sima	1	1	0.125	0.2
Lagothrix lagotricha	1	1	0.125	0.2
Macaca hecki	1	1	0.125	0.2
Macaca maura	1	1	0.125	0.2
Macaca nigra	1	1	0.125	0.2
Macaca nigrescens	1	1	0.125	0.2
Macaca ochreata	1	1	0.125	0.2
Macaca tonkeana	1	1	0.125	0.2
Marmota marmota	1	1	0.125	0.2
Meriones unguiculatus	1	1	0.125	0.2
Microtus ochrogaster	1	1	0.125	0.2
Mustela putorius	1	1	0.125	0.2
Myotis brandtii	1	1	0.125	0.2
Myotis davidii	1	1	0.125	0.2
Myotis lucifugus	1	1	0.125	0.2
Neovison vison	1	1	0.125	0.2
Odobenus rosmarus	1	1	0.125	0.2
Otolemur garnettii	1	1	0.125	0.2
Panthera pardus	1	1	0.125	0.2
Panthera tigris	1	1	0.125	0.2
Pithecia pithecia	1	1	0.125	0.2
Plecturocebus moloch	1	1	0.125	0.2
Rhinolophus sinicus	1	1	0.125	0.2
Saimiri sciureus	1	1	0.125	0.2
Sapajus apella	1	1	0.125	0.2
Sorex araneus	1	1	0.125	0.2
Sus scrofa	1	1	0.125	0.2
Ursus maritimus	1	1	0.125	0.2
